# Supplementary material for: KEAP1 loss modulates sensitivity to kinase targeted therapy in lung cancer
Source: eLife. 2017 Feb 1;6:e18970. doi: 10.7554/eLife.18970 (PMC5305212; doi:10.7554/eLife.18970)
Supplement: Supplementary file 1. — For each sgRNA, the average log2 fold-change (LFC) between drug-treated samples and Day 0 samples is shown. The hits from each screen, as determined by LFC or by STARS score, are also summarized. DOI: http://dx.doi.org/10.7554/eLife.18970.025 [file elife-18970-supp1.xlsx]

## Sheet: Summary of hits by STARS scores
	CALU1 + TRAM	HCC364 + TRAM	HCC364+VEM	NCIH1299 + TRAM
All sgRNAs	0.958494	0.947791	0.934236	0.921254
non-targeting sgRNAs	1.17525	0.671334	0.676746	0.767799
AHR	5.62895	7.88324	1.05336	1.08744
ARNT	6.5244	3.01634	1.24502	0.665326
CIC	21.1131	11.6101	2.80535	12.4993
ERF	7.33064	5.38037	2.4435	5.31763
FOSL2	0.565251	5.78265	1.203	0.859424
GATA6	15.3519	1.52439	2.0903	1.36529
IRF2	1.47587	5.75339	0.922106	0.865856
JUND	3.41907	7.08061	0.912228	0.694514
KLF6	0.541076	1.09056	1.17508	5.03102
MNT	1.66371	2.76821	0.612128	12.0699
NEUROG2	1.48713	6.13934	0.873171	0.613744
RUNX2	5.4966	1.79289	1.25209	0.529077
SMAD4	1.10572	6.13385	1.08831	0.649389
TRIM28	2.37394	7.84898	1.13565	1.76905
DUSP1	8.11956	3.58692	0.754052	0.590672
MAP2K7	6.37173	0.844265	0.497299	1.18316
MAPKAPK2	1.84147	0.495203	0.521332	8.38981
NF1	2.48891	4.18612	8.641	NA
PDCD10	4.57388	7.79589	3.86317	1.58365
SUPT20H	5.44589	NA	4.79691	0.842899
TAOK1	5.3326	5.15086	3.75678	1.52189
ATXN7	2.1591	3.90001	5.22766	2.83683
CCDC101	5.24097	6.33231	5.86942	1.88023
KAT6A	7.95108	0.802836	NA	0.7456
TADA1	5.99043	5.7968	9.22645	1.2943
TADA2B	3.1163	8.71016	9.63685	1.33869
TAF5L	8.75916	6.10019	12.5593	3.02954
TAF6L	2.51979	1.21729	5.1726	0.532291
USP22	8.01229	4.34078	11.3291	0.49449
CCNC	4.88965	5.07634	2.45048	0.785479
MED10	5.21784	4.18959	1.88448	0.48308
MED12	9.51533	9.67463	3.17958	0.557297
MED15	8.86059	1.22858	2.25888	0.585444
MED23	7.91547	0.636982	1.56343	0.548018
MED24	5.89488	1.51394	0.531384	0.595025
CNOT4	5.48676	0.919863	0.966529	0.563047
CUL5	8.32383	0.681824	1.33995	1.36301
DET1	5.61391	1.65491	0.51483	NA
KEAP1	11.7779	20.7172	8.52136	5.46386
RNF7	11.521	0.806075	0.895813	1.36686
BTAF1	8.1912	0.908924	2.49589	0.73672
CARM1	1.57378	9.74902	3.57942	2.56713
CTDSPL2	7.91577	1.39132	0.875295	0.997697
MLLT1	6.93029	1.81923	1.21819	0.597179
TAF11	6.63951	3.96174	2.39628	0.855838
PTEN	9.84572	3.29715	2.00094	2.55191
TSC1	8.08345	2.7578	3.63365	3.14676
TSC2	10.1422	5.83492	4.96293	0.831429
ROCK1	16.75	1.17842	1.00081	0.652157
ROCK2	11.8059	3.30512	0.55216	0.650957
WDFY3	5.00708	0.515303	0.674729	1.08602
DAPK3	7.91276	2.38673	0.714946	0.74169
DNAJC24	7.80767	1.68121	1.88226	0.675694
DPH1	7.59024	0.896262	0.725423	0.74124
PPP4R2	5.6921	0.482788	0.499453	11.6934
SMEK1	0.867734	1.76656	0.672681	5.72456
MYL6	6.92364	1.61491	0.726047	1.42536
TPM1	5.31195	0.660188	0.827605	0.84343
ATP10A	0.688772	0.517376	6.75942	0.635808
C19orf81	0.66033	5.07685	0.570787	1.33121
CDKN1B	2.13581	0.511349	1.31961	9.94759
AP3D1	1.23051	5.09768	1.9598	0.894397
FAM49A	6.42324	0.543766	1.07774	1.38593
FRYL	1.57148	5.23105	0.766215	1.75701
GCH1	0.6231	0.528248	1.61867	5.77589
HPRT1	0.778055	9.36491	0.705884	0.519654
hsa-mir-4490	5.13906	1.28781	1.78675	1.33591
MADCAM1	1.4526	5.07636	2.58376	1.18017
NANOS3	0.58623	5.3547	0.822752	0.744399
OGFR	1.46794	5.80137	3.10544	0.395998
PAWR	13.7599	3.6342	0.558577	2.09797
PRR24	1.06579	5.45998	0.731157	2.52489
PSENEN	5.30507	2.84707	0.605463	0.672497
PTPN14	1.90259	6.37447	4.35838	0.408205
QTRTD1	5.39072	0.573277	0.506132	0.65308
SGK223	2.82323	2.38902	9.19969	1.37543
TIPRL	6.479	0.868334	0.506046	2.55121
TPT1	5.5892	0.501713	1.42713	0.952353
ZNF592	7.17027	0.639903	0.512306	0.521616
	*NA indicates that gene did not have STARS score

## Sheet: Summary of hits by LFC
	Number of sgRNAs scoring in each screen:
Gene	H1299 + Tram	CALU1 + Tram	HCC364 + Tram	HCC364 + Vem
KEAP1	2	4	5	3
CIC	3	5	3
PPP4R2	3	2
CCDC101		2		2
TAF5L		2		4
USP22		3		2
TADA1			2	3
TADA2B			2	4
MAPKAPK2	2
INSM2	2
MNT	3
CDKN1B	4
KAT6A		2
MED23		2
MED24		2
MED10		2
DUSP1		2
ERF		2
BTAF1		2
CTDSPL2		2
MLLT1		2
TAF11		2
CNOT4		2
RHOA		2
DPH2		2
MYL6		2
TIPRL		2
MED12		3
MED15		3
ROCK2		3
DNAJC24		3
DPH1		3
TSC1		3
PTEN		3
DAPK3		3
RNF7		4
TSC2		4
PAWR		4
GATA6		5
ROCK1		5
PDCD10			2
IRF2			2
TADA3				2
ATXN7				2
SUPT20H				2
NF1				3

## Sheet: HCC364 + Tram LFC
Sequence	Gene	Avg LFC	Count >2
GCAATGAACACCATCCGAAG	KEAP1	3.25666	5
AGCGTGCCCCGTAACCGCAT	KEAP1	3.18916	5
TCGTAGCCCCCATGAAGCAC	KEAP1	2.9742	5
CATTCGGGTCACCTCGCTCC	KEAP1	2.95408	5
AAGTGCCACTCATCCCGCTC	KEAP1	2.65401	5
CCGGACCGTCAGCAAGATCC	CIC	3.01226	3
ATCCAGTTGCCTCTACCGCC	CIC	2.64039	3
GGGCATACCACCACTCGCCC	CIC	2.08463	3
ATGTCTAGCCGCATGCATCC	IRF2	2.28705	2
AGCCCCAGAGATGACTCAAC	IRF2	2.05551	2
AATATCAATACCAGAACCGC	PDCD10	2.17094	2
CATCAGCTGCCATACGAAGA	PDCD10	2.04751	2
AGCTCATAGACTTCTCACAC	TADA1	2.56499	2
ACTGGGCTAACCTAAAGCTG	TADA1	2.05679	2
GAGCCCGCTGATGAGCGTCT	TADA2B	2.25955	2
CGAGCTGAAGCGCGCCCACG	TADA2B	2.10769	2
CACCTTGGAGAGGGCCACGA	ALPL	2.11348	1
TTGCCTGCGTCCGTAGACCG	APLP2	2.25709	1
GGCCACGGGCCTACCTCACC	AVPR1B	2.22021	1
TTTGAATGCAGGACAGAATC	BMPR1A	2.02732	1
CGTCCCGGTTGAAGATCACC	C20orf196	2.23591	1
AGCCGATCGAAAACTCAGAG	CALD1	2.05342	1
GGGCCACGTACCGTTGGGTG	CARM1	2.41027	1
ATACCTAAAGCTATCATGAA	CCNC	2.08708	1
TACATTCATTGCACACAAAA	CFHR3	2.04735	1
GTTCTCACCAAAGATGCGGA	CIB1	2.10464	1
GCTGAGTGTTGTGCGTTTCC	CYSLTR2	2.06915	1
TTGCTGTGCTTGCAAAGGAA	DPY30	2.26252	1
GATATCCTATGTCTTGAATG	FREM3	2.0641	1
GAAGCGGTCTCCGTGCTTGC	FZR1	2.01746	1
CAGCGCTCTGATAAAAATAA	GFPT1	2.17118	1
GCTGGCCTACCTTGACATAG	GSK3A	2.09356	1
GGAGCTCACCAGTCCAGCCC	HOMER3	2.05917	1
CTCAGCCTGTGACCCTCTAG	hsa-mir-519c	2.24884	1
TGATATCGCACTTGTGTCCG	IL4	2.02515	1
GACGGTGACCAACGTCACTG	LSAMP	2.12661	1
CCAACCAGGGCCGGCTGACG	MNT	2.07009	1
GCTGGCCGGCACCCTTCGAC	MYPOP	2.02786	1
TGTTACCTGGATGCGGTTCC	NUGGC	2.16945	1
AGCCCAACCCGACGACGAAG	PPP1R18	2.04964	1
AAGCGGGAGAATCTGGGGCG	PRICKLE3	2.00693	1
CAGCCTTCCTCACACCCGTG	PTPRJ	2.12943	1
CTGACACTCGTAGCTGCCCA	SCUBE1	2.03229	1
GCCCTGCACGTCGATGGACG	SIPA1L3	2.08579	1
GTCTGGCAGCCCCATCGTGA	SIX5	2.09884	1
GCGTGCACGGGGCGCACGAG	SOCS1	2.41338	1
AAAACCGACACTTGAAGACC	SPAM1	2.15317	1
CCGGACTGCCACACTTCACC	TLR9	2.10236	1
CGAGCTGGATAAATATTCCG	TPM4	2.13462	1
CTCCCTTAGCGGGCGACGTC	TSPYL1	2.06579	1
CCTCAGCCATTTCCCAAGAT	ZNF229	2.05669	1
GAATATGAAGAGACACGAGA	ZNF708	2.00785	1
CCAGAGTGCTTCGGCGCTCG	ZSCAN22	2.01828	1
CGTCAGCGTCACATTGGCCA	A1BG	0.491204	0
TGTCTCCGCAGGTGTCACCT	A1BG	0.233962	0
CAATGTGACGCTGACGTGCC	A1BG	0.00584361	0
CATATGGCTGCTTCTGTCAC	A1BG	-0.0479159	0
GTCGCTGAGCTCCGATTCGA	A1BG	-0.398448	0
ACCTGTAGTTGCCGGCGTGC	A1BG	-1.30449	0
AACTTAATAATTATGAAATT	A1CF	0.467694	0
CCAAGCTATATCCTGTGCGC	A1CF	0.0547459	0
AAGTTGCTTGATTGCATTCT	A1CF	-0.0366098	0
CGCGCACTGGTCCAGCGCAC	A1CF	-0.183677	0
GGGATGCTGCACCCCCTGAA	A1CF	-0.380619	0
GGTGCAGCATCCCAACCAGG	A1CF	-1.12756	0
TCCCAGGCAGTATATGGTTC	A2M	0.88996	0
CCCAAAGTCTTCATCCAATG	A2M	0.507669	0
CAAACTCCTTCATCCAAGTC	A2M	0.441573	0
CGCTTCTTAAATTCTTGGGT	A2M	-0.0602714	0
TCACAGCGAAGGCGACACAG	A2M	-0.481253	0
CCCACAGACGCCTCAGTCTC	A2M	-0.709924	0
TATTTCCAACTCCCGACACC	A2ML1	0.448742	0
GCTTACCTGTAGTTCCACCA	A2ML1	0.414033	0
AAATTTCCCCTCCGTTCAGA	A2ML1	-0.110502	0
GCCGGGCTGGTAATGTCACC	A2ML1	-0.186717	0
GTATTTCCGCATTGTCACCA	A2ML1	-0.264946	0
GACAAACCTCTCTACACCCC	A2ML1	-0.583106	0
GGCCGAAGGGCAGACGCCCA	A3GALT2	0.180183	0
CTTCGAACGCGACGCGCATT	A3GALT2	-0.366694	0
CGGCAGATCCTACTTACACT	A3GALT2	-0.56481	0
CGAATGCGCGTCGCGTTCGA	A3GALT2	-0.797256	0
AGCAAAGATAGTCAGCCCAA	A3GALT2	-0.975042	0
AAGTTCTGACCTGTACCCCC	A3GALT2	-1.47675	0
GAACAATGAAGTCCGTGTCC	A4GALT	-0.12209	0
CTACTGCCCCACGACGCACG	A4GALT	-0.127584	0
CTTCCACATGAGTGCGATCC	A4GALT	-0.193143	0
CTTTGAGGACATCAACCCCG	A4GALT	-0.268568	0
CAGTCCCGCTACGTCCTCAA	A4GALT	-0.39102	0
CGTGCGTCGTGGGGCAGTAG	A4GALT	-0.772781	0
AAACGTTGTCTATTGCTGAC	A4GNT	0.81267	0
GCTTCTCGGTACTCTAGTAA	A4GNT	0.447253	0
ACCCCATCTCCTATCGAGAG	A4GNT	0.286227	0
CAGCTCGGATGCATCCCGCC	A4GNT	-0.311741	0
GAAACACAATGCCACGTCTG	A4GNT	-0.422486	0
GTAGCGCCTCCACTCTCGAT	A4GNT	-1.55151	0
TTTCATTTAGCACCCCAAAA	AAAS	0.400341	0
GCACTCACCAATTTGTGACT	AAAS	0.365316	0
GTGGGGTGACCAACCTGCTC	AAAS	0.282737	0
TCCCTTATCAGGCGTGATGT	AAAS	-0.112209	0
AATTTGCCCAAGTCACAAAT	AAAS	-0.257965	0
CCCAGACGGCAGCAAAATCC	AAAS	-0.296501	0
CCCCGGTCGGGAGGAGATCC	AACS	0.576909	0
CTTTGTTTGCAGCAGCAATG	AACS	0.437159	0
CGCCGCCGCCATGTCCAAGG	AACS	0.387218	0
CTTCCCAGGGGAAGGCAAAG	AACS	-0.123482	0
CTTCTCACGTGTGTATGATG	AACS	-0.127482	0
GTTATGATGACTTGTACCAT	AACS	-0.152746	0
AAAGCTCCCGACAACCTTAA	AADAC	0.995306	0
GTCACCCGACTTCGCAACAC	AADAC	0.0376046	0
CCTGAGAGAATCGGTATTTC	AADAC	-0.101456	0
GAACCCCAGTGTTGCGAAGT	AADAC	-0.174017	0
CCAGAAATACCGATTCTCTC	AADAC	-0.205226	0
GTTATGACTTGCTGTCAAGA	AADAC	-0.344602	0
AATATATCACAGCTCGCCTT	AADACL2	0.425432	0
TTTGGCAAGTACAATCGTAC	AADACL2	0.355591	0
ACGCTTGATGCTGTTGTTGT	AADACL2	-0.0171703	0
TCCCACCCGAATCTGCATTG	AADACL2	-0.20369	0
ATGCAAGTCTTACTTTACCC	AADACL2	-0.618645	0
TGTTTGCCGTCCATCTATTC	AADACL2	-1.22813	0
ACCTGGGAGTGCCCGTGACC	AADACL3	1.12093	0
ATCGTGTACTACCACGGTGG	AADACL3	0.101451	0
CATATGCTCTCGTTTGTGCA	AADACL3	-0.0464307	0
GACTCCGTGGTTCTGGCAGT	AADACL3	-0.291687	0
AAATCCGTGACCACAACATC	AADACL3	-0.434583	0
GATCCACTCCATATGCATCC	AADACL3	-0.926102	0
GTGGTGACCGACCTGCGTTT	AADACL4	0.0631162	0
TGTCTTGCAGATTGTTACCA	AADACL4	-0.00586686	0
CGGGTATCGTCCCAAAACGC	AADACL4	-0.186453	0
TCGTACTTCCTCCAGACGTC	AADACL4	-0.332795	0
ACCATGTCACGCGGACCCCC	AADACL4	-0.567206	0
TGCCAAGAGTAGCACTAGCC	AADACL4	-0.851988	0
CTTCAGTATTCTCCGAGTGC	AADAT	0.24937	0
ATTAACCAGTGAACGCAAAA	AADAT	0.0664969	0
ACCAAAATCGATGATCTCCT	AADAT	-0.0366485	0
CCAGTAGGGTTGTTGCCATT	AADAT	-0.107832	0
CAGCCAACAAGGTCTTTGTA	AADAT	-0.122848	0
TAGATCCATTTGTCCTTGAC	AADAT	-0.298757	0
AGGATCTGGCCAAAATCCCC	AAED1	0.191549	0
TATCCAGTCAGCTTGCAAAA	AAED1	-0.0501647	0
AATGTCACCCTTATAGTGAT	AAED1	-0.241694	0
GCTTACCTGGACCTAAAATG	AAED1	-0.469475	0
ACTCACTTGTAAGAAACTCC	AAED1	-0.598132	0
ATGACTGTCCAATCACTATA	AAED1	-0.793092	0
TGGAACAGAAGATCTTATTG	AAGAB	0.285179	0
CAGACCAAGATCATCACCTC	AAGAB	-0.146993	0
ACCATTCTTCATCACTACAT	AAGAB	-0.167757	0
GCCTTGATAGTGTCTCCTCA	AAGAB	-0.519737	0
CGCTTTACTCCTGTAGATTC	AAGAB	-0.800222	0
AGCAGACATCAATCTATGTG	AAGAB	-0.999052	0
AGTCAGGTGGCAATTTGTGA	AAK1	0.113432	0
GTTGACAAACATGCGTTTCA	AAK1	0.108825	0
TGAGAATATCGAGAATTATC	AAK1	0.0988968	0
GACCATTTCTGGTGCTCGAT	AAK1	0.0966386	0
CAACAATGAGCATGATCTCC	AAK1	-0.31191	0
GTCCTATCGAGCACCAGAAA	AAK1	-0.728483	0
CCAGGTGCCTTCATCAACTG	AAMDC	0.321228	0
TCCCAAGTCCGACTACCCCC	AAMDC	0.182864	0
AGGCTCTAATACAACCTATA	AAMDC	0	0
TATAATGCCTTGGTTGCCCA	AAMDC	-0.0341321	0
TCAAGGCCTCACTCATCCCT	AAMDC	-0.161012	0
GGTGTACAGACTCTTGTGAT	AAMDC	-0.591991	0
GGAGGGCCCCGACGATAGCG	AAMP	1.45658	0
ATCGCTGAGCCGCCATACGA	AAMP	0.673094	0
TCCTCGGGCACCTGTCCTGT	AAMP	0.0568881	0
AAGATGACAAAGCCTTCGTA	AAMP	-0.0338687	0
CTCCAGGTCTCCCGCTTCAA	AAMP	-0.436532	0
CGTCAGCTGTGCCCGCCAAC	AAMP	-0.698241	0
CCTTCATCATCGGCTCGCTC	AANAT	0.579758	0
GCCTTTGAGATCGAGCGTGA	AANAT	0.35104	0
CGCGTCCTCGCACATGAGCG	AANAT	-0.218966	0
CCGGGCCGCGCTCATGTGCG	AANAT	-0.232834	0
ACCTTCACGCTCGATCTCAA	AANAT	-0.240937	0
GACGCCCAAGACGGAGATGA	AANAT	-0.532633	0
AAAGTCCCACCGGAACTTCT	AAR2	0.666051	0
GAGGTCGGGCCCAAGTTCCG	AAR2	0.411791	0
TGTACGAGGCATTTGAGCAT	AAR2	0.34189	0
GGACTTTGCTGCGGAACCTG	AAR2	0.231625	0
GGCACAGATCTGTCGATTCT	AAR2	-0.0703034	0
TCTCACCAAGCTGGTGGTAC	AAR2	-0.489812	0
CGTCCCGCGTGCGACTTCTT	AARD	0.48346	0
GTCCCCGAAGAAGTCGCACG	AARD	0.364355	0
AAAAGATGATGCTGCGAATC	AARD	-0.326244	0
CCAGTAAAGTTCTAGCCAGC	AARD	-0.341806	0
AACCAAAGCTCCGCTCTACC	AARD	-0.602391	0
CGGTGCAGCGCGCGATCTCG	AARD	-1.43622	0
GAACTCCTCACCCAAGAGTT	AARS	0.669748	0
TCACACCTTCTTCGAGATGC	AARS	0.306631	0
GGTGGCCGGCCTGACAACAC	AARS	0.191764	0
TGGGGGCAAACATAATGACC	AARS	0.0670964	0
CCACGCTCGGACCATCACTG	AARS	-0.945912	0
AGCTGGCTTAGAAGCAGATC	AARS	-2.03921	0
GAACTGCTGACTCAGGTCTA	AARS2	0.477675	0
CGTGGATCCACGAAGCGAGA	AARS2	0.382902	0
CTCTGGATCTCCTACTTTGA	AARS2	0.353905	0
CCATTCGAAGGTCGCCCGCA	AARS2	-0.312086	0
GCCGCGGGGCCGCACGGAAG	AARS2	-0.451172	0
AAGCCTGCCATCTCGCTTCG	AARS2	-0.65232	0
GTGCTGAGAGTGACTCGCCG	AARSD1	0.475714	0
TGTTCAGTTCACCACCACCG	AARSD1	0.268813	0
AGATGTCATTGATTGTACCA	AARSD1	0.0183314	0
TTCATTGACGCTCTGCTCAA	AARSD1	-0.0811988	0
CTTAGGGCAGCATCTCATCA	AARSD1	-0.597229	0
TACTTGCTCTGCAGTCATAG	AARSD1	-0.770606	0
ATATTTCTTGCTCTATCAAG	AASDH	0.70242	0
TAAGGCTGCCTCCTGTTATA	AASDH	0.600397	0
TTACTACACCTACAAGACTG	AASDH	0.325355	0
CTTTAGAATTCTCCAAGTCC	AASDH	-0.202912	0
GACCTTCGATCCTTCTGTTG	AASDH	-0.388705	0
TCGATAGGTACATAAGCAGC	AASDH	-0.777821	0
GATGAGTCCTTTGCAAGAAC	AASDHPPT	0.224794	0
AGGCTGGTCGTCTGATGATA	AASDHPPT	-0.136287	0
GACTAGGATTTGAATTGCAG	AASDHPPT	-0.172203	0
ATCCTGATGTCTAGATCCAT	AASDHPPT	-0.329577	0
TAAAGAAACACGTTTATTCC	AASDHPPT	-0.458212	0
ACCCGATGGATCTAGACATC	AASDHPPT	-0.976149	0
ACAAGAGGGTGCAATACATA	AASS	0.386901	0
GCTAACATGTGATCCAGACC	AASS	0.194694	0
ACAATACTTACCTGCTCTCC	AASS	-0.313729	0
TAGGCAGTGATTACATCCAA	AASS	-0.811359	0
GTTAACTTTGTTTGTGATGC	AASS	-1.03826	0
TCTGGATCACATGTTAGCAA	AASS	-1.10484	0
GTTGAACCCGCGACCAAGCG	AATF	0.138364	0
CGCTCTGTCTATCGAGTTCT	AATF	-0.0256033	0
GTCTACTCACCAGACGATCC	AATF	-0.538028	0
CTCCTTGGATCCCAACGATC	AATF	-0.563831	0
GGACCCTGAAGCGGACCCCG	AATF	-0.586251	0
AGTCAAGATTGAGCGTTCAA	AATF	-1.18304	0
AGTCACCAATCTTCACCGTC	AATK	1.31652	0
TCGTGACTGCCGACCAGCTG	AATK	0.104973	0
TGTAGGGCTGCACCTCCTCC	AATK	-0.63042	0
GCGCTGGATCGCGCCAGAGC	AATK	-0.710864	0
GCAGGCTAGTGCCAGCGTGC	AATK	-1.24993	0
CCGTGAGCAGGCAGTTCCGC	AATK	-1.40492	0
CATCAACCAGGTAATTGCCT	ABAT	0.62782	0
GCTCTTACCTATGGGGACAG	ABAT	0	0
CATGTTGCTCGCCCAGCGCC	ABAT	-0.0648885	0
CCAGCACAGCTACCGCCTGC	ABAT	-0.263134	0
GAAACAGCTGAATATAATTC	ABAT	-0.800358	0
TGCAATTACGAAGAGAGCCG	ABAT	-1.33677	0
GCCTCCGAGCATCTGAGAAC	ABCA1	0.382107	0
TGTTTCCGTTACCCGACTCC	ABCA1	0.379999	0
TTTGCGCATGTCCTTCATGC	ABCA1	0.197102	0
CCTCCCCAGGAGTCGGGTAA	ABCA1	0.153526	0
AGCTCAGCCGAACAGAGATC	ABCA1	0.114677	0
TCCTGATCCTGATCTCTGTT	ABCA1	-0.665921	0
TCAGAGTGCTCCTTTATAAC	ABCA10	0.830832	0
CATATCGCCTGAAGTTTAAT	ABCA10	0.120052	0
CTTCCTTAAAGAACACTGTT	ABCA10	0.0579002	0
ACAAAAAATTTCACCATGCA	ABCA10	-0.0982227	0
GATACCACCTTTCATTTCTA	ABCA10	-0.398519	0
TTGCATCATTAAATGTTGCA	ABCA10	-0.419875	0
ATAAACTGCTGTCCTTATCC	ABCA12	0.953517	0
CAAGTGCTCGCACGAATTCT	ABCA12	0.801251	0
TCTGAGAAAGTCATCCAACC	ABCA12	0.161716	0
GGACACTTGTCTTGATCTTA	ABCA12	0.033294	0
CCCGGAACATATACTTTCAA	ABCA12	0.00198216	0
CCTCGAAACCTTCCTAGTAC	ABCA12	-0.597534	0
TTTGGTCTCTGTAGAAGGTC	ABCA13	0.492962	0
ACCCACACTCTTCCAATATG	ABCA13	0.217205	0
TCCCCTTTACTGCCTCATAT	ABCA13	-0.188498	0
TACTTGAGCAACTTGATTCC	ABCA13	-0.364059	0
GAACAAGGGGGCATGACATT	ABCA13	-0.626198	0
AGACCAAATCACCGCCCTGC	ABCA13	-1.03289	0
CTCGGTGGCCAGAAACCCGC	ABCA2	0.932434	0
CTTCCTCCACCACGCGGTCC	ABCA2	0.626155	0
GAAGCCCACCATCTCCGTGA	ABCA2	0.264253	0
GAGTGCTTGGGCCGTGCTAT	ABCA2	0.0658565	0
TGGGCCGCGCTGGGTCAAAC	ABCA2	-0.188279	0
CAGGGGGATGAAGATCTCGA	ABCA2	-0.647785	0
CCAGGAGTACATGCGCATGA	ABCA3	1.12635	0
TCATGAAGGAGGCGGCGATG	ABCA3	0.318121	0
TCACCAGGTTCTCCGCCATC	ABCA3	0.275216	0
GCGCGGCTTTCCCTCCGAGA	ABCA3	-0.139626	0
CAACTGCTCGTCCAGCGTGC	ABCA3	-0.219922	0
TCCGTGTGTAACTGAACCGT	ABCA3	-0.300855	0
GCAATTGATGAGCTGCTCAC	ABCA4	0.924416	0
TGCCGGCACCATTCACTCCC	ABCA4	0.411829	0
GCATCGCCTTGTTGGGGAAA	ABCA4	0.319486	0
CATTCATGATGGCTGTAGAG	ABCA4	0.0383666	0
CACCTCGAAGCCGGGCATAA	ABCA4	-0.0050223	0
ATGCCACCGTAGCAGGCAAG	ABCA4	-0.686208	0
GAAATAGATACCTTTCCCCG	ABCA5	0.410304	0
CTGCTTGTAATATTAGTCAC	ABCA5	-0.252902	0
TCTAAGCCGAGCAACTTTGT	ABCA5	-0.282465	0
GTCAACTAAAGCTGTTATTA	ABCA5	-0.688296	0
TCTACTGATCATCTACCTGA	ABCA5	-0.764633	0
ACCACACCTACAAAGTTGCT	ABCA5	-0.818373	0
AAGATGATTCCCATAGCATA	ABCA6	0.675572	0
GTACACCTACCTTTCAAAAG	ABCA6	0.670263	0
TGGGGCCTCTCAATACTTCT	ABCA6	0.191808	0
TTCACAGGAACAAGTGTCAT	ABCA6	-0.0244431	0
ATTCTTGCACAGAAGTGCTT	ABCA6	-0.130168	0
GATGAAAAGAGAGAGCTTAT	ABCA6	-0.87233	0
GGAAGCTGATCGCCACGCTG	ABCA7	0.73824	0
GCTCTCCAAAGACGCGCGCC	ABCA7	0.366341	0
GGGAGTCGTTGAAGTTGCTC	ABCA7	-0.0678582	0
GAGGCCACAGCAATTCGACC	ABCA7	-0.184435	0
AGCCGATGCCCGCACTGTGC	ABCA7	-0.928434	0
ACTCACTGCAGATTCGCGGC	ABCA7	-0.928711	0
TCTTTAATACTTTCCTCATC	ABCA8	0.747802	0
TTCTATAATAGCAGCATTAA	ABCA8	0.493432	0
ATATGAGTATGTATTAGTAA	ABCA8	0.249347	0
ACTGTGAAGTTTCAGTATTT	ABCA8	0.171807	0
TAAATGTATCTACCCGTCCC	ABCA8	-0.241818	0
TCATTTACTTGATGACTATG	ABCA8	-0.281292	0
AATCAGTTGCAACTCCTCCT	ABCA9	0.21109	0
AAAGAGCACAGAGACCATTC	ABCA9	-0.121521	0
GTGGCCTGATGAAAAAAGCA	ABCA9	-0.323975	0
TACGTCATTGATGACAATGA	ABCA9	-0.523494	0
AATGAAAAAATGAAGTGTGA	ABCA9	-0.676324	0
TTCTATGATAGCAGCATTAA	ABCA9	-1.4572	0
ATCTGGAGGAAGACATGACC	ABCB1	0.880214	0
CCAAACACCAGCATCATGAG	ABCB1	0.838975	0
GAAGCTAACCCTTGTGATTT	ABCB1	0.223562	0
TGGACTTCCTCTCATGATGC	ABCB1	-0.47478	0
TTGGACTGTCAGCTGCTGTC	ABCB1	-0.713683	0
CTAGGTGATATCAATGATAC	ABCB1	-0.985367	0
TCCTTGCTAACTGCATTACA	ABCB10	0.747883	0
TACCATCATACTGATGCCTA	ABCB10	0.234911	0
GTCTACCTCATGCAAACTTC	ABCB10	0.107609	0
CAGCTAGCTGAGGAACGTAT	ABCB10	-0.329493	0
TTCTTTGACAAGACTCGCAC	ABCB10	-0.337598	0
CAAGGAACTATTAGTCTTGA	ABCB10	-0.428647	0
GTGTGAATAACACCATTGTA	ABCB11	0.349632	0
AAGAATTACTGAGTCAGACA	ABCB11	0.113883	0
CCAAAAATGAGTAGCACGCC	ABCB11	0.100959	0
CTTCGAAGTATAAAGAAATT	ABCB11	-0.117805	0
ATAATAATGATAAGAAATCA	ABCB11	-0.286035	0
GGAACTGTTAGTCCATACAA	ABCB11	-1.03754	0
CGCGGAGGGCGACTTTGAAC	ABCB4	1.08788	0
CGGCAAAGAACGGAACAGCC	ABCB4	0.549281	0
GAGACCTGATCCGTGAGCTA	ABCB4	0.152348	0
ACGAAGACAGTGAAAATGAT	ABCB4	0.0454654	0
AAAGTCGCCCTCCGCGCTCG	ABCB4	-0.473926	0
TTTAGTTTCGATACTCCGAT	ABCB4	-0.491104	0
ACTGCTTCCTTTCTCAGTTT	ABCB5	0.0874711	0
ATACTGGCATCACTGGTCAA	ABCB5	0.0385343	0
AGGTTGACCCTGTATTATGT	ABCB5	-0.0161832	0
AGAACAGCCAAAACTGAGAA	ABCB5	-0.303648	0
GGACATCACACTCATGATCC	ABCB5	-0.303876	0
CTGCAGCACGACAGACCAAG	ABCB5	-0.614438	0
GTGCTGCGGTATGTGGTCTC	ABCB6	0.329829	0
GGGTGCAGCAGTTCACGTCT	ABCB6	0.182479	0
TGCACGAGCTCTCACTGCGC	ABCB6	0.0642618	0
CTTCCTGCCAAAATCTCGCC	ABCB6	0.02449	0
GGAACGGGCACTCAATGTGT	ABCB6	0.0132725	0
TCCCCAGTCCTATACATTGC	ABCB6	-0.420536	0
GCTGAATTATGAAACTGTGA	ABCB7	0.509045	0
CACCTTGTTTACTCTACTCA	ABCB7	0.424678	0
AACAAAGCAGATAATGATGC	ABCB7	0.193325	0
TCAGCATGTTTCCCGACATC	ABCB7	-0.486565	0
CTGTATTTGGTGCATCACTC	ABCB7	-1.13467	0
TTACTAGATCTCCAACAGTA	ABCB7	-1.68662	0
TAAAGCGAGACCCCACGACA	ABCB8	0.309075	0
TGGCCACGACCTCTACCAGC	ABCB8	0.205608	0
CAGTCATGAAACTCCCTACG	ABCB8	0.0119021	0
CCTGCACGTCAGTTGTCAAG	ABCB8	-0.0895604	0
GGGATGCTTACTCAGTACCA	ABCB8	-0.215352	0
CCGCTTGACAACTGACGTGC	ABCB8	-1.56687	0
AGCGGAAGAGACAGTTTCGA	ABCB9	0.0801692	0
TGTCGTCATCGTGTGCCTGC	ABCB9	-0.141093	0
GTAGTACTTGCCGTAGATGT	ABCB9	-0.217719	0
TGACCTTGACTGTGTTCCGC	ABCB9	-0.329682	0
GCAATTAGCTCATTTGCCGC	ABCB9	-0.598641	0
TGACGATGCCATCAATGGCG	ABCB9	-0.713764	0
CCAGCCGAAAGAGAGTTCCA	ABCC1	0.30929	0
TAGAAGTAGCCCTGCCAGTC	ABCC1	0.195263	0
CAAGTTCGTGAATGACACGA	ABCC1	-0.0669746	0
CCGATGGCTCCGACCCGCTC	ABCC1	-0.263349	0
GCGCCACCGGCATGGCGCTC	ABCC1	-0.443851	0
CGGAAAACATCATCAGGTCG	ABCC1	-1.02377	0
AATGGACAAGAGTCTGACTC	ABCC10	0.210329	0
TTGGGGACAGCTTGTACCAG	ABCC10	0.117987	0
TGCACGTGTACCAAGCTTAC	ABCC10	0.0795066	0
ATCCGAGACAACATCCTCTT	ABCC10	-0.0326247	0
ATTTGATGCACAGCTGTACA	ABCC10	-1.06384	0
GTAAGCTTGGTACACGTGCA	ABCC10	-1.23093	0
GGACTCACCTCGGCTTGGGA	ABCC11	0.868419	0
TTCCCTTCCGTCCCAAGCCG	ABCC11	0.799189	0
CGCTCATGATCCAAAGCTTA	ABCC11	0.167215	0
TGTCGATGCCACGATTCACG	ABCC11	0.136635	0
GTGAATCGTGGCATCGACAT	ABCC11	-0.0127351	0
CTAAGCGACTCCGTAAGCTT	ABCC11	-0.701569	0
CACCATCACCGGCGTGAGCC	ABCC12	0.763668	0
GATGAGTCATATGTCGACAA	ABCC12	0.289006	0
CCAGAGGACACGCGTGTTGA	ABCC12	0.00871611	0
TGCCGCACTCACCGGCCCTA	ABCC12	-0.160359	0
CGTGCGGTAGTTGATGGCCC	ABCC12	-0.217255	0
CTGGGCCATCAACTACCGCA	ABCC12	-0.254221	0
GGATTCCCTTGGGCTACCTA	ABCC2	0.849263	0
TAGGTCTTACCCATGTGCCT	ABCC2	0.332619	0
GGATTGGTATATCGAACAGC	ABCC2	0.158956	0
GTATCGAGAGAATCCAGAAT	ABCC2	0	0
TCCTTACCTGTAAGAGTGTC	ABCC2	-0.0647311	0
TTCTCCACGTGTATAAATCC	ABCC2	-0.168042	0
CCCGGCCATGGACCAGGCCA	ABCC3	0.718276	0
GGAGTAAAAAAGGTCCGCCC	ABCC3	0.549695	0
GCCGCTCATACTGTATCAGC	ABCC3	0.375012	0
GGATGATGTAGCCACGACAA	ABCC3	0.170809	0
GGCGACCCACAGGTAGATGC	ABCC3	0.170731	0
CCCTGCTGATACAGTATGAG	ABCC3	-0.123747	0
ATGATTGCTCTTGTTAAAGA	ABCC4	0.451192	0
GAGCAATCATAAAGTGTTAC	ABCC4	0.329872	0
CTTCCTCTAATCTCCGTTTA	ABCC4	0.113278	0
GAAGACCGCTCACAGCACCT	ABCC4	0.0528152	0
GGCACTTCGTCTTAGTAACA	ABCC4	-0.276055	0
TGATGTGAACAAGTTTGATC	ABCC4	-0.58626	0
GTGCCTGATGATCACGCAGC	ABCC5	0.422702	0
ATCAACATTTGCTCCAACGA	ABCC5	0.232703	0
AAACATTCTCTGCCCATCGT	ABCC5	-0.336595	0
CCCAAGGGAAAGTACCATCA	ABCC5	-0.347854	0
AGATCCACACAACCCTTCGC	ABCC5	-0.579368	0
CATCTTACTTGGAAGTAGTC	ABCC5	-0.745256	0
AGTCCTGTGTACCTCCAGCG	ABCC6	0.520496	0
TGTTCCTGATTCACACCGAG	ABCC6	0.330452	0
ATCGTGGTGAGCCACACAGT	ABCC6	-0.112346	0
CACCTACCTATGCCTGTCTC	ABCC6	-0.232345	0
TTACCGCTCCGGAGGCCTGC	ABCC6	-0.489366	0
TGGTGACTTACAGACTGCTG	ABCC6	-0.881266	0
GCGTAGCTGCGAGAAGCCGA	ABCC8	0.885196	0
ATCCACCGCAGGTTGTGCCC	ABCC8	0.176496	0
GATGTTGTGATAGTAGACCA	ABCC8	0.17622	0
TCACCTACCAATTAGCAGCT	ABCC8	-0.328669	0
TGATGACATTGACCTCCACG	ABCC8	-0.407923	0
CTTCATGCTGCTCTTCGTCC	ABCC8	-0.561898	0
TTTCTAGGCGGCGGGAATCA	ABCC9	-0.296983	0
CGAATGTAAGAATCCATCTC	ABCC9	-0.298807	0
TACTTACCAATAAACAATAT	ABCC9	-0.307131	0
TCTTCATATAATATCAACGA	ABCC9	-0.41237	0
TTCCGGGACATAACCTGAGA	ABCC9	-0.465425	0
CCTCTTTATGCCAGCCGTGA	ABCC9	-1.10557	0
GCGGATCATGTCGTCGTACA	ABCD1	0.217713	0
CCTGTCGTTCCGCAGCCGTC	ABCD1	0.121811	0
AAGGATGAGGTTGATCTGCG	ABCD1	-0.31999	0
CCTGGTAGGAGCGCTGTAGC	ABCD1	-0.361061	0
CGACGACATGATCCGCTCAA	ABCD1	-0.37784	0
GCGCTACATGCACTCGCGTG	ABCD1	-1.0662	0
CCTTATTGCACTGTTGACGA	ABCD2	0.610576	0
TTTCATAGGCGTGGTCTACT	ABCD2	0.430398	0
CATGATGTACCACAAACGTT	ABCD2	-0.144638	0
TACCACTGCTCGAAATTTAC	ABCD2	-0.377531	0
CAGCAGTGGACTAATTATGG	ABCD2	-0.689054	0
TAAATTTCGAGCAGTGGTAA	ABCD2	-0.736573	0
TTTACCTCATTGTTCTGTAA	ABCD3	1.06585	0
ACCACCATTACAGAACAATG	ABCD3	0.654107	0
CTCGAACATATTGTGATGTT	ABCD3	0.220129	0
GTGGTTTGCAGTGGTATCAT	ABCD3	-0.138956	0
AAAATGGGACACTAATTGAA	ABCD3	-0.371634	0
ACCTCTTTACAAAATGTTCT	ABCD3	-0.597708	0
GAGACCTCACCTGCGTACTT	ABCD4	0.829908	0
GTCTCAGGTCATGGCGGTCG	ABCD4	0.116599	0
CTCACTCACCCAGTAGGGTC	ABCD4	0.0322819	0
TTGATCCCCAGTCAGTACTA	ABCD4	0.0315084	0
AGAGCAATTTGTGATCTACC	ABCD4	-0.136476	0
TACCTGCAGCCGAAGTACGC	ABCD4	-0.144206	0
ACAAATGTACCTCCTTCATC	ABCE1	-0.0742215	0
TAATAACTCACAGTTGATTT	ABCE1	-0.277034	0
ATGTGTATGTATAAATATCC	ABCE1	-0.562207	0
AGACTTAAACCTGATGAAGG	ABCE1	-0.609094	0
TTTGAGCTAGCAATTGTAGC	ABCE1	-0.746419	0
TTATAACTGACATTTAGAAC	ABCE1	-0.931471	0
CTCAGTGCCAACCAGTGATG	ABCF1	0.88476	0
AAAAAGCGAGATACCCGAAA	ABCF1	0.52793	0
GTACCCGCCCCAAAACCCCG	ABCF1	-0.0663452	0
CTAGACAAAGTGGTGAAGAA	ABCF1	-0.126808	0
TTTATAGTTCTTTGAAGAGC	ABCF1	-0.161747	0
CAGTAGAAGATAAACAGGCT	ABCF1	-1.29568	0
CCTAGATGCTTGCGTGTGGT	ABCF2	0.38802	0
ATGATCAGTACGTGAAGACG	ABCF2	0.323781	0
GTTGTGCATGTGAATGATAT	ABCF2	-0.122981	0
CAAGAAACTGAAGTATTATA	ABCF2	-0.493378	0
AGATCAGATTGCACACATGA	ABCF2	-0.659802	0
GGTGGTTGGTAGGCTCATCC	ABCF2	-0.812405	0
GTTCTCAATTCGCACATCAT	ABCF3	0.102337	0
TCCGCCCCACCAGCCCGTAA	ABCF3	0.0969497	0
CCTTTAAAGAGTCTTAGAAG	ABCF3	-0.549442	0
TAGGGGCGTCCAGTAGCACC	ABCF3	-0.572639	0
TCTCCGTTATCTTTGACAAC	ABCF3	-0.701672	0
GCCGCCGTTACGGGCTGGTG	ABCF3	-1.00272	0
GTTCTTGATGCTGGGAACGC	ABCG1	1.11115	0
ATTTCCGGGAAGTTCAATAG	ABCG1	-0.280192	0
TCTGACCACACCTGAGGGCA	ABCG1	-0.469495	0
AGAAGCGCTGGGCTTCCGTG	ABCG1	-0.655259	0
GTCCACGCTGATGAACATCC	ABCG1	-0.672149	0
ACTGAGACGGACCTGCTGAA	ABCG1	-0.759142	0
TATTAGATGTCTTAGCTGCA	ABCG2	0.877226	0
GACAGCTTCCAATGACCTGA	ABCG2	0.585161	0
ACATCTCCAGATAATCCACT	ABCG2	0.310627	0
CGAAGATTTGCCTCCACCTG	ABCG2	0.0922511	0
AGCTGTCGCGGGGAAGCCAT	ABCG2	0.0783759	0
TACAGTGGGATCATGAAACC	ABCG2	-0.347172	0
CCTGAAGCTGAGTGAGAAGC	ABCG4	0.396017	0
CGGAAGGTCCTCAGCTCCCG	ABCG4	0.00913793	0
TGATGTCGTGCTCCCACACG	ABCG4	-0.0459888	0
CCTGCTTCTCACTCAGCTTC	ABCG4	-0.136997	0
TCGTGTGGGAGCACGACATC	ABCG4	-0.69953	0
TCATGGCTTCCAACACCGTG	ABCG4	-0.722787	0
CTGCCCGCTCTCCACGTACA	ABCG5	0.535885	0
CTCCGGGAAAACCACGCTGC	ABCG5	0.393477	0
TGAACGGCCGGGCGCTGCGC	ABCG5	0.20032	0
GCCGGGATTGCCGCGGCGGA	ABCG5	-0.141818	0
GTAGTGCAGCGTCTCGCGCA	ABCG5	-0.690982	0
TCCTTTAAAGCCACCGCGTG	ABCG5	-0.856281	0
CACGGCGGCAAGATCAAGTC	ABCG8	1.24594	0
CTGCCAGAATTCTTGTGAGC	ABCG8	0.890467	0
GGCCACTCCCCAGGATACCT	ABCG8	0.0125681	0
TGTGGGCCCCATGGCCGGGA	ABCG8	-0.0734397	0
GCTGCCCATTGATCCAGATC	ABCG8	-0.171128	0
GGTACCTGAGCTCCCTATGA	ABCG8	-0.790531	0
CCCAGTAGTAGCCCAAGTAG	ABHD1	0.2636	0
AGACTTTCTACCCAACGCTG	ABHD1	-0.213905	0
GGTGCAAGACGTATGTATCC	ABHD1	-0.370509	0
GTAGAAAGTCTCGGTGGTGA	ABHD1	-0.448176	0
GACCCTACCGTTCCACAAGT	ABHD1	-0.535056	0
CTTTGAGACCACTCGCTCCC	ABHD1	-1.29949	0
TTGGAAGGTCTGGTCGATTA	ABHD10	0.430465	0
TGCAATTGCACGACCAGAGA	ABHD10	0.102408	0
ATTCTTGTTGGATCTAGCCT	ABHD10	-0.281027	0
AACACAGTGATCACCGAATG	ABHD10	-0.339325	0
TACAAAAGCGTTGGCGATTG	ABHD10	-1.04887	0
ACCTGCATTGATGTATGCCA	ABHD10	-1.73317	0
CTGGTGCCCTGCGTCGTCGT	ABHD11	0.386976	0
CCGCTCCCGTGCCCGAAAAC	ABHD11	0.273339	0
AGCGCCCGTCTACCTCTACC	ABHD11	-0.261714	0
ATGATCTCGTAGCTCATGTC	ABHD11	-0.431471	0
GAGCCCGTGCAAAAAGACGA	ABHD11	-0.496565	0
GGCTAGCTTACTGCACGAAC	ABHD11	-1.32825	0
CTTGCAGGCGAAAGGGCGTG	ABHD12	0.654152	0
TGGTACCTGCGTTCCCATGC	ABHD12	0.483917	0
AAGACGTGACCATTGGAGTC	ABHD12	0.33832	0
TTTCTCATCAAACTATGTCC	ABHD12	0.323801	0
TGATTCAAACCTTGATCCTG	ABHD12	0.153	0
GCGTTCTTCCACCAGACTGC	ABHD12	-0.0200236	0
CCAAGGGGAAGGACTGTTGC	ABHD12B	0.101866	0
ACATGGTCGACCGCAACCTG	ABHD12B	-0.222206	0
AGCTTCGCACAGACTGAAGC	ABHD12B	-0.251377	0
ACCAGGCGGCCACGCAGCTA	ABHD12B	-0.627799	0
TATGAAGCAGCCCTTCGTGA	ABHD12B	-0.828829	0
GCCGCATCGCCCGAGCCGCC	ABHD12B	-0.954626	0
GTGTCATTGTGAGTCCCATC	ABHD13	0.916853	0
CAAGTGCAGTGAAATAGCCT	ABHD13	0.453307	0
CTCGATAATCAACCAGCAAA	ABHD13	0.139769	0
CGATGCGTTACCTTCCTTTA	ABHD13	-0.119343	0
CTTTATGTTCCCATGCCCAC	ABHD13	-0.210671	0
GCTAATCTCTTAGTCCGAGA	ABHD13	-1.37649	0
CTCCCACGTGTGAGAGTTAA	ABHD14A	0.489928	0
GGCATAGTGGCCACTCAGCG	ABHD14A	0.378106	0
ACTCCAACCCTTATCCTGTA	ABHD14A	-0.32919	0
GAGCACCTCGCGGTAAAAGA	ABHD14A	-0.451364	0
GCCGCAGTGACTCTCGAGCC	ABHD14A	-0.668358	0
AGGCCTTTAACTCTCACACG	ABHD14A	-1.03186	0
TACCTTCACACTGGCATAGT	ABHD14B	-0.0586625	0
TTCGCTTCTCCTCCGAGACC	ABHD14B	-0.119211	0
TGAAGCAGCTGCCCAACCAC	ABHD14B	-0.19429	0
CTGTTACCTGGACAAACCAG	ABHD14B	-0.223046	0
TTAAGTACCTGGCAGGTCAA	ABHD14B	-0.647212	0
GTGATCAGTCCATCACTGAG	ABHD14B	-0.786812	0
CGGGTCGTTGCGGTCCCAGT	ABHD15	1.346	0
CCGCGGCGATGGAAGATGAC	ABHD15	0.684141	0
CCGCTGTTCGCGGTGAGCGA	ABHD15	0.552464	0
CCCCACGACGACGGCCCCCA	ABHD15	-0.495643	0
CCTTCGCTCACCGCGAACAG	ABHD15	-0.715642	0
TTCGTCCTGCCCGTAGCGCC	ABHD15	-1.19457	0
TCGCCTTCTTCTACTTGTAC	ABHD16A	0.752462	0
AGGGGAGGACCGACGGATAC	ABHD16A	0.0823173	0
TTTACAGATCCTGTATCCGT	ABHD16A	-0.0153089	0
ACATTGCTGCTACTTCTGGC	ABHD16A	-0.0605143	0
GTACTATCAGCCCCGTGCCC	ABHD16A	-0.425579	0
TCTCCACCTACCTCGGAGGC	ABHD16A	-0.458141	0
CTTCGACGACCTTGTGCCGC	ABHD16B	0.596206	0
GCACCGCTACCCCGTCGTGA	ABHD16B	0.132788	0
CTTCTATGCACGCTACCGCG	ABHD16B	-0.399533	0
TCAGCACGACGCCAACGCCA	ABHD16B	-0.569283	0
CGCCTCGTGGAGCGCTACCA	ABHD16B	-0.83393	0
CTACCGTGCACGCTGCGAAG	ABHD16B	-0.866312	0
CAGAACCCCACCTGGCGAGA	ABHD17A	-0.0253846	0
TACACGGTCCTCTTCTCGCA	ABHD17A	-0.201219	0
CGCCAGGTACGGCATCAGCC	ABHD17A	-0.254362	0
GACTCCAACAACCCAGCGCC	ABHD17A	-0.759706	0
GTCGCCCTCACCTGGTGCGC	ABHD17A	-1.07724	0
AGGGAAGGCGTCGAAGCAGT	ABHD17A	-1.70723	0
GGCAACGTTCAAACAATGCG	ABHD17B	0.388521	0
TATAGGGACAGTACCGTCTG	ABHD17B	-0.480848	0
GTCCCATGAATTATTAATAC	ABHD17B	-0.609151	0
ATCTGTCTGAACGAGCAGAC	ABHD17B	-0.832229	0
ACTCGCATTCCCGAAGTCAG	ABHD17B	-1.03292	0
GAGTAAAGTGTATTTCGCAT	ABHD17B	-1.14999	0
ACCTCAGCGAGCGCGCCGAC	ABHD17C	1.02856	0
GACAGCGCTCGTACATCGCT	ABHD17C	-0.0848386	0
CTCGAGGTATGAATGCGCAG	ABHD17C	-0.186086	0
GCGCGAGAAGAAGACCTCGA	ABHD17C	-0.188544	0
GCCCAGCCCCTTCAACCCAA	ABHD17C	-0.435993	0
CGCTGCGCATTCATACCTCG	ABHD17C	-0.500421	0
GTGCTGCGTCAGCGTGTGCC	ABHD2	0.617311	0
TCGCCACGCATGTTCACCTA	ABHD2	0.487059	0
ATTCGACCTCTTCGAGCCCT	ABHD2	0.208147	0
AGAAGATCATCCTCTCGCAC	ABHD2	-0.0416412	0
GATACATTCCACCGTTGATC	ABHD2	-0.586993	0
TTACCATAGGTGAACATGCG	ABHD2	-0.707217	0
TACAGAAACGTACTACCCGA	ABHD3	1.17799	0
CCGAGCCGAAGAACCCCACC	ABHD3	0.788368	0
TGATAACAGTACGTGTTATA	ABHD3	0.424538	0
TGGACCTGCGGATGTTGTCC	ABHD3	-0.0285204	0
TCTCACCCCCGGTCACTAAC	ABHD3	-0.0643334	0
ACTCCTTGCTTGTTCCCGTG	ABHD3	-0.875999	0
CTGCACACCTTCGATCTGCT	ABHD4	0.39846	0
TTGGCTGTTCTTCGAGTAGC	ABHD4	0.304928	0
GCAAAACGACCGCACCCCCT	ABHD4	0.301935	0
CGGAATCGCTGCACCAGACC	ABHD4	-0.0612543	0
TGGGATTCTGTGCGTTGCAG	ABHD4	-0.29033	0
ACGTCCTAGGACAGATGCCA	ABHD4	-0.383075	0
ACTCCCTTTAACCCTTTAGC	ABHD5	0.973267	0
ACTCGCTGAAGTACCCATCA	ABHD5	0.812258	0
TATAGACGTAGGGCACCATG	ABHD5	0.168273	0
GCACAACCTAGGTGGATTCT	ABHD5	-0.00368529	0
TCTAGGTCAGGATGGCTAAC	ABHD5	-0.00976896	0
TAAGTCTAGTGCAGCGTTTA	ABHD5	-0.418017	0
CCCCTTCCAGGTACTGGCGG	ABHD6	0.446938	0
AACATGTTTGTGATTGCGGG	ABHD6	0.118417	0
CAGAGAATCCGTGGAGCATG	ABHD6	0	0
GCAAGTTAAGAGGATACACC	ABHD6	-0.463914	0
GAGCAGGATGGATCTTGATG	ABHD6	-0.578304	0
CCTCTTAACTTGCCCATCTA	ABHD6	-0.582055	0
ATTCCTGAAGCTCATCGACG	ABHD8	0.975071	0
CCATGATGAGCGGCCAGTAC	ABHD8	0.330724	0
ACCTTTGTAGAGGTCAAGCC	ABHD8	0.32295	0
TCGGCGGTTCCCTGGCCATC	ABHD8	0.237943	0
CAAACTTATCGTGCATGCCG	ABHD8	0.219541	0
TGCCCTCGTCGATGAGCTTC	ABHD8	-0.220808	0
AGCGCCCTGTAAGGTATATT	ABI1	0.412901	0
AGTAGTCTGCCACCCGAGTC	ABI1	-0.686362	0
CAACAATGTACTCCAGTTGC	ABI1	-0.753004	0
AGGAGATCCCGTCTGGCAAG	ABI1	-1.16592	0
ACAGGGCGCTCCATATTCGC	ABI1	-1.38917	0
CTCCATTCTCCGAAGCTGAG	ABI1	-1.69338	0
GCACTCCCCCTATCGCACAC	ABI2	0.66645	0
AACACTTGCTAAGGATTGGG	ABI2	0.424436	0
GGGCTAGGTACGTAATCATT	ABI2	-0.16209	0
AAGATTCCATCCTTCGTAGC	ABI2	-0.265999	0
CCCCCTAGTCCCCCTATGTC	ABI2	-0.499985	0
TATAACGAACTGGTCGTTCA	ABI2	-0.538423	0
CTCCTGCAGTAGGGCGTGAG	ABI3	0.502624	0
CCTTGATGCTCTTTCGAGAC	ABI3	0.0817598	0
AGTAGTCAGCGACCCGCAGC	ABI3	-0.115937	0
CGACATTGGCCATGGGATCA	ABI3	-0.27681	0
AGCACGCAGCTGTCAAGAAC	ABI3	-0.431163	0
CTGCGAGGACAACTATGTGC	ABI3	-0.674238	0
GTTGCATTTGCCACCTCGCA	ABI3BP	0.910459	0
CGCACAACTATCAGATATTT	ABI3BP	0.461426	0
CAAGTCACTGTCCCAATGAC	ABI3BP	0.252964	0
TGGCACTCTGACACCGAGCT	ABI3BP	-0.24648	0
AGTCAAAAGAAGTCATGTTC	ABI3BP	-0.267015	0
TGGAAGTATTACACTAGCCC	ABI3BP	-0.323163	0
AGAGATCAAACACCCTAACC	ABL1	0.935616	0
CCTCGTACACCTCCCCGTAC	ABL1	0.151731	0
ACTCACCAAGGAGCTGCACC	ABL1	0	0
TGTCCCCCAACTACGACAAG	ABL1	-0.184406	0
TGCACTCCCTCAGGTAGTCC	ABL1	-0.415489	0
CCGGCAGGAGGTGAACGCCG	ABL1	-0.628151	0
TCCCTCGTACCTGAGCGAGA	ABL2	0.857238	0
CACTGCTGCCCCGGATCCCG	ABL2	0.797664	0
TCTCTGTGGTGCGCCCCGCC	ABL2	0.364655	0
TGATAGCCTCATTTAGTGCC	ABL2	0.202092	0
GTCCATCTCGCTCAGGTACG	ABL2	-0.126513	0
GGCTCCGAGCAAGTTCTCCT	ABL2	-0.194258	0
CTAACCTTTGTAGTCTCCCA	ABLIM1	0.494508	0
CATTTATGGCAGTGAATGAC	ABLIM1	0.229707	0
CGTGAGCTCAGTCATTTCCA	ABLIM1	-0.14017	0
CTTGATATCTCTTCCGCAGC	ABLIM1	-0.276174	0
TTACTTGCTGATGTACTCCC	ABLIM1	-0.42218	0
CGAAGCACTTCACCCTTGCA	ABLIM1	-0.854472	0
CGCGCTGCTGCCCACCGATA	ABLIM2	1.46152	0
GTGATAGTCAGCTTCGCAGT	ABLIM2	0.62106	0
GAAGTGTTCCCTGCCCGTAT	ABLIM2	0.322395	0
GCTGACTATCACGCCAAGTT	ABLIM2	0.231953	0
CATGCATTCCTTCCCGTTGA	ABLIM2	0.0990021	0
CCGAGTGACCTTCAACGGGA	ABLIM2	0.0070978	0
GCGGACCACTTCCCCTTTGC	ABLIM3	0.394153	0
CTTCGCCTGTGATGAAGTCC	ABLIM3	0.067878	0
CATCACAGGCGAAGTCATCT	ABLIM3	-0.289782	0
GTCATCCAGTGCTACCGCTG	ABLIM3	-0.691992	0
AGCGGGTGCCATAGAGTTGC	ABLIM3	-0.69337	0
CCACTTACTGCTAGTGTTCA	ABLIM3	-1.06388	0
GATGGTCTACCCCCAGTCAA	ABO	0.339897	0
AGCCCCAGAAGTCTAATGCC	ABO	0.0398271	0
ACGGTGTCAGCACCTTTGAC	ABO	-0.0387501	0
GGATCATAGGTCGAAGTGCG	ABO	-0.250622	0
TGCAGCATGTCTCGTTGCCA	ABO	-0.468155	0
GCAACGAGACATGCTGCAGA	ABO	-0.674221	0
ACGCTTTGTACACACCGAGC	ABR	0.393534	0
CGTCTCCCCGACTCCACCTG	ABR	0.225277	0
CGACTCATCGATGTACGGCA	ABR	-0.223325	0
CGATAACTATAAAGTCGCTC	ABR	-0.557896	0
AGAGATCTACATTAACCAGC	ABR	-0.703443	0
CGTTTGTGCAGGTGGAAGCA	ABR	-0.855596	0
ATGTCCACCCGCCTACACAA	ABRA	0.805512	0
AGTCTTGCTGACCACCGTTT	ABRA	-0.065672	0
GATGTGCTCCTCAGCACGCT	ABRA	-0.0792257	0
CAGCATGGCTCCGGGCGAAA	ABRA	-0.180093	0
GGCTATGGCCGCCCCAAAGA	ABRA	-0.3566	0
GGGCGAATGAGAACAGCATC	ABRA	-0.638493	0
GGAAAGTTAAGCGTGAAATT	ABRACL	1.14173	0
CTCTTAAAGCTGCAAAACGA	ABRACL	0.17391	0
TGCCAACCTCTTTGAAGCAT	ABRACL	-0.142267	0
AGTGGAGGAAATTCATCGTT	ABRACL	-0.31894	0
CACATTTATCATCACGGAAG	ABRACL	-0.430354	0
GATGAATTTCCTCCACTAAG	ABRACL	-0.632151	0
CGAGCCCGTTCACGTCCCCC	ABT1	0.529821	0
GACGCGTCCGACCTCGCCAT	ABT1	0.151175	0
TAGACTGGCCGCCACGCGCT	ABT1	0.0854879	0
GGTCGGACGCGTCTTCTTTC	ABT1	-0.586086	0
GGGACGTGAACGGGCTCGCC	ABT1	-0.856278	0
CAAGCGCATAGCCAAGCGCG	ABT1	-1.27852	0
AGGTGAATGTGCGGGACAAG	ABTB1	0.881413	0
CTGCCCACAGATCAACCCCG	ABTB1	0.232835	0
ATAGTAATCCCGCCTCCTGC	ABTB1	0.199016	0
CTGCTGCAGTACCTGTACAC	ABTB1	0.0565184	0
CCTGCTGGAGCAGCGAGACG	ABTB1	-0.155449	0
GCGCTCACCATCGAAGGTGT	ABTB1	-0.483247	0
TGCGTACTCGTGGATGCGCA	ABTB2	0.984278	0
TCCCTACCGTTCATTGTTCA	ABTB2	0.239075	0
CGGCTCGCTCGTCATGGCCC	ABTB2	0.149201	0
CGCCGGCGCTCATGCTGTAC	ABTB2	0.13368	0
ACACGCTCTACTACTTTCTG	ABTB2	-0.236914	0
CTCCGAGATGCTGCCCACGC	ABTB2	-0.867924	0
GATTCGGGCCATGATTGCCC	ACAA1	0.991941	0
AGGGCTGACAGTGAGTGACG	ACAA1	0.257319	0
ATTCACGTCCTTGAGAACCG	ACAA1	-0.225676	0
TATCCGCCCCAGCACCACCA	ACAA1	-0.6455	0
CACCCCCGACGAGCTTCTCT	ACAA1	-0.651686	0
TGGGGCGGATACCCTCATCC	ACAA1	-1.60419	0
TTCTTCAGATGCTATATATT	ACAA2	0.92535	0
ATTGTGGGCTACTTTGTATC	ACAA2	0.776758	0
CTTACCAATACCCATGATAG	ACAA2	0.538125	0
TACCTGACATCCATTCACAA	ACAA2	-0.12812	0
CAAGCTTGGATCAGATATCA	ACAA2	-0.140346	0
TGTGTCAGAAATGTGCGTTT	ACAA2	-0.177415	0
GATCACTATGTGCCAGTGCC	ACACA	0.272852	0
GCAGAATTTGTTACTCGCTT	ACACA	-0.0906886	0
TGCAATTAGATTCGTTGTCA	ACACA	-0.208773	0
TGGCTTGCACCTAGTAAAGC	ACACA	-0.831806	0
CAACAACAACTATGCAAATG	ACACA	-0.959148	0
GAAGACCTTAAAGCCAATGC	ACACA	-1.34257	0
GATCATTACGTCCCCGTCCC	ACACB	0.36532	0
CCCTTGTCATAAACATCTTC	ACACB	0.262993	0
CGTTGTCGCCCAGACGCTAC	ACACB	-0.0710443	0
TTGCGTGAAAGACGTAGATG	ACACB	-0.0913998	0
TACCTGCACGGGGATTCTCT	ACACB	-0.678035	0
GGGTTGGGACCTGTAGCGTC	ACACB	-0.919708	0
GTTAAAGACCTCCGTGCCTG	ACAD10	0.75402	0
GTACAGAATCGTATCCCTTC	ACAD10	0.190199	0
TGCTCTCATAAATCTCATCC	ACAD10	-0.147861	0
AAGCACAGCTTGTAGATCCT	ACAD10	-0.440297	0
ATAACTCAAATTCGGGCAAA	ACAD10	-0.560825	0
TCAGATTGTGGAGTCCTGCA	ACAD10	-0.636576	0
TTACGTAATGGAACATGTGC	ACAD11	-0.0221781	0
CTGAGCCAATGTTTCTACCG	ACAD11	-0.251001	0
CTAACTGTACCTCTTTAGGG	ACAD11	-0.30295	0
AGAACGTTCAGCCATATATG	ACAD11	-0.409704	0
TGCAGTGATACTTCTGTCAT	ACAD11	-0.518785	0
CCACTCCGATAGCTGTTGCA	ACAD11	-0.888792	0
TTGCCCACCGCTCTGTACCA	ACAD8	0.512299	0
GCCTTCCGCATCACATCCAC	ACAD8	0.228541	0
TCCGAAGCTATCAATCATCC	ACAD8	0.109044	0
AGACCCCTCCGAAGCCTAGC	ACAD8	-0.145641	0
TGACTTTGCTGCCCGAGAGA	ACAD8	-0.57835	0
TCTGACCTCCGCTAAGAAAC	ACAD8	-1.13779	0
TGACCTTGAGGCCAATAGCC	ACAD9	0.698955	0
CGCCAGTTTAGGCAAGTATT	ACAD9	0.36812	0
CTCCCCTAGTCTTGAGTACA	ACAD9	0.0851226	0
AGCCAAATACTTGCCTAAAC	ACAD9	-0.243987	0
ATCCTTGGAGAGGTCGGAGA	ACAD9	-0.60213	0
TGAAAACACCAAGATACCTG	ACAD9	-1.7668	0
CGCGTAGGGACCCTCGGAGA	ACADL	1.255	0
CTCACCGCGCGGCGGGCAGC	ACADL	1.1403	0
GCTGGAAAACAAGGACTGCT	ACADL	0.0456446	0
TTCTAGACGTTCTTCCCCTC	ACADL	-0.227893	0
TGTACTCCGCAGCTATTGTC	ACADL	-0.407607	0
GCCACTTACTCTGAGTGATG	ACADL	-0.480715	0
GAAAGCTTACCACAGTTCTC	ACADM	0.813225	0
ACTGTAGGAGGTCTTGGACT	ACADM	0.604757	0
TGCTCGTAAATTTGCCAGAG	ACADM	0.102742	0
TCCCCCTAATTAGAAGAGCC	ACADM	-0.0972038	0
GCCAATCGACAACGTGAACC	ACADM	-0.386524	0
GGGGTTCAGACTGCTATTGA	ACADM	-0.973203	0
CCTGGCCTACGCCATCGCCA	ACADS	0.585569	0
GGCAGGTACCTGGTTCGCTG	ACADS	0.232828	0
TGCTTTGCCCTCAGCGAACC	ACADS	0.231692	0
CAGAACCCATGAGTCGCCCT	ACADS	0.0761032	0
GGCGACTCATGGGTTCTGAA	ACADS	-0.358235	0
TGGCGTAGGCCAGGTAATCG	ACADS	-0.555965	0
TCCACATCTTTGATCCATTG	ACADSB	0.706641	0
TGCACCTTTGGTTTCAACCA	ACADSB	0.0400727	0
TATTGAGTAGAGCTTCTGAC	ACADSB	-0.0053446	0
ATCCACTGTGCTCGTGATAG	ACADSB	-0.49492	0
ATCTCCCTCTTTATCAGCTC	ACADSB	-0.718161	0
TTCCTCTATCACGAGCACAG	ACADSB	-1.82371	0
GAGCCCCTTACCCGCCGCCG	ACADVL	0.488668	0
GCTGGCAGGAACCCGGATAA	ACADVL	0.287298	0
TGTCTAACCGAGCCCTCAAG	ACADVL	0.0364718	0
CACAGCAGAGGTTCGGATGG	ACADVL	0.0141569	0
ACAGTCCATGTTGGGGGGCC	ACADVL	-0.397749	0
CGATGACAGCAAAGACGATG	ACADVL	-1.50801	0
GCGGGTCAACAGTGCCTATC	ACAN	0.171843	0
GCTGCGCCCTGTCAAAGTCG	ACAN	-0.0897128	0
CACGAAAACCCAGAGTAAAG	ACAN	-0.0904142	0
GCTACACCCTCGACTTTGAC	ACAN	-0.269006	0
CCCCAGAGTCATTGGAGCGC	ACAN	-0.597519	0
GAACTATGACCACTTTACTC	ACAN	-0.816454	0
CCCCATCTCACTCCTTGACC	ACAP1	0.792231	0
TCTGCTGCTGCAGTGTGTGT	ACAP1	0.387522	0
GGCTTCCACCAGCTCAATAG	ACAP1	-0.408814	0
GCCAGCCGCGCCTTCGTTGT	ACAP1	-0.529588	0
AAATGCCGACAACGAAGGCG	ACAP1	-0.691653	0
TCCCAGAGCCTCTATTGAGC	ACAP1	-0.803177	0
CCAAACTCAGAGATCAATTA	ACAP2	0.530411	0
TCTTGTTGCTGTCAGAATGT	ACAP2	0.0295698	0
AGCCCTCGATTATGTGCTTC	ACAP2	0.0113294	0
CATTACTAGAATACTGAGCC	ACAP2	0	0
TAGTAATGATGCTGTCGTTG	ACAP2	-0.318685	0
CCTTAATTGATCTCTGAGTT	ACAP2	-0.665665	0
GTCCACGTCAAACTCCACTT	ACAP3	0.542236	0
CGCTGACAGCCTACAGGAGG	ACAP3	0.42194	0
GGTAGTTCACCACCTCCTGT	ACAP3	0.0358805	0
CTGGCAGATCAATGTTCTGC	ACAP3	-0.350359	0
TTTGACGTGGACGCGCCCAG	ACAP3	-0.784972	0
CAAGAAGAAGTTTGAGATCC	ACAP3	-1.13537	0
AAGTGCCGCCAGCACAGCCA	ACAT1	1.45627	0
TGTATCAAAACCCACTTTGA	ACAT1	0.15944	0
CCCAATACTGCCTGCCTTGT	ACAT1	-0.298243	0
AATGCCAGTACACTGAATGA	ACAT1	-0.935	0
TCCTACAAGGCAGGCAGTAT	ACAT1	-0.943632	0
TGCTCCATCATTCAGTGTAC	ACAT1	-1.27532	0
TGCATTTCACAACTGTCATA	ACAT2	0.298861	0
TGCCTTGCAGTCCAGTCAAT	ACAT2	0.0441447	0
TCGGCGGCGCGGACCATCAT	ACAT2	-0.361503	0
GCCGCCGAGACGATGACCAC	ACAT2	-0.364903	0
AGTCTCCTATCCCTATTGAC	ACAT2	-0.493539	0
CAGAGTATACTGTCAGTCAG	ACAT2	-1.01614	0
TAATCCAGACACTTGTCCTG	ACBD3	0.456337	0
TATGCAGCCCAACAGTATCC	ACBD3	-0.473039	0
TGCGTCCCACAAAATAGAGA	ACBD3	-0.535588	0
GATAGTGTTGCTCCTGCAAC	ACBD3	-0.69309	0
AAGGCTTCGACGGGAGGAAG	ACBD3	-0.776312	0
CATGTCTAAAGAGGATGCCA	ACBD3	-0.828625	0
CAGTTTCATTTCAGTGATGT	ACBD4	0.142839	0
ATTCTACAGTTACTACAAGC	ACBD4	0.141231	0
TCACCACTTATATCGTCCAA	ACBD4	0.125123	0
TGTTTCTGGCAGTCGGGCTC	ACBD4	-0.107092	0
CAGCCTCACCGTTCTTGGGC	ACBD4	-0.12761	0
CAGGGACGCCTGGAACAGTC	ACBD4	-0.359099	0
TAGGGATGCTTGGAGTTCAC	ACBD5	0.434049	0
TGAAGTTTACTGTGATTCTA	ACBD5	0.341489	0
GAAGAATTGCTGCGTGTCAT	ACBD5	0.255078	0
TTCTTCAACATATGCAATCA	ACBD5	0.106298	0
GATCATGTTGAAGATGTTAC	ACBD5	-0.542039	0
AGGAGTTCTGATATAACCTC	ACBD5	-0.542499	0
GCCATCACCGGCGACAGCGG	ACBD6	0.574509	0
CGATATATTCCTGCATTGCT	ACBD6	0.324981	0
CCCCCATAGCCCTGAGATCG	ACBD6	-0.0602377	0
CCTTCAAAATCAAAGAAGCT	ACBD6	-0.776254	0
CTTACCTGAGGATTCCAACC	ACBD6	-1.01484	0
CAGCTCTCCACCGCTGTCGC	ACBD6	-1.02663	0
CCCGGGTACCTGCAGGGCCA	ACBD7	1.10753	0
CTTTACAAACAAGCAATAGT	ACBD7	0.157583	0
CTGAAAGCAAGACCAGATGA	ACBD7	0.0941618	0
GAGGTTCCATGCTTCCCATT	ACBD7	-0.0888345	0
GAAGCATGGAACCTCAAAAA	ACBD7	-0.390579	0
TATCTTTCTAGGGTTGTCGA	ACBD7	-0.516223	0
ACTTGGCCACTTCCTCCCGG	ACCS	0.7535	0
TCTCCAGGGCATCATTAACT	ACCS	0.528446	0
CTGTGTACAGCGTGCCAAAG	ACCS	0.502226	0
GACTTACCCGCCAGGACAGC	ACCS	0.27293	0
CTGCAGGACTTCGGGATGTC	ACCS	0.231484	0
GGCTCTTGCAGTAGAAAGAC	ACCS	0.0686669	0
GGTTCCTGACCTACTACTGC	ACCSL	1.22533	0
ATGGTTCTGTGTGATCCAGG	ACCSL	0.469114	0
AATGGCTGCCCTCTCCAATC	ACCSL	0.377646	0
CTCCAGGGTTTCATTAACCT	ACCSL	-0.356081	0
CTTCAGGTGGTGGTTCTAAA	ACCSL	-0.505268	0
ACCGGGCCACTTCTTCCCGC	ACCSL	-1.26167	0
CAGCCCCGGCTACGGGTGCC	ACD	0.220288	0
GACCCACAGTGTCCGATGCC	ACD	0.046715	0
CCGCGCCGCCCTCAGCGACC	ACD	-0.548838	0
CCCCGACGTCGGACGTATCA	ACD	-0.583427	0
ACCAACCAGGCACCCGTAGC	ACD	-0.99834	0
GGTTCATGTCCAGGTCGCTG	ACD	-1.20415	0
AGGAGCTGTATGAACCGATC	ACE	0.782626	0
CCGATGATCCTGCGCAGCTG	ACE	0.301107	0
AAGGGCCGTACCTGGGTCCA	ACE	0.0721517	0
CCCGCTGAAACCGCTGTACG	ACE	-0.221966	0
CCCTGCTAAGCAACATGAGC	ACE	-0.842421	0
GAGCATGGCGTAGCTTCGCG	ACE	-1.07653	0
TGTGGACTGTTCCTTTAAAA	ACE2	0.380542	0
TCAAGTAATAAGCATTCTTG	ACE2	0.369953	0
TGCTGCTCAGTCCACCATTG	ACE2	-0.150114	0
CACAGTCAAGCTTCAGCTGC	ACE2	-0.177451	0
ATGAGCACCATCTACAGTAC	ACE2	-0.49899	0
CAAGTGAACTTTGATAGAAC	ACE2	-0.650746	0
TGGACGAGATCGCCATCCTG	ACER1	0.708641	0
GCACCTGATTGAGGTCTCCG	ACER1	0.435196	0
GTGCCGAAGCTCCTTATTGC	ACER1	0.394765	0
GAGGGCGTAGGCGTTGACCG	ACER1	0.329966	0
CATTCTCTACATCGTGTGCC	ACER1	0.0135657	0
CCCGCTACATTTACGTTGTC	ACER1	-0.0653692	0
GCATCTGACCCAAGAAACTA	ACER2	1.63884	0
CTACTTAATCTGGACTCTTT	ACER2	0.3531	0
CCATGCAACCCTTAGTTTCT	ACER2	-0.162011	0
CCGCACCGTGTTGTAGAACT	ACER2	-0.238432	0
TATCGCCGAGTTCTACAACA	ACER2	-0.847134	0
ACGAAACAAGCACATGCAGA	ACER2	-1.21539	0
CCACCATGCATGAAATTGTG	ACER3	0.41008	0
CTCTGAACTGCACCGAACAT	ACER3	-0.245797	0
ATGCAACAGCTGTATATCAT	ACER3	-0.259596	0
TTTCATATTTCAGAGTCATG	ACER3	-0.372449	0
ATGATTATACCTCCAATGTT	ACER3	-0.420223	0
ACACAGGAACTTTCGAAAGA	ACER3	-1.22702	0
CCCACAATGGCCCCCGTACA	ACHE	0.846552	0
CCACAATGTCGTGTGCCCCG	ACHE	0.528665	0
GTTCGACCACTACAGCAAGC	ACHE	-0.359648	0
GGCTCAGCAGTACGTTAGTC	ACHE	-0.761093	0
CCCAGCGACTGATGCGATAC	ACHE	-0.76723	0
GGCCGCAGACACGCTCGACG	ACHE	-1.14457	0
CAGTTTCATAAAACAGTATC	ACIN1	0.715373	0
AAGGAGAAAGACGATCATCT	ACIN1	0.0262856	0
TTTCGATCTTCAGTCAGTCG	ACIN1	-0.121429	0
GGTTGGCATGAGTACGTGCC	ACIN1	-0.299167	0
AAAAGCAGCAGGAGCTACTT	ACIN1	-0.724737	0
ACCTTTCTCTTCAGAAATTG	ACIN1	-0.819565	0
TGGTGGCCTTCTTCGTGCTA	ACKR2	0.455993	0
ATCTCAACCATCCGCCTGCG	ACKR2	0.420719	0
TGCTCCGTTACGTGCCTCGC	ACKR2	0.365274	0
GCTGAGCATGAACGATCTCC	ACKR2	-0.759438	0
CAACAGCAGCGACTGCATCG	ACKR3	0.065294	0
ACTGGACGCCGAGATGGCTC	ACKR3	0.0434188	0
CATGATTGCCAACTCCGTGG	ACKR3	-0.177987	0
ACGCAGACGTGACGGTCTTC	ACKR3	-0.389504	0
CATCTCGGCGTCCAGTGACC	ACKR3	-1.06557	0
CCTTTAAATGCTAAAAGTAC	ACKR4	0.966507	0
CAATGACGAAAACTATTGTG	ACKR4	0.467342	0
TGTGCTACTTTATCACAGCA	ACKR4	0.044042	0
GTGCGATGCTTTCTGTGACT	ACKR4	-0.00020913	0
TATCAGCATAGACAGATATG	ACKR4	-0.149174	0
ACTAAAGTCCCCAGCCAATC	ACKR4	-0.433304	0
GACCAGCTGATCAAACGTCG	ACLY	0.480323	0
GAGAGCAATTCGAGATTACC	ACLY	0.308552	0
AACTTCCTCCTCAACGCCAG	ACLY	0.247631	0
ACCTACCGATGTGCTCCCGC	ACLY	0.0560097	0
TTGTGACTTCGTGCTCCTTC	ACLY	-0.138403	0
TTCCACGACGTTTGATCAGC	ACLY	-0.210641	0
TCAGGTCCCACTCGTTGACG	ACMSD	0.766368	0
CCACTGCAGAGGTTTGGCTA	ACMSD	0.692367	0
GAGTGGTGCGAGAGAATTGC	ACMSD	0.211769	0
CCGCTACTCACCGCATAGAC	ACMSD	0.139435	0
ATTTCTCTAATACGAACTTC	ACMSD	-0.0222102	0
TTCCTGTCATGTTTAGCTAC	ACMSD	-0.688444	0
CGTGGGGCGCTATGCCGGGG	ACN9	1.08909	0
ACTCGAGAAACGTGCCGCCC	ACN9	0.159777	0
AGTACGTGAAAGACGAATTT	ACN9	0.136658	0
GACTTTCGTGATGAACAAAT	ACN9	-0.021444	0
TAAATTCGTCTTTCACGTAC	ACN9	-0.150995	0
TGCAACAGCGTTATTGCAAC	ACN9	-0.565265	0
CGCACACCTTGCTGAGCCAT	ACO1	0.472367	0
TGATCTATTACAAGATCAGC	ACO1	0.411	0
ATGACACGAGCAGGCTTAAA	ACO1	0.354172	0
ACCTTCTGTTGAAATCAACC	ACO1	-0.0499193	0
AGAAGAACTCTGATCGAAAA	ACO1	-0.076224	0
AATGGTGAGCACGATGTCAG	ACO1	-0.384243	0
ATGCTGCCCGCTGCTGTCCT	ACO2	1.29211	0
GCGCGGATCTGCTCGGAACC	ACO2	0.21958	0
CTGCTGCAGGAGTTTGACCC	ACO2	-0.510573	0
TGCCTTTGTCACGTCCCCAG	ACO2	-0.730557	0
TCTCGGGGTTTGCGTCGTTG	ACO2	-0.886457	0
CACATAGCCGTCCCGCTCAA	ACO2	-1.08356	0
GGTCTCGCCCTTGTAGCGTA	ACOT1	0.832986	0
AGTAGCGCTCGTGCCGCACC	ACOT1	0.173321	0
TGGGGGAACCTTACGCTACA	ACOT1	0.137905	0
CCGAACATGTCCACAATGCC	ACOT1	-0.0843918	0
CTACTTGCTCAGTCATCCTG	ACOT1	-0.103991	0
CGCTACCGCGCCGACACCCT	ACOT1	-0.660027	0
AGCTGAAGCAGATCACGCCG	ACOT11	0.437488	0
ACTGTCGTTCCCCGCACGTA	ACOT11	0.173697	0
TCCTCTCCAGGTGGGCATCC	ACOT11	0.0306877	0
CAAGGCCTTGGCCACCTTCG	ACOT11	-0.409771	0
CATAGACAAGGCGCATGCGC	ACOT11	-0.424334	0
CTTACCGGACAGGCAAGCCG	ACOT11	-0.426268	0
AAACTGTATGTCATCCACTG	ACOT12	0.588416	0
CGTGCGCCGGCTGGATGGCT	ACOT12	0.283031	0
TAGAGCATTCAGCACAAGCA	ACOT12	0.0680833	0
GCTCAGCTCGCCGCGCGCAG	ACOT12	-0.193718	0
ATGACCACCTCGCCGGGCGC	ACOT12	-0.263959	0
TTTGAAGCTGAGAAACATGC	ACOT12	-0.283636	0
TCTCTCAAAATTGCGAGCCT	ACOT13	0.990524	0
GTGGAGAGTGCCTATTGCAT	ACOT13	0.740253	0
AACACTTGCATTTACCTCTG	ACOT13	0.288154	0
CTTGTTGGTCAGATCCACAG	ACOT13	0.0822223	0
GGTGATAAAGGCCATGACCA	ACOT13	-0.0389629	0
TGATATGTTATCTACTAACG	ACOT13	-0.0767458	0
GGTACAGCCGGGACGCTCGA	ACOT2	0.712989	0
CTACTTGCTCAGTCATCCCG	ACOT2	0.100619	0
TGGGGGAACCTTACACTACA	ACOT2	-0.00991319	0
GGTCTCGCCCTTGTAGTGTA	ACOT2	-0.519305	0
CCGAACATGTCCACAATCCC	ACOT2	-1.09443	0
GGAACTGCGCCGAACTCTTC	ACOT2	-1.74129	0
ATAAGGAATGCTCTCGTAGG	ACOT4	0.292219	0
CGCAGCGTAACCCGCTGCTC	ACOT4	0	0
TTATATCCACAATGTCCACG	ACOT4	-0.0637541	0
CCGCGCACGGCAATGCGCAC	ACOT4	-0.257732	0
TGAAGATCTCCCCAATAACA	ACOT4	-0.269092	0
GGATATGTTGTCCATGTTAT	ACOT4	-0.466361	0
CCTAGATCATCGACAAGTTT	ACOT6	1.32095	0
CCTAAACTTGTCGATGATCT	ACOT6	0.744422	0
GGTCCTAGTATTGCGCTTCT	ACOT6	0.279761	0
GCGTGCACAGAAGCTCTAGA	ACOT6	-0.113297	0
AATCCAAGAAGCGCAATACT	ACOT6	-0.281	0
CTTTATGCTGCAGCATCCAA	ACOT6	-1.04352	0
GTCTCCACAGGAGCGCTGTG	ACOT7	0.155285	0
CGGTGCGCTCGACACGAGCC	ACOT7	-0.0170183	0
TGTCCACATTCTTCAGCGAC	ACOT7	-0.0205144	0
CCTCGAGGTGCCTCCTGTTG	ACOT7	-0.611921	0
TTTCTCGCAGTATTCCCGGC	ACOT7	-0.647116	0
CTCTTACCTGGGTTGAGGAC	ACOT7	-0.800959	0
GCGCCAATGGGTACCTCTTT	ACOT8	1.11539	0
ACGAACAGGGTCGAGCTTCT	ACOT8	0.248091	0
CGGTCGTGACCAAGACGCTA	ACOT8	0.14239	0
GCTCAACCGAATTGCTGCTC	ACOT8	0.0934253	0
GAACTAGATGTCGTCCCCGC	ACOT8	-0.00431973	0
CTGTTCGTGTCCGCTCCACT	ACOT8	-0.0147562	0
CACAGGATGGACTGCCTCCT	ACOT9	0.457017	0
CAGATTTGGCAGGATTCTTG	ACOT9	0.383649	0
GAATTCAAAACTGAAGAGTT	ACOT9	0.0233398	0
TGACTGTTCAAAACACCGTA	ACOT9	0.004756	0
CTCCATCCACACTGCATTAG	ACOT9	-0.158193	0
AAATATTTCTCTCGTAATTC	ACOT9	-1.159	0
CACTCGCAGCCAGCGTTATG	ACOX1	0.67665	0
TGACAGCCACCTCATAACGC	ACOX1	0.561094	0
CACGTATGACCCTGAAACCC	ACOX1	0.0935518	0
TCCTTAGGAACTCACCTTCG	ACOX1	-0.0841945	0
TTCACGAATAGGTACGATAA	ACOX1	-0.180375	0
ATCGTACCTATTCGTGAAAT	ACOX1	-0.467187	0
AGGCGCTCACCTTAGCAGCC	ACOX2	0.731165	0
CTCCATGACGCCTTCCTGTC	ACOX2	0.496357	0
TGATAGCTCGGCGCCTGGGT	ACOX2	0.433642	0
GCCGAGCTATCAACCGGATG	ACOX2	0.407445	0
TCTGGTTCCAAGCCTCGTGC	ACOX2	0.388863	0
CTGCCACTCACCGGATCAGG	ACOX2	-0.236353	0
CGAAGATCCGCTTGCATCGA	ACOX3	1.01161	0
CAGCTCGCGATACTTCTCCA	ACOX3	0.816383	0
GAAGAAGGGTCTTCGGGTCC	ACOX3	0.39265	0
AGCAAACACCACCGCGTGAG	ACOX3	0.376952	0
GCTGCATCCCTTTATCGTGC	ACOX3	0.318961	0
ATGTCGCCAACCATCACTCC	ACOX3	0.160823	0
TCAGAGAGTGAAGTTTGCCA	ACOXL	-0.338352	0
GCCCTGAACATGTTACTAAG	ACOXL	-0.494557	0
AGAGGACTTCTCCTATGACA	ACOXL	-0.498411	0
CTGCCTCTGTTAAAACGTGC	ACOXL	-0.536758	0
TCCAGTGCGGAATAATTTAT	ACOXL	-0.787547	0
GTCAGCCGAAGCCTTGTCAT	ACOXL	-1.2753	0
GTGAGCTGCCTAAGAAATCA	ACP1	0.227146	0
ACGGTACCTGCCGGGCAACG	ACP1	0.211915	0
AAAGCTAAAATTGAACTACT	ACP1	0.163695	0
TGCTGTTTCTGACTGGAACG	ACP1	0.0778087	0
CCTGAAAACTGCTTCTGCAA	ACP1	-0.471874	0
CAACTTCCGGGTATGAGATA	ACP1	-0.702214	0
CGTTCTGCAGCTGCTCATAA	ACP2	-0.0643687	0
GCCCTGCGGCAGCGCTATCA	ACP2	-0.132101	0
AGCCGTGATAGCGCTGCCGC	ACP2	-0.249626	0
GCTTCAACCCGAACATCTCG	ACP2	-0.31887	0
TTCTCTCAGCTGTACCGCCA	ACP2	-0.496415	0
GTTGAAGCGCTGCATCCCGT	ACP2	-0.583569	0
TGCCCTGCGCTTTGTAGCCG	ACP5	0.787516	0
AGCCGTTGGGGACCTTGCGC	ACP5	0.264892	0
GGTAGGCCCGTGCTCGGCTA	ACP5	-0.0586865	0
CACAGTCCGAGCGATCTCCT	ACP5	-0.179032	0
GTGTGGTCCATAGCCGAGCA	ACP5	-0.210011	0
TTTCCGGCTAGCACGTACCA	ACP5	-0.383833	0
ACGAACCTTCTTTCTGACAC	ACP6	0.423034	0
CTTTAGGGGGGCATGTTTGC	ACP6	0.0255423	0
CAGACTGCCTCTTTACAGCC	ACP6	-0.046882	0
CTTCATCCTCCTGGACAACG	ACP6	-0.171648	0
CATTTGCTGCATGCCCACCT	ACP6	-0.216955	0
GGAGTCCACCCGTTGTTTGC	ACP6	-0.26593	0
GTCACAGGGGGCTCCGTCAC	ACPL2	0.237214	0
CGTTTCAGTCCACCTGATCC	ACPL2	-0.0338095	0
ACCAGAAATTGACTGCACTC	ACPL2	-0.160116	0
GTTCAAGGGGCTTTCGAAAG	ACPL2	-0.166256	0
GCAGCAGCAAGAAGCGGTTG	ACPL2	-0.374847	0
GAAACCGTATCACCCAAAAC	ACPL2	-0.387573	0
ATGGAGCAGCATTATGAACT	ACPP	0.33252	0
TACTTTCAGGTGTTTCGGCA	ACPP	0.189389	0
AGACCGAAGTGTACTAGCCA	ACPP	0.0826525	0
TGAGTCCTATAAACATGAAC	ACPP	0.0205044	0
AGGGCAGCAAGCCTTAGCCT	ACPP	0.0121355	0
TCCTCATGGCCACAAGGATT	ACPP	-0.654431	0
CTGGGTGGAAATGGCCGGCC	ACPT	1.76407	0
ACAGTCCCGTGAAGTTCTCC	ACPT	0.901901	0
GAACTTCACGGGACTGTCGC	ACPT	0.578487	0
CGCTTCTCACCGTGGTCAGC	ACPT	-0.0616995	0
CACCTCCTTGTGTGGGTCCA	ACPT	-0.481343	0
ACCCCTGGTGTTCGTGGCTC	ACPT	-0.811649	0
TTGCCTGAACCGTAACCCAC	ACR	-0.0728496	0
GGCGTTATCTTTAGCAACCA	ACR	-0.250319	0
GTGGTGTCCGCATCGTCGGC	ACR	-0.661005	0
GAACGCGCCCATTGTACCAC	ACR	-0.726081	0
AATGAAGCGCCCACACGAAA	ACR	-0.814744	0
AAAATACAACTCTGCGACAG	ACR	-1.00332	0
GTCTGATGAGAAACCGCAAT	ACRBP	0.924791	0
GGGTGCTCACCTTCCGATTG	ACRBP	0.717003	0
CACCATCGGGCACTAAGCCG	ACRBP	0.433865	0
TGCGAAGAAGCGTTCGTATT	ACRBP	-0.152941	0
TGTGAAGATGTCCGAGTCTC	ACRBP	-0.245906	0
CACAGCCTTTCGTGGCAAGC	ACRBP	-1.12152	0
CACTGCTTGACTGAACATTA	ACRC	-0.178603	0
ACTCTACTTACAAGACCCAC	ACRC	-0.18483	0
ACTCACCTCGCCTGTCTCTT	ACRC	-0.419852	0
CAGAAGAGCTCCGAAGAGAC	ACRC	-0.66716	0
TCAAGCAGTGATGACACCAG	ACRC	-0.752385	0
CCTTTGAGTGAGCTTGAGTC	ACRV1	0.587066	0
AGTCAGCCTAATGAGCTTTC	ACRV1	-0.0172314	0
CTCACCAGAAGGCTGTTCAC	ACRV1	-0.237476	0
ACTTCAGTTCAGCAACTTCC	ACRV1	-0.296063	0
CACACCCTTGAACCATGAAT	ACRV1	-0.390014	0
TAATTTGCATCCTCGTTCCA	ACRV1	-0.806607	0
AGAACCTCCTCCAAACAAGA	ACSBG1	0.352795	0
TTGACTCAGCATCACGCCCT	ACSBG1	0.0845301	0
TGTGTGCTAGTCTACACTTC	ACSBG1	-0.247832	0
CCGCCCAGATCTACGACCTG	ACSBG1	-0.331757	0
CTGTCCACAGGTCGTAGATC	ACSBG1	-0.373853	0
ATCACGACTGCCTTTAGATG	ACSBG1	-0.623157	0
ATGACCTTACCCGGCTAGGA	ACSBG2	0.716188	0
TCCGACAAGCCTCATAGTAC	ACSBG2	0.690456	0
GGAACCCCAAAGACTCAAGA	ACSBG2	0.498987	0
CGAGAGTCAGTCAACCGATT	ACSBG2	0.0999143	0
TTAGCTCCTTCTTGAGTCTT	ACSBG2	-0.0556472	0
CTGGGTTTGGAGCGTTTCCA	ACSBG2	-0.726344	0
CAAGATCGTGGGCCGCTCTA	ACSF2	0.542595	0
TGCACCCCTGAACGTAGCTG	ACSF2	0.0371218	0
CATCCCGACGTAGACAGCCA	ACSF2	-0.0552708	0
CATCTACCCCGCAGAGCTCG	ACSF2	-0.107827	0
CGAGCCATGGCTGTCTACGT	ACSF2	-0.263457	0
ACGACCAAGGCCTCTCGTTC	ACSF2	-0.410121	0
GCAGCGCGTTGACCACACCA	ACSF3	0.840477	0
CGGTATGGCATGACCGAGAT	ACSF3	0.755527	0
GGACAGAGCCATGCCGATCT	ACSF3	0.127441	0
CTCCCGCTGCACCACGTCCA	ACSF3	-0.0310248	0
TCTTAAGTTCTGAAACGCCG	ACSF3	-0.425369	0
AAACTGCACGCAAGAAATCC	ACSF3	-1.348	0
GGGTCTCGTGGCGTACCAGA	ACSL1	0.811021	0
AACCAGACCAACCCTATGAA	ACSL1	0.670204	0
ACTTGACAGCGACGAGCCCT	ACSL1	0.483428	0
TCTTCCGACCAACACGCTTA	ACSL1	0.120489	0
GGTTTCCGAGAGCCTAAACA	ACSL1	-0.0491611	0
CTCGTCGCTGTCAAGTAGTG	ACSL1	-0.480692	0
TAACATACCCATGCTGGCCT	ACSL3	0.743981	0
CGAGTGGATGATAGCTGCAC	ACSL3	0.473722	0
CAACAGTGATGATGTGCCGC	ACSL3	0.454932	0
GCAATGGTTTGCTATGAGGT	ACSL3	0.0596736	0
CTCACAGAAGATGGCGATGT	ACSL3	-0.0132243	0
TCACATAGTAACATTATTGC	ACSL3	-0.689631	0
CTGTGAATCTCAAATCCTTC	ACSL4	0.249757	0
GATTACCAGTGTTGAACTTC	ACSL4	0.187395	0
AGGAAAGTTGTACTTAAAGC	ACSL4	0.131264	0
CATGCAATCAGTAGAAGAGT	ACSL4	-0.0145277	0
TCATGGGCTAAATGAATCTG	ACSL4	-1.32127	0
AATCGCAGAGTGAATAACTT	ACSL4	-1.47947	0
AGAAGAGGTAAGACGGGTTG	ACSL5	0.856658	0
TTTAGACAATGGGCCCTGCT	ACSL5	0.440169	0
CAAAGAGGACTCGCTGTGTC	ACSL5	0.423114	0
CAGACACAGCGAGTCCTCTT	ACSL5	0.225329	0
GTCAGGATGCAGATCAACGC	ACSL5	0.029191	0
TTTGTAAGATAGCCATCTGT	ACSL5	-0.318756	0
CCTCCTGGTAGGACAGCCAC	ACSL6	1.10642	0
ATCCGCTACATCATCAATAC	ACSL6	0.1643	0
ATGTACCAGGTGTTCCGCCG	ACSL6	-0.412459	0
AGCCTAAGCAGCCTTACCAG	ACSL6	-0.49094	0
GGCCTGCTACACATATTCCA	ACSL6	-0.658903	0
CGGCGATCTGTGATTGGGTC	ACSL6	-1.31419	0
GTCGGACTCAGGATGGATTG	ACSM1	0.177068	0
CAATCCATCCTGAGTCCGAC	ACSM1	0.144027	0
ACAGGTCTGTGTGAAGACGT	ACSM1	0.131538	0
AACGTCTTCACACAGACCTG	ACSM1	-0.229124	0
CAAGGTCTTTGACTTAACAC	ACSM1	-0.308857	0
AGGGTTGTAAGGCCAACCCA	ACSM1	-0.616898	0
AACGTCCTCTCGGGAGCCTG	ACSM2A	0.728448	0
ACAGGCTCCCGAGAGGACGT	ACSM2A	0.49381	0
GAACATCTTGTGCTCACTTA	ACSM2A	0.359119	0
AGTAGCTTAATTCTCAGAGA	ACSM2A	-0.0549049	0
GTGCATGCTCCTAATGCCCA	ACSM2A	-0.241037	0
TGTCTGAGAAAAGCTGTGAT	ACSM2A	-0.762915	0
ACAGGCTCCCGAGAGGATGT	ACSM2B	0.315118	0
AACATCCTCTCGGGAGCCTG	ACSM2B	0.296321	0
TTAGGTCTCATCTTTATGCC	ACSM2B	0.246896	0
AGCTTACCCAGCATCCATCT	ACSM2B	0.0254895	0
ATCCACCACTCATCACTGTG	ACSM2B	-0.454934	0
TGTCTGAGAAAAGCTGCGAT	ACSM2B	-0.466064	0
TGATGCTAGCTCGTGTCACC	ACSM3	0.651923	0
GGCATGACGTAGCATCTTCC	ACSM3	0.448611	0
TTACCCGATCTCCTCTTTGT	ACSM3	0.219725	0
GATGCAACAGCGTCTACTGC	ACSM3	0.0276063	0
GTTCTCTGATACAATCAGCT	ACSM3	-0.388089	0
TTACTAACCTGTTCGCAGAC	ACSM3	-0.555946	0
TGGGCAGAATCACGGCCAAA	ACSM4	0.45035	0
AATGTAGCTTGCATACGAAC	ACSM4	0.301286	0
TCAACCTACCTGGACATCAT	ACSM4	-0.226655	0
TGAAGTCCTCAGATATCATA	ACSM4	-0.400633	0
CCCAGGGATCATCTTCATGC	ACSM4	-0.571061	0
AATACAATGGACTCCACCGC	ACSM4	-0.697407	0
GAGAAGTGGAAACACCAGAC	ACSM5	1.12507	0
TCTTACATTCAGGATAACTT	ACSM5	0.314698	0
TGACCGAATCTGACATCTTC	ACSM5	0.117133	0
GCTGTGTCCCAACCATCTTT	ACSM5	-0.123456	0
CGTACAGCTCCACACCAGTC	ACSM5	-0.249893	0
CTGCACAAGCAGCCGAAAGA	ACSM5	-0.530176	0
CCGAGAGCGTTGCTTTGATC	ACSS1	0.478179	0
TGGCGCGGGACACTCTCGTG	ACSS1	0.451076	0
CCAGATCAAAGCAACGCTCT	ACSS1	0.407087	0
ACGAGAGTGTCCCGCGCCAG	ACSS1	-0.0302529	0
GCCGGCCATGCGGTGCGAAG	ACSS1	-0.508808	0
TTCCTCCACTTCGCACCGCA	ACSS1	-0.730072	0
CCACAGTAGACATGTCCCCG	ACSS2	0.989185	0
GGTGCATTCTGGATGTAGTC	ACSS2	0.841906	0
GCTCAGAATGACCATGACCT	ACSS2	0.638083	0
TACAACTTTGATGTGACTAA	ACSS2	0.343526	0
TCACATCAAAGTTGTACCGA	ACSS2	-0.246023	0
GACTACATCCAGAATGCACC	ACSS2	-0.614247	0
TGTGTAGGAGGCGGTTCCTT	ACSS3	1.17227	0
GTTGCTTTAGTGTTTGTAAC	ACSS3	0.325881	0
CTCCCGGTCGTGACCTTGAT	ACSS3	-0.155793	0
TAGTCGCATTGATCATGTAA	ACSS3	-0.766408	0
GTTGATCGTCATATTGAAAA	ACSS3	-0.805035	0
TACATCGCCTGTGGGATCAT	ACSS3	-1.86697	0
GCCCCCCGACATGACGTTGT	ACTA1	1.33221	0
CGGTGAGATCGCGGCCCGCC	ACTA1	0.996197	0
GTTGTGGGTGACGCCGTCGC	ACTA1	0.681775	0
CAACGTGCCCGCCATGTACG	ACTA1	-0.207215	0
GGGGCACCACGATGTACCCT	ACTA1	-0.632571	0
CAACGAGCGCTTCCGCTGCC	ACTA1	-0.924348	0
GGGACAAAAAGACAGCTACG	ACTA2	0.421043	0
TTGTCTCCCAGGCATCGTGC	ACTA2	0.20175	0
CCTACCAGTTGTGCGTCCAG	ACTA2	0.157753	0
TCAGGGGTGCCTCCGTGAGC	ACTA2	-0.437813	0
CTGAAGTACCCGATAGAACA	ACTA2	-0.99603	0
GGCCTCACCAGTAGTAACGA	ACTA2	-1.00421	0
CTCTCAGGCATGGAGTCCTG	ACTB	1.12777	0
CACCTTGATCTTCATTGTGC	ACTB	0.165902	0
AGCCATGTACGTTGCTATCC	ACTB	-0.100988	0
CAACCGCGAGAAGATGACCC	ACTB	-0.358851	0
CGTACAGGGATAGCACAGCC	ACTB	-0.592831	0
TCCTTCCCAGGGCGTGATGG	ACTB	-1.51623	0
TGCCAGATCCAGGCGTAGAA	ACTBL2	0.745185	0
GGAAGTTCATAGCTCCGTTC	ACTBL2	0.0083935	0
GCCTCATGCCATTCTACGCC	ACTBL2	-0.0142537	0
TCGGAAGCGTTCATTCCCAA	ACTBL2	-0.0800177	0
TCGAGGACGCCCTATCATGG	ACTBL2	-0.190787	0
TCCTCGACACCAGGGCGTTA	ACTBL2	-0.461499	0
TGGTACGGCCAGAAGCATAC	ACTC1	0.684583	0
TCCCCGGGCAGGCATTGTTC	ACTC1	0.151701	0
GTGCTATCCCTGTATGCTTC	ACTC1	-0.0755947	0
GTGTGACATTGATATCCGCA	ACTC1	-0.239092	0
TGCATACGATCAGCAATACC	ACTC1	-0.449989	0
CTACAACTCACCAATGAAGG	ACTC1	-0.515776	0
AGCTGTAGCCTCGCTCAGTG	ACTG1	0.382309	0
CCCCTAGGTATGGAATCTTG	ACTG1	0.135906	0
TCGACTCACCTTGATCTTCA	ACTG1	-0.0923766	0
TCCCCTGCAGGGCGTCATGG	ACTG1	-0.250236	0
CAAGCAGGAGTACGACGAGT	ACTG1	-0.501061	0
CAACACCTACCCAGGAAGGA	ACTG1	-1.48546	0
TCTGTCCACAGGCATCGTCC	ACTG2	0.931354	0
ACCGCGCTCGTGTGTGACAA	ACTG2	0.179558	0
GGTCACGGCCAGCCAAGTCC	ACTG2	0.125376	0
TGAGCACGCACCTGGTGGCG	ACTG2	-0.254498	0
CCACTAGGCATGGAGTCCGC	ACTG2	-0.274096	0
GTGTGACATTGACATCCGTA	ACTG2	-1.23617	0
GGGCCGCGTAGCCGTGCCGC	ACTL10	0.958566	0
CATGGCTAGCACCGCGTTGC	ACTL10	0.4144	0
CCCGTTACCCACGCTGAAAC	ACTL10	-0.295096	0
TGCTCCACCGGCGCGTTCAG	ACTL10	-0.481949	0
CCACGAGTGACCCGCGTAGA	ACTL10	-0.848165	0
ACATGGCCCGAGTTATCCAG	ACTL10	-1.40504	0
TCGTTCTACTGGGCTGATTT	ACTL6A	0.0308197	0
TCTCAGGAAGCTGTTCGTGA	ACTL6A	-2.58788e-05	0
TTACTCACAGTGTGTTATCC	ACTL6A	-0.643284	0
TGCCAAGACCTCGTAACCTG	ACTL6A	-0.895074	0
GTACCGAAGCTTGAAAATCC	ACTL6A	-1.29326	0
GTTGAAGGACATAGCCATCG	ACTL6A	-1.30534	0
GCAGGGCATTGGTGTCGATG	ACTL6B	0.876687	0
TCCCCGCACAGATGAGGTGG	ACTL6B	0.282823	0
GGCTCCTTCTCAGTCCGCGC	ACTL6B	0.280678	0
GTCATGTCGCCCCTCAAGAA	ACTL6B	-0.194469	0
ATGACCTCCGCTCCATCCCG	ACTL6B	-0.670895	0
ACTATGAGCGGGGGCGTCTA	ACTL6B	-1.85045	0
GTGTCCCAATGACACCCCGC	ACTL7A	0.906855	0
GGTCCACCGCTTTGAGTACG	ACTL7A	0.199409	0
ACCCACACGGCCCGCTTCGC	ACTL7A	0.144098	0
CAAAGGATAACCCTCGTAGA	ACTL7A	-0.0548249	0
TACGATCCGCTACGTGCTGC	ACTL7A	-0.51177	0
CGTGTTCCTCGTACTCAAAG	ACTL7A	-0.581814	0
ATAGTGATGAGTTTGCCGTC	ACTL7B	0.463828	0
ACCAGCCGCGCCGACTACGC	ACTL7B	0.452538	0
GCCCGGCAGCACGTCGCCCT	ACTL7B	-0.0889085	0
ATCCGAGGGCGACGTGCTGC	ACTL7B	-0.403259	0
CTTGCGGGTGTCGCCAGCGT	ACTL7B	-0.445287	0
CGTAGCCGCACTTGCAGTAC	ACTL7B	-0.517251	0
GAACTCCAGCGTCTTGCCGC	ACTL8	0.68332	0
CACACGCCTACGGGCATAGC	ACTL8	0.077758	0
GTGCTACGTGCCGCAGAATC	ACTL8	0	0
ACGGATTCCACAATGGCCCG	ACTL8	-0.0999267	0
GATAACGGTTCTTGCAGCCA	ACTL8	-0.140955	0
CCGCTCGATGGGGTAGCTAA	ACTL8	-0.860727	0
CCTGCGCAGCGGCATCGTCG	ACTL9	1.06937	0
TGGGGAGCGCAGCGACTCGA	ACTL9	0.773784	0
CGACTGCGATGCCACGTACA	ACTL9	0.478938	0
TAAGCACCACTATTGCTACG	ACTL9	0.462036	0
CCACGACGATGCCGCTGCGC	ACTL9	-0.0121402	0
GTCCGCTTGTACTCCTGCTC	ACTL9	-0.0239398	0
TAACTCCCACCTCCGGAAGG	ACTN1	0.154752	0
GCTGGCCTCACCGTCAGTCC	ACTN1	-0.399551	0
CCAGCGGACCGAGAAACTGC	ACTN1	-0.444762	0
TGGCATACTCCAAGTACAGC	ACTN1	-0.705951	0
GGCCTTACCTTCGGCTCCGA	ACTN1	-0.900452	0
GATCCAAACAGGTGAACGCT	ACTN1	-1.01911	0
CACGTAGTTGTACTGCACGC	ACTN2	0.674176	0
CCTCTCACCTTCAGCGCCAA	ACTN2	0.462434	0
AAAGGCTGCCCAAACCTGAC	ACTN2	0.313156	0
CATCCTTCGCTTTGCTATTC	ACTN2	0.0259183	0
TATCCTGAATAGCAAAGCGA	ACTN2	-0.494026	0
GTACAACTACGTGTACGACG	ACTN2	-0.550142	0
TGCACATTGACGTTCTTATA	ACTN4	0.694953	0
CATCCTTAGGTTCGCCATCC	ACTN4	0.236815	0
GGAGTTGCACCATGCCGTGA	ACTN4	0.222329	0
ACTCTCATCTTCCCCCGCTC	ACTN4	0.175284	0
GCATGAGCTTGAGCCCGTCT	ACTN4	-0.197918	0
CAACAATGTGAACAAAGCGC	ACTN4	-1.06512	0
GCTCCCCAACAATTTAGAAC	ACTR10	-0.158151	0
GATCTAACCTGATTGATCCA	ACTR10	-0.204499	0
CCTAGTGTGATAAAAAGAGC	ACTR10	-0.233885	0
AATGTTGACTATCCATTAGA	ACTR10	-0.476553	0
CTTACCTGAAATATAGTATG	ACTR10	-1.10623	0
TTATACTGAACAACTCTGAC	ACTR10	-1.5426	0
AAACTTCGGCAGCTCGTTCC	ACTR1A	0.135328	0
TGCCATGACACGAACGTGCT	ACTR1A	-0.53456	0
ACCCAAGCACGTTCGTGTCA	ACTR1A	-0.633779	0
AGCATGGCATCGTCAAGGAT	ACTR1A	-0.840022	0
GCTTTCAATCCGCTATCCCA	ACTR1A	-0.954888	0
GGTTTAAAGGCGCCTCAGTC	ACTR1A	-1.6599	0
CGCTCAACCCGAGTAAGAAC	ACTR1B	0.459129	0
GAACAGGGCCGGCACGTTGA	ACTR1B	0.281716	0
TCGGGCGGCCGAAGCACATG	ACTR1B	0.19676	0
GGTTCGGGGGTGATTAAAGC	ACTR1B	-0.202475	0
CTGGCAGTACGTCTACTCCA	ACTR1B	-0.719287	0
AGCACGGCGTGGTGCGAGAC	ACTR1B	-0.721282	0
CGTACAAAGTCAGAACTGCC	ACTR2	-0.37037	0
GATTTCAATGTTTCCCACTT	ACTR2	-0.47759	0
CTACATATACACCGGAAAAC	ACTR2	-0.95883	0
TATAACTAGATATCTTATCA	ACTR2	-1.34739	0
TCATTCCAGTTTGTGAAGTG	ACTR2	-1.65328	0
CACATTTGCCCAGTATATGA	ACTR2	-1.96435	0
CATACCTTTGTTGCATATGT	ACTR3	-0.0933893	0
CACTAGAATATTGTCCTCTC	ACTR3	-0.475651	0
TGTCAGACGTCCTCTCTACA	ACTR3	-1.12277	0
GCTATAAATACCTTGTAGAG	ACTR3	-1.24591	0
ACGTCCAAAGTCCCTGAACA	ACTR3	-1.41275	0
AAGTGGGTGATCAAGCTCAA	ACTR3	-1.51363	0
CTCCAGTGGCCGATACGACA	ACTR3B	0.597202	0
TACTCACCATTAAAAAATAA	ACTR3B	0.301189	0
TTTGAATCATTTAACGTACC	ACTR3B	-0.0829116	0
AGGCTCCCTGCCTCCCTGCG	ACTR3B	-0.486193	0
GGTGCCACAGTCCACCACGC	ACTR3B	-0.949708	0
TCTCCAGGCAGTGCTGGCCT	ACTR3C	0.575604	0
TTCGAATCATTTAACGTTCC	ACTR3C	0.388583	0
TAGGCAGAAGGTTATGTAAT	ACTR3C	-0.0109611	0
TGAACTGCAATGTAGAGTCC	ACTR3C	-0.642218	0
TGCTTACCACTGGGATAACA	ACTR3C	-0.690748	0
ATCAAACACATCCCGATTGC	ACTR3C	-0.992032	0
AACTGCAAGCGCATCAATCT	ACTR5	0.89753	0
TTACCTGCACATATAGCAGT	ACTR5	0.543128	0
TGTCTACCACATCCACCTCG	ACTR5	0.314595	0
TGAGCACAGCTACATCGCTG	ACTR5	0.289334	0
CCAAAGAACTCGATGTGCAG	ACTR5	0.0510154	0
CCACTGCACATCGAGTTCTT	ACTR5	-0.512217	0
AGATGTATGCTATGTGTCTC	ACTR6	0.43227	0
GGAGCTTACAACGCCAAAAT	ACTR6	-0.265561	0
ACTCTTAACCAATCATCTAA	ACTR6	-0.626675	0
TGTTAGGCAGCTACATGTTA	ACTR6	-0.672583	0
TCCCCTTGCAGGATAAATGT	ACTR6	-0.83502	0
TGAGATGACGACCTTAGTGC	ACTR6	-1.31746	0
GCGGCCCATCGTGCCCGCGC	ACTR8	0.523047	0
CGAACCTGTTCAGGGGACAC	ACTR8	0.219502	0
CGCACCTCTTGCAGCGACTC	ACTR8	0.0877016	0
AAATGGTGGATCAAGCAATA	ACTR8	-0.231429	0
CATCACCCTGAGTATTTAGT	ACTR8	-1.01837	0
TCTTCTCCTACTAAATACTC	ACTR8	-1.33836	0
TTGCACTACCCCATTGAGCG	ACTRT1	0.395183	0
TGTTACCAGTCCACGCTCAA	ACTRT1	0.161659	0
CCATGTCATCAGCTCCGTCT	ACTRT1	0.107164	0
CGCAGTCACCAAACTCTGTA	ACTRT1	0.0678612	0
AGTTAAACCCGCTAGCAAAG	ACTRT1	-0.210427	0
GAGGGCTCGGTCATAAGTAC	ACTRT1	-0.554181	0
GGAGACCATATTCGAGAGCC	ACTRT2	0.960137	0
AGATCACGGCTCCCCCCGAC	ACTRT2	0.902286	0
CTGCACTCCCCTTTCGAGCG	ACTRT2	0.284245	0
TGATGTCCCTGCCCGCCACG	ACTRT2	0.128134	0
GGAGTTTGGACCCCGGCACA	ACTRT2	0	0
GAGCCCCGGGCTCTCGAATA	ACTRT2	-0.295907	0
GGGCGGGCTAGAACTCTGCG	ACTRT3	0.903185	0
TCCGTGTCATATGAACCTTG	ACTRT3	0.28159	0
CGCAGAGTTCTAGCCCGCCC	ACTRT3	-0.405329	0
ACTAACCGCTTGTCTAAACC	ACTRT3	-0.813772	0
GAGCCGTTGTCGATCACCAC	ACTRT3	-0.861027	0
CAACGGCTCGGGAATGATCA	ACTRT3	-1.08355	0
GGCTCGCCAGATTACACTGT	ACVR1	1.29001	0
TGCTCTCCCCTCCCCTAGTA	ACVR1	0.813907	0
AGTCACTTACCTTCCATACT	ACVR1	0.708939	0
CAAGCCGTGGAGTGCTGCCA	ACVR1	0.390218	0
TTGGATCATTCGTGTACATC	ACVR1	-0.0587861	0
AGCAGCCTTTCTGGTAGACG	ACVR1	-0.788233	0
GCTACACTGACTACTGCAAC	ACVR1B	0.0673602	0
CCTCTTTGTCCAGCGCACAG	ACVR1B	-0.0621253	0
AGCCTGAGCACCCGTCCATG	ACVR1B	-0.0846695	0
GAGCTGGTAGGCATCATCGC	ACVR1B	-0.142187	0
TGCCCACGATCTCCATGTGC	ACVR1B	-0.20258	0
ACACCTGCACATGGAGATCG	ACVR1B	-0.643697	0
GCATCAGTCATGCTAACCAA	ACVR1C	0.718961	0
AGGGTCGACAGTGCTCCTAC	ACVR1C	0.449375	0
TTGGTTAGGTCTACCTCTGT	ACVR1C	-0.0888245	0
AAGACTTGAGCATTCAGTTC	ACVR1C	-0.235769	0
TGCAAGGACGATTGTGCTTC	ACVR1C	-0.274259	0
ATTTATGATGTGACCGCCTC	ACVR1C	-1.89671	0
ACTTGAGTTGGAACAAGTAC	ACVR2A	0.0510702	0
CGCTGTGTGACTTCCATCTC	ACVR2A	0.0329186	0
CCACATATTCGTTAAGCAAC	ACVR2A	-0.0678112	0
CCAGTTGCTTAACGAATATG	ACVR2A	-0.274183	0
CAGCAACAAAAATATACTTC	ACVR2A	-0.59498	0
TGCCACTTATGTTAATTGCG	ACVR2A	-0.612948	0
CACAGCAGCAGAAGTACACC	ACVR2B	0.652688	0
CGGCATCGCAAGCCCCCCTA	ACVR2B	0.353635	0
ACGCTTCACTCATTTGCCAG	ACVR2B	0.0286825	0
CGCGGAACATGACGGCGCCC	ACVR2B	-0.0882644	0
GCGATGCCGGTACATCCAAA	ACVR2B	-0.292153	0
CGGCGCACAGCGATCCCCAG	ACVR2B	-0.954064	0
GCAGTGTTGCATCGCCGACC	ACVRL1	0.119561	0
CATCGGCAACAACCCGAGAG	ACVRL1	0.0798351	0
CTCAGACACGACAACATCCT	ACVRL1	0.0501077	0
TGGGCCCTCACCATTCACGA	ACVRL1	-0.148692	0
CTTGAAGTCGCGGTGGGCAA	ACVRL1	-0.348908	0
CCCGCCACACTTCGCCATAG	ACVRL1	-0.675953	0
TGAGGAGACAGCCCGCCAGC	ACY1	0.748027	0
TGGCGGAAGAGCGTCACCGA	ACY1	0.605771	0
GCTGGACAGTGCGGATACGC	ACY1	0.51694	0
GGTCACCCTAGAGTTTGCTC	ACY1	0.443564	0
TGACCCCCTCGCCAGCTGCC	ACY1	0.123362	0
CCTGGGCTGTCAGAAAGTAG	ACY1	-0.612433	0
GGGGAAGTCCACGACGCCCA	ACY3	0.531209	0
TCTTCCTGTACCAGCGGTCT	ACY3	-0.116068	0
GTCACCTCATATGGGTCGTC	ACY3	-0.219911	0
GGTGCATGGCAAAGACTTCG	ACY3	-0.445417	0
GGCAACGCCCTTCTCATAGT	ACY3	-0.470258	0
CTATAGACCCGTGGGCGTCG	ACY3	-1.00741	0
TTTCATAATCCACTGATATC	ACYP1	-0.177123	0
AGGAAACACCCTGATATCAG	ACYP1	-0.179963	0
AGCTTTGCTACCAGTTATGC	ACYP1	-0.24731	0
CACATACCTGAGTATGCTTA	ACYP1	-0.286297	0
CAGGAACTTACCTGCATAAC	ACYP1	-0.485032	0
GCTTCCAACCTTGCTCAGCC	ACYP2	0.887219	0
AGAGTATTCAAGCTTAGAGA	ACYP2	0.414115	0
TCCGAACACCTCGTAGTCCA	ACYP2	0.152401	0
TGGGTGAAGAATACCAGCAA	ACYP2	0.0546273	0
ATGGAATTGACTTTGTCTTC	ACYP2	-0.180135	0
CGAGGTGTTCGGAAGAGTGC	ACYP2	-0.87578	0
AGCCCCTCTGCTGTGTTAGC	ADA	1.82837	0
GAACTGCATGTCCACCTAGA	ADA	0.52838	0
GCTCACTTTGGGCTTGTCGA	ADA	0.0417547	0
TTACCTGCCATAGTATAAGA	ADA	-0.20876	0
CAGGCTTGATGGATCCGTCT	ADA	-0.5524	0
AGGCATGTAGTAGTCAAACT	ADA	-1.02342	0
CTCGCTGCATTTGTGCAAAC	ADAD1	0.148809	0
GCGAGTTCAGCTTGACCTTA	ADAD1	-0.0399275	0
CCTGAAATATAGCAGTTCAT	ADAD1	-0.201247	0
TATGTTTCAAAAGTACATTA	ADAD1	-0.454383	0
GCTAGTTCAGATAAAACAAC	ADAD1	-0.526589	0
CCAATGAACTGCTATATTTC	ADAD1	-0.713332	0
ACGCTGCGCAGCGCTGCTCA	ADAD2	0.575692	0
TGCTCACCTACCTACGCTCA	ADAD2	0.120461	0
TTGCTATTCGCAGTGCCCGC	ADAD2	0.100084	0
CAGTTCCGCGCTCACCGAGA	ADAD2	-0.265423	0
CGGTTTGCCCAACTTGAGTC	ADAD2	-0.448274	0
ATGGCGAGCGCTCGTCCAAC	ADAD2	-0.623979	0
CAATCACAGTCATCTGATCG	ADAL	0.155594	0
ATAAAAGAATTTGCAGATGA	ADAL	-0.0113259	0
GAATAGAAGTCTGTCTTGCA	ADAL	-0.37281	0
CCCAGAAGAGAAAATGCTAC	ADAL	-0.488096	0
TCAGATGACTGTGATTGACA	ADAL	-0.7241	0
CTATTCTGAATTGCCAAAAG	ADAL	-1.0327	0
TGATCTGCACAGCCCCCCTG	ADAM10	0.870911	0
TTAGACTATCCCCATAAATA	ADAM10	0.81284	0
AAGTGTCCCTCTTCATTCGT	ADAM10	0.383704	0
CGTCTAGATTTCCATGCCCA	ADAM10	0.31596	0
GATACCTCTCATATTTACAC	ADAM10	0.300439	0
AAAATGTGCCACCACGAGTC	ADAM10	-0.427385	0
GCTCCACGTATTGCGAGGAG	ADAM11	0.156846	0
CTGGGATGACGAAACTCACC	ADAM11	0.110738	0
CGGAGCTCTCCCTAACCAGA	ADAM11	0.101821	0
CTTCAACTCAAACTTCACCC	ADAM11	-0.104722	0
GGTCACGGAACCCAGCCGTC	ADAM11	-0.17892	0
CCTCCTCTCCTCGCAATACG	ADAM11	-0.304307	0
AGTCGAATATTCAGCACTTC	ADAM12	0.663367	0
AGTGAAGAGCTTCGACTCCA	ADAM12	-0.0611219	0
AATATCCCCGTACATGTCCA	ADAM12	-0.13472	0
TTGGAGTCGAAGCTCTTCAC	ADAM12	-0.277988	0
TGCTGAATATTCGACTACAA	ADAM12	-0.53035	0
GTCAGTCTCAGCACGTGTTC	ADAM12	-0.567781	0
GCAGGTCACCCGATGGGCAC	ADAM15	0.424936	0
CACAGCTTGCCCGCCAGCGC	ADAM15	0.24445	0
TGCCCATCGGGTGACCTGCC	ADAM15	0.104187	0
GGACGGTGACAGTCATATCC	ADAM15	-0.314241	0
TAATTGGGAGATCGTCCTGA	ADAM15	-0.336827	0
TTCCCCGAGTATTAGCTGTC	ADAM15	-0.962486	0
AACGTTCAGTACTTGATGTC	ADAM17	0.826947	0
AAAGCGAGTACACTGTAAAA	ADAM17	0.497856	0
GGACTTCTTCACTGGACACG	ADAM17	0.241957	0
CTTAAGGTGAGCCTGACTCT	ADAM17	0.143698	0
TAACATCATCATCTCTTATG	ADAM17	-0.204735	0
ATCTAATATCCAGCAGCATT	ADAM17	-0.213844	0
CAACCTTACACTCTACATCT	ADAM18	0.31661	0
CTCGCCCTCCTCACTGAGCT	ADAM18	-0.437548	0
TTTCCGAGATGTAGAGTGTA	ADAM18	-0.510246	0
TCATTTGACTTAATCTTCCG	ADAM18	-0.890671	0
GCAGTCTTCCAAGCTCAGTG	ADAM18	-1.01228	0
TTCTGCATGTCACAGTTCCA	ADAM18	-1.25587	0
ATCCACTCAAAGCTGAGCTC	ADAM19	-0.119087	0
GATAAGTTCATGCTGCAGCT	ADAM19	-0.177945	0
ACTCACCTCCAATTTCCGTG	ADAM19	-0.265774	0
ATGAACTTATCATACCTCAG	ADAM19	-0.639268	0
TGAGGGGCGAGAACTGATCC	ADAM19	-0.676172	0
TCAAACCACCACACGGAAAT	ADAM19	-1.11573	0
CAGAAACAAGACGCGCCACA	ADAM2	0.614568	0
CGCGTCTTGTTTCTGCTCAG	ADAM2	0.447157	0
ACCTGTGCAAATTACAGTTC	ADAM2	-0.315579	0
TGCATTAAATTCACAGTATA	ADAM2	-0.541153	0
TCCTACAAAATTGTAATTGA	ADAM2	-1.02559	0
GAAAATACGGTCAATAATAA	ADAM2	-1.46588	0
ACTGCAGTTATGCCCAATAT	ADAM20	0.415388	0
ACCCTCCCACACATGATATC	ADAM20	-0.168418	0
CCGTAAGAAGTGTGCCAGTA	ADAM20	-0.299697	0
CCATCAGCGGTTTGTTGAGC	ADAM20	-0.387805	0
CCAAATTATGACCAAGCTCG	ADAM20	-0.411318	0
GTAGCTCGCACACACACCAC	ADAM20	-0.960442	0
GAGTGACTCTGATGTACACG	ADAM21	0.706342	0
TCCTGAACGATTTCTCTCAA	ADAM21	0.394545	0
TAAGAAGCCCGACAGTAAAC	ADAM21	0.0850776	0
CCCAATGACAAGCATAGAAC	ADAM21	0.0218117	0
ACGACATATTCCTGCAACAT	ADAM21	-0.206917	0
TCCATTGAGAGAAATCGTTC	ADAM21	-1.26075	0
AGGAGAGCACTGTTACTACC	ADAM22	0.814861	0
ATAGAGAGACACATTGAACA	ADAM22	0.238571	0
TGTTGACCAAGCAAGCTTCC	ADAM22	0.106413	0
GAGAATGAATGACGTTCCAA	ADAM22	-0.0113511	0
TGAACACTTACTGAAGTCCG	ADAM22	-0.0767347	0
GTGTCTCTCTATGTATTCAG	ADAM22	-0.359316	0
TGGGAAACCACAGTACTCTA	ADAM23	0.752781	0
TATGATAGAGCCACTAGAGC	ADAM23	0.0566158	0
AACCGTACCTTAGAGTACTG	ADAM23	0.00393743	0
CAGAGGCGTCAAAGACTCCA	ADAM23	-0.279635	0
TCATCATGAACCAGCTCTAG	ADAM23	-0.355383	0
CACTTACTGAAGTCCATTGC	ADAM23	-0.757319	0
ACTTCATACTTCTTCACCCC	ADAM28	0.676763	0
AAGTATAAAATGACAATTAA	ADAM28	0.486979	0
AAAAGCTGTACCTGTTGCTC	ADAM28	0.416723	0
TCATCCACTGCATAAAAGAG	ADAM28	0.288076	0
AATATGTACCTGCAACAGAG	ADAM28	-0.866937	0
AGTCTCCTCCTCTCTGTTGC	ADAM28	-1.03243	0
CCGACTTCCACTTGCAATAC	ADAM29	1.11069	0
ATGACCGCAATGAACAGTGT	ADAM29	0.539589	0
AGTAGTATGATCACTCATAT	ADAM29	-0.0323779	0
ATCTTTAATGTGAAGCGCTG	ADAM29	-0.126376	0
GTGGTGCCAGTTATCCTCAC	ADAM29	-0.380394	0
AGTCGGAGAACATTACGCCC	ADAM29	-0.860796	0
GGAACCCCTTGCAAGTATGA	ADAM30	1.03781	0
GACCTTGCAGAGTACTGCGA	ADAM30	0.628644	0
ATCGCCCCTCTGAGCAGTCC	ADAM30	0.492462	0
GCATTGTCGGAACTAGTAGA	ADAM30	-0.0347437	0
ACTTTCAAGATGTTCGTATG	ADAM30	-0.123052	0
ATGCTCGCCTGTCATCAGAT	ADAM30	-0.169952	0
GCCCGGCCAGCAGCAACCAG	ADAM32	1.2153	0
GTGTACAGTTTCTCATCTAT	ADAM32	0.297985	0
GCCGCACCATGTTCCGCCTC	ADAM32	0.279528	0
AACTGTCATTTGTATTTGTT	ADAM32	-0.174239	0
GCTCACCGGGTCTTGACGCC	ADAM32	-0.271028	0
ACACTGTGCACCTTAAACAA	ADAM32	-0.459525	0
CCAGGTCTCGAAGCCAGACA	ADAM33	0.948766	0
AAGCATCTCACCGTGTGGTT	ADAM33	0.743752	0
GAAACCCACTACGGCCCAGA	ADAM33	0.643499	0
GCAGTCTCGCCTGACCCCCA	ADAM33	-0.0395209	0
ACCCTGGCGCACCGTCAGCC	ADAM33	-0.312773	0
GCAGCCAGTCACCCCGCACT	ADAM33	-0.409581	0
AATCACTCAGAATGCTTCCC	ADAM7	0.686325	0
ACCTGGATCTTAGAAGATGA	ADAM7	0.666852	0
CTGATACAGAAGCGAGATAC	ADAM7	0.159138	0
CAAGACATACCTTTAACCTG	ADAM7	-0.0892442	0
TCCTTCATCTTCTAAGATCC	ADAM7	-0.285378	0
GTATCTCGCTTCTGTATCAG	ADAM7	-0.338621	0
CCACTCACCTGTTCTTCCGC	ADAM8	0.23688	0
AGGACGTAGCTCACCCTCTC	ADAM8	0.157288	0
CGGCTACACAGAGACCTATA	ADAM8	0.0212073	0
GACCCGGCCATGCGCGGCCT	ADAM8	-0.0527913	0
CCGACCCATACCTGCCCGCG	ADAM8	-0.131378	0
CTGGGCGCGATGATGCTGCC	ADAM8	-0.185467	0
TTAGGTATCTTATGTTATTC	ADAM9	0.0984464	0
AAATACATTACCTGTATATT	ADAM9	0.0639469	0
CTTATGAAATTATAACTCCT	ADAM9	-0.194073	0
AAAAGAGCATATTATTCACT	ADAM9	-0.478348	0
CTTTCTCTAGTTAATCTCCA	ADAM9	-0.75278	0
CACTGACCATCCCAATATAC	ADAM9	-1.0148	0
ACCACAACTTCATGCTGCGT	ADAMDEC1	0.319104	0
TACAATGTTTCAGTGTAGTC	ADAMDEC1	-0.13758	0
TACCACGAAACCTGAGAACA	ADAMDEC1	-0.193141	0
TCGGACCCTACCATGTTCTC	ADAMDEC1	-0.207792	0
CAATATCAGATGATCTTAAA	ADAMDEC1	-0.595396	0
TGAACAATGAGCCAAAGTAC	ADAMDEC1	-0.892059	0
AAAGCATTGACGCCATCATG	ADAMTS1	0.640833	0
CTGCCGGTTGGCATCGTACG	ADAMTS1	0.4632	0
AATCCTGGTTCACACCATTA	ADAMTS1	0.285393	0
GCACCTCGTACGATGCCAAC	ADAMTS1	0.134335	0
TGTGTCCAGTCACCGCTATG	ADAMTS1	-0.11058	0
GCTTGTGGCAGACCAGTCGA	ADAMTS1	-0.328657	0
CGCTCACACATTCCGCCCAC	ADAMTS10	0.613366	0
CCAGACGCACACCATCGACA	ADAMTS10	0.434347	0
CTCACGTGTGCCCGATCTCG	ADAMTS10	0.350076	0
CAGACAGTACTTGCCCCCGA	ADAMTS10	0.346864	0
GGCGCTCACCCCCTTGTCGA	ADAMTS10	0.0699221	0
GGAACTCACATCCGTGTTGC	ADAMTS10	-0.00467707	0
CCCGCCATAGCTCTTGCTTC	ADAMTS12	0.798967	0
TGCCTCCTGTAAACGATGTG	ADAMTS12	0.727538	0
GTACTACAGAATTTCTCACG	ADAMTS12	-0.100456	0
ACCACCCGCACATCGTTTAC	ADAMTS12	-0.20747	0
CATTCTACTCGAAGAAGAAG	ADAMTS12	-0.909336	0
CTCGGACTGGACCCACCACG	ADAMTS12	-1.28403	0
AAGTAAGAAGACACGGCCTG	ADAMTS13	0.563321	0
GTGTCTTCTTACTTGAGCCC	ADAMTS13	0.516858	0
CATAGCGCTCTGTGTCCTCC	ADAMTS13	0.429427	0
TGCAGGCGGCATCCTACACC	ADAMTS13	-0.0477335	0
TCAGAATGACCATCTTCACC	ADAMTS13	-0.0764055	0
GGTCATTCTGACAGAGCCTG	ADAMTS13	-0.490757	0
ACACTTGTCATCCGCCTTCA	ADAMTS14	0.354447	0
ACCTCCTTGTCACAGCCGAC	ADAMTS14	0.112617	0
AAGCCGGACCTTCACCGCCA	ADAMTS14	-0.343253	0
ACTTCTCCAGTGCCTCAATC	ADAMTS14	-0.400895	0
CCAGCACTCACCAATGCGGT	ADAMTS14	-1.543	0
GGCGGTGAAGGTCCGGCTTG	ADAMTS14	-1.57655	0
GCTTACCGTGCCCGCTGTCC	ADAMTS15	0.40231	0
AGGGGTTGGCACGGTCGATC	ADAMTS15	0.228028	0
CGCGGAGCCTTTGGCTACCG	ADAMTS15	-0.0611376	0
TTAACGGCCGCCGCTACTAC	ADAMTS15	-0.289826	0
ACACTTGTCGAATCTCTTCT	ADAMTS15	-0.4546	0
AAGAAGAGATTCGACAAGTG	ADAMTS15	-1.26832	0
GGGACACGTAATCGCCCCTG	ADAMTS16	0.888618	0
GCGGCCGGGCTGGATGGAAA	ADAMTS16	0.570692	0
AGCCCCGCCATCCGCGCGCG	ADAMTS16	-0.1663	0
TGGATGAAGCCCCGCGCGCG	ADAMTS16	-0.308714	0
TGTGCAGACTTTACCGCCAG	ADAMTS16	-0.478868	0
GCAGGCACCTGCGTGCGCCA	ADAMTS16	-1.27072	0
TATGTTTCAGCACCAGAGCC	ADAMTS17	0.183877	0
GTGGACGAGAACATCTGATC	ADAMTS17	0.0392458	0
AGATGTTCTCGTCCACTGAA	ADAMTS17	-0.229146	0
CCCGTGGTACTGCACCATGT	ADAMTS17	-0.343733	0
CCGGCTCACCAGCGAGCACA	ADAMTS17	-0.554194	0
TTACGGGACGTTGTCGTAGC	ADAMTS17	-0.772061	0
GTGACTGCTCAAAATCGCCG	ADAMTS18	0.448192	0
GGCGGGCCCGAACCCGCAGC	ADAMTS18	0.0875006	0
GGGCGACCCAGAAGATCAGC	ADAMTS18	-0.10404	0
GTCGTGTGAAATATATGACC	ADAMTS18	-0.2628	0
ATATTCATCAAACCTTAGAT	ADAMTS18	-0.318075	0
GAAGGCACACGCGAGCAGGA	ADAMTS18	-1.35459	0
CACTGATTAGAGCCCGAGAG	ADAMTS19	0.763804	0
GAGAGGACACACTTCTTTCT	ADAMTS19	0.340737	0
TAGAGTTACCTTGTTTGACA	ADAMTS19	0.32906	0
GCCAGGACTGCATGACCGTG	ADAMTS19	0.288538	0
TCATTGCACTTTCGAATCTG	ADAMTS19	0.0394609	0
TTCCAGTGTTCAGTCAAGTG	ADAMTS19	-0.131809	0
AGGAGCACGCCAACAGCTCG	ADAMTS2	0.593273	0
CGAGAAGGGCACCACCCGCG	ADAMTS2	0.149767	0
CTACAACATCGAGGTCCTGC	ADAMTS2	-0.0678745	0
ACGTAGCTGCCGACACCACG	ADAMTS2	-0.0922721	0
GGAGTTCTTCATCGAACCCT	ADAMTS2	-0.162827	0
GGCGATACACCACATGCACA	ADAMTS2	-1.52256	0
CTGAAGTATTGCAGTGTGTC	ADAMTS20	0.542309	0
TTTCTTAGAACCTATAATGA	ADAMTS20	0.0259759	0
GCTAAAGTGGTTTCTGCTCA	ADAMTS20	-0.0652659	0
ACGAAGTAGTGATCCCCGAG	ADAMTS20	-0.20154	0
ATTAGTTATGATTCACCGTG	ADAMTS20	-0.212561	0
GACCGCCGATGCATCCTTTC	ADAMTS20	-0.381224	0
AATGAGACGCCGCAGACACG	ADAMTS3	0.341669	0
TCTCTTATTAGAGTCGGACC	ADAMTS3	0.0957201	0
ACCTCTGTAGTGGAAGTCTT	ADAMTS3	0.079459	0
CCAGGCTGGTAATGAAGAAA	ADAMTS3	-0.160167	0
TCCAAAGACTTCCACTACAG	ADAMTS3	-0.347243	0
AGAAAACGATTACAATATCG	ADAMTS3	-0.4224	0
GCTTACCATAGCCATTGTCC	ADAMTS4	1.11503	0
AGTCTCCACTTGCGACACGC	ADAMTS4	0.366604	0
GGTGACTCGGCTAGTGATCC	ADAMTS4	0.161217	0
GACTGGGTTCCTCGCTACAC	ADAMTS4	-0.141468	0
AGCCATTCTGTTTACCCGTC	ADAMTS4	-0.286809	0
CATACCCAGCGTGTCGCAAG	ADAMTS4	-0.981275	0
CATTAAGCGCTTATCTTCTG	ADAMTS5	0.77151	0
GGGCTTAGATGCATCAATGC	ADAMTS5	0.508182	0
GGACGCGGGGGTTTCGCAGC	ADAMTS5	0.50565	0
CCGGCCATACAACCGCGCCA	ADAMTS5	0.292244	0
CTCCTGGGCAGGATTTATGT	ADAMTS5	-0.0257432	0
TCCCAACGTCTGCCATTCCC	ADAMTS5	-0.131111	0
TCAACGTAGTACAACTAAAG	ADAMTS6	0.573847	0
CATACAGATGTCGTTGTTGA	ADAMTS6	0.178798	0
CTTTACCGTGATTCCAGCCT	ADAMTS6	0.151107	0
ACCAGCTAACTATTCCAATA	ADAMTS6	0.0440403	0
CTGTATGATCACTCTCATTG	ADAMTS6	-0.689345	0
TAATATTCACAACGTTTCCT	ADAMTS6	-0.730419	0
CGCCGGGAGCCAGAGCGCAG	ADAMTS7	0.375871	0
CCCCCCGCGTCGACTCGAAC	ADAMTS7	0.243629	0
ACACCCACCTGGTGCGGGTC	ADAMTS7	0	0
CCGGCTTTGTGAGCGAGACG	ADAMTS7	-0.0149028	0
GAGCATACCTTGCACTCCAC	ADAMTS7	-0.13613	0
CTCAATGAAGTAGTCCTCGT	ADAMTS7	-0.906575	0
CGAACAGCGGTGCCATCACG	ADAMTS8	1.10815	0
GAGCCCCTCATCCTCGATCA	ADAMTS8	0.121342	0
GCAAGTTGTTCTGCCGAGCC	ADAMTS8	-0.320402	0
CAGTGTAAGCCCCCCATTGT	ADAMTS8	-0.483648	0
GGGGGACACCCCAGCATACT	ADAMTS8	-1.25857	0
ATGGCCGTGTCGTAGTGCTC	ADAMTS8	-1.31648	0
TGTTCATCCATAGACTGTAG	ADAMTS9	0.719205	0
GACGTAGCAGCATTAAACAG	ADAMTS9	0.458165	0
ATGCTGCTACGTCACCAGCC	ADAMTS9	0.373985	0
TCTAATAGGCCTGGCTGAAC	ADAMTS9	0.290024	0
CGCTGCGCCTATAAATGATG	ADAMTS9	0.209019	0
TGTTCTATTAGTGAAGATAG	ADAMTS9	-0.226907	0
TTGCAACTTAGGAGCTGTGA	ADAMTSL1	1.36701	0
AGGCATCCCATAGGCCGTCC	ADAMTSL1	0.617183	0
GTGTGCCAGGAGTTGCCCGA	ADAMTSL1	0.535493	0
CTCCTCGGAGCGTGCGGTCC	ADAMTSL1	0.131187	0
CATTACTGCATGTTCTGTAT	ADAMTSL1	0.0134814	0
CAAGCATGGAATGCTGCCGT	ADAMTSL1	-0.102225	0
TGCGATAGTTGCCCGTCACG	ADAMTSL2	0.91564	0
GGCCGAACAGCCGGTTGTCC	ADAMTSL2	0.63482	0
AAGCACCCCGTCACAGCCGA	ADAMTSL2	0.473822	0
GACCAACGAGGTGTGCGAGC	ADAMTSL2	0.0631134	0
TGCCACGATGTACTCGATTC	ADAMTSL2	-0.243928	0
GACCGGAATCGAGTACATCG	ADAMTSL2	-0.42484	0
CACTTATCGCTATGATGACC	ADAMTSL3	0.431203	0
ACTGGGATGCTTGGGGCGAC	ADAMTSL3	0.290219	0
GAGGAGCATCATATTCTCTG	ADAMTSL3	-0.172865	0
CATCCCTATCAGCACCCACC	ADAMTSL3	-0.221646	0
TATGACCTTACCTGCGGGAG	ADAMTSL3	-0.391889	0
GGTCATCATAGCGATAAGTG	ADAMTSL3	-0.79756	0
AAGCAGCAGCAGATACAGCC	ADAMTSL4	1.16862	0
TTCGATATAACCGTCCTCCC	ADAMTSL4	0.0599154	0
TCCTGATCCAAGCAGAGCTG	ADAMTSL4	-0.603415	0
AGGACGGTTATATCGAAAGA	ADAMTSL4	-0.619194	0
CAGAAACCCTCCCCTTGTAC	ADAMTSL4	-0.684882	0
TCCTGGCCGCTCGAATCTCC	ADAMTSL4	-0.78814	0
GCACACTGTAGGTCTCGGAA	ADAMTSL5	0.467795	0
TTCCTGGGGAAGAACCGTGC	ADAMTSL5	0.344244	0
CACGCCTTCTACCACAGCTT	ADAMTSL5	0.271231	0
GGACAGGGCGGCCATTGTAC	ADAMTSL5	-0.0531118	0
GGCTTACTGGCAACTGGCAG	ADAMTSL5	-0.119387	0
GCGGCCGAAGCTGTGGTAGA	ADAMTSL5	-0.27113	0
TTCCCCCACAGGGTACCGTG	ADAP1	0.979534	0
TCAAAAACTGCCCGTTGTCC	ADAP1	0.397343	0
CCGGGCCAAGTACGAGCGAC	ADAP1	0.253999	0
AATCCACCGGAATATCCCCC	ADAP1	-0.312688	0
GAACTCCTGTCGCTCGTACT	ADAP1	-0.413958	0
CAAGGTGAAGTCCGTCCGCC	ADAP1	-1.25573	0
ATTCCTGTGGAAGCGAGGAA	ADAP2	0.521786	0
AATCTGTGCGACTTGACTTC	ADAP2	0.32014	0
GCTGCTTAAGGTAACCGAGA	ADAP2	-0.0770612	0
AACTTTACCTGGGAGCGAGA	ADAP2	-0.241149	0
ATCCCCTGCAGATCCCGACT	ADAP2	-0.87141	0
GGGGAAACCATCTCGCTCCC	ADAP2	-1.19085	0
TGGTCTCTTACCGAGGTTCA	ADAR	1.06516	0
CATGGGTGTCGTCGTCAGCT	ADAR	-0.251795	0
AATAGTATCCGCGCAGCACC	ADAR	-0.41722	0
CTCGGCCATTGATGACAACC	ADAR	-0.581962	0
GTGCATACACTCAAGCAGTG	ADAR	-0.821416	0
AGCCATGACAATTCTGCTAG	ADAR	-0.934274	0
AGCTGACGCTGTCTCACGCC	ADARB1	0.355315	0
CGTCTCATACCTTCCAGGAT	ADARB1	0.151833	0
TTCTTCATCTTCTATATCCA	ADARB1	0.0636597	0
TCACGCTCGCAGAAAAGTGC	ADARB1	0.0243723	0
CTCACCACATGAGCCAATCC	ADARB1	-0.604483	0
TCAGGTCACCAAACTTACCC	ADARB1	-0.781721	0
CTCGGCCATGGCCTCGGTCC	ADARB2	0.567018	0
CGTGGACGGCAGGACGTTCG	ADARB2	0.486359	0
GGTGAACGGGCTCACGTTCG	ADARB2	0.318291	0
CGATTCCTGCCAGCGCTTTA	ADARB2	0.289545	0
GCGGTCCTTACCTTTCCGCT	ADARB2	-0.108522	0
GCACGCCCGCCATAAAGCGC	ADARB2	-1.06407	0
GCATAGGACAGTCCAAAATG	ADAT1	1.32461	0
CCTCAATGATAGCCATGCTG	ADAT1	0.219335	0
CTTACCGTTCTTCCTCATTT	ADAT1	0.18352	0
CCTCAGCATGGCTATCATTG	ADAT1	-0.0532267	0
TCTTGAACTCCGAAGCCTTT	ADAT1	-0.414135	0
ATTTGAACAGAGCCGCAGTG	ADAT1	-0.428876	0
CACTTTGACGACACCAATCG	ADAT2	0.299645	0
GGCTGTCAGAATGAACGATT	ADAT2	0.0945526	0
CGCGTGCTCGGTGTCGGCAG	ADAT2	-0.210233	0
GTCTACAACAATGAAGTTGT	ADAT2	-0.603122	0
GAGCACGCGCCGCTTGCAGC	ADAT2	-0.671404	0
CCATCGATCAGGTCCTCGAT	ADAT2	-0.891502	0
GTCTGCGTCCAGTTTACGCA	ADAT3	0.283817	0
TGCGTGGACCTCGTGGCGCG	ADAT3	0.272291	0
GCGTAAACTGGACGCAGACG	ADAT3	0.0419123	0
CGCATCCTGCGCGTCTTCTA	ADAT3	-0.188924	0
GCGCACCGTAGAAGACGCGC	ADAT3	-0.244601	0
CGCACACCATGACGGCGTGC	ADAT3	-0.520117	0
GATCTGTGCAATTTGCTTAC	ADC	0.474353	0
CGAGGTAGCTGCCTTCTTCG	ADC	0.19333	0
TGAAGTGCCTGCCACGAGTC	ADC	0.0028983	0
GTTGGCGCAGATGATCTTAC	ADC	-0.304669	0
GTACACGATGGTCTTGGAGG	ADC	-0.402182	0
CATCGTGTACCACCTTGATG	ADC	-0.606203	0
GTACTTGCAGCTGAGATCTA	ADCK1	0.64846	0
GCTTGCTTCGTGGACCAGCA	ADCK1	-0.0946963	0
AAGTACTCCTCTGAGCCATA	ADCK1	-0.142542	0
AAGACCAACGACCTGCTGCG	ADCK1	-0.518235	0
CTTAGAGATTCGCAACAACG	ADCK1	-0.863877	0
CTAATGACTTTGGCGCTGTC	ADCK1	-1.34618	0
GATTCTGAGCTTCGTAACGC	ADCK2	-0.0456685	0
ACTTGACGGCTTTCACATTC	ADCK2	-0.0501786	0
ATCCTGGTTCAGGGTGCCAA	ADCK2	-0.0653558	0
TTCCCTCTGCCCGCTGCGAC	ADCK2	-0.24886	0
GAATTCCCGTGGACTTGAAA	ADCK2	-0.424534	0
AATTCCTGCCTGCTGGTAAC	ADCK2	-1.298	0
AGCCGGCCAATCCTCGTCAC	ADCK3	0.666551	0
ATTGGCCGGCTGGCCAACTT	ADCK3	0.441435	0
GGGGAACCCGGCTTCTCTAA	ADCK3	0.126541	0
GATCGTGCGCACGCTCTGCA	ADCK3	-0.41843	0
CAAGAAGAGCCTGCGCTCCG	ADCK3	-1.10221	0
GCGTGGTGCGGCACTCAAGC	ADCK3	-1.12473	0
GGACATTCGCAGGGCACGGG	ADCK4	1.19238	0
TGACCGCTCTCGAGAACGCA	ADCK4	0.981303	0
GCTAGGAGTACTGGCCGAGA	ADCK4	0.28253	0
GCCCATCCTGGTAAAACTTT	ADCK4	0.255803	0
TGCCTCCCGCATCAGCCGCT	ADCK4	-0.14741	0
CATGGACTTCTTAGCCATCT	ADCK4	-0.184832	0
GGACTCGTTACCTTGGAGGA	ADCK5	0.517289	0
AAACCTCTTCCACCCCTCGA	ADCK5	0.326483	0
CGTCCCCTGCTGTGTTCTTC	ADCK5	0.160104	0
TGCACCAATGTTGTCCTTCG	ADCK5	0.0741777	0
CCTCGGAGCCCGCTATGTCA	ADCK5	-0.0788232	0
GGTGCTCTCCACCGCGGTAG	ADCK5	-0.400935	0
ACTTGCCGAAGAGCTCATTG	ADCY1	0.221862	0
GTTCACACCGACGAAGAGCA	ADCY1	0.164497	0
TGTCGCCGCATCAAGATTCT	ADCY1	-0.130487	0
TTCTGACTGAGCGTTCACAG	ADCY1	-0.422002	0
CAAGTTCGATGAATTAGCCA	ADCY1	-0.592146	0
GGACTGCTACTACTGCGTGT	ADCY1	-0.892762	0
CCCCCATACCTGCAAATTTC	ADCY10	0.983107	0
GGAGACATCCTGAAATTTGC	ADCY10	0.684566	0
CCTGACCAATCACCAGAAAG	ADCY10	0.196522	0
AAATTCATCAAAATTAAAAT	ADCY10	0.0820456	0
TTCATGCATTATTATCCTTC	ADCY10	-0.202963	0
ACCTTAACTGCTCTCTGATC	ADCY10	-0.325068	0
TCCATATCACCAACGAGAAG	ADCY2	0.91638	0
CCGCGACTTGATGCAATTAC	ADCY2	0.344124	0
ACACAGACTCGATGCAGACC	ADCY2	0.319325	0
GCTTATGGTAGGCTCCCGCC	ADCY2	0.221342	0
TTGTATGCCGCTTCACATAC	ADCY2	0.121989	0
TCCACAACCTGTATGTGAAG	ADCY2	-0.993641	0
CATCCTCTTTGCCGACATCG	ADCY3	0.896612	0
CGCCGTCTGCTCCATCCTCA	ADCY3	0.317967	0
CTTCTCCGAGCCCGAATACT	ADCY3	0.0411134	0
TTACGAGATGGCCTCCACCA	ADCY3	-0.405597	0
CACGCGCGAAGTTCAGGCCC	ADCY3	-0.842903	0
AGCCCACGATGTCGGCAAAG	ADCY3	-1.05501	0
GCTGTATCTTGGGCCACAGC	ADCY4	0.590048	0
CTCGTAGAAGAGGTCTTCGC	ADCY4	0.11125	0
TGGGTCGCGCTGCTAGCGCT	ADCY4	0.0392458	0
CAGCGCGACCCATACCAAGC	ADCY4	0.0288695	0
GGCGGCGTCCCGCATGCCCA	ADCY4	-0.248536	0
GATCGTGCTCTGTGCGCTCG	ADCY4	-0.302827	0
GCGCCCCTTCTACAACCACC	ADCY5	0.519764	0
ACCTCACGTTGTCATGTTTC	ADCY5	-0.120651	0
CTGCACCCACTATCCGGCTG	ADCY5	-0.164051	0
AGCAGACATCAACGCCAAGC	ADCY5	-0.25063	0
GGTGCAGACACCCACGATGT	ADCY5	-0.299321	0
GCGGTTCATCTTGGCGATCA	ADCY5	-0.318277	0
CCCTGAATGAGCTCTTTGCC	ADCY6	1.00386	0
CCTGACTTACTTGTCTTTGC	ADCY6	0.66805	0
GCAGTGTTGCCCGAGTGATG	ADCY6	0.134703	0
CCGCAGCCAGCTTGTCAAAC	ADCY6	-0.186545	0
ACGCGTTGCGCTCGCCACCA	ADCY6	-0.390927	0
GCAACACTGCAGTACCTGAA	ADCY6	-0.889272	0
GCTTCACGACACCCAGTGTC	ADCY7	0.961737	0
GACAGCGCCCCGCATGCTGA	ADCY7	0.619749	0
GTTCGACGCATGGACAAAGG	ADCY7	0.236762	0
TGTTACCTGCTCCCACGCAC	ADCY7	-0.1023	0
ACTTCTCGTAGAGCGCATCT	ADCY7	-0.199869	0
CTACTTCCTCAACGAGGGCG	ADCY7	-0.54958	0
CCACTTCCGATTTGCGCCTT	ADCY8	0.294447	0
GATCAACGACATGACCAATG	ADCY8	0.159877	0
TCCATCGCTATGAGAACGTC	ADCY8	0.145874	0
CTTTGCCAGATTTGATCGAC	ADCY8	-0.394955	0
ATGGGCCAGTCGATCAAATC	ADCY8	-0.880844	0
CGTAGCCTATGCCGTCGCCC	ADCY8	-0.996848	0
CTTACCTGATGGACACCGCG	ADCY9	0.350699	0
TGTCCCTCGCGGTGTCCATC	ADCY9	0.29581	0
GAAGTTACAGTAGTGCACGA	ADCY9	0.112213	0
GGACAGGGGACAGCGTCATC	ADCY9	-0.297709	0
CGGCCCCCACGACGGTGGCG	ADCY9	-0.663852	0
ACAGCTGCAGCGAGACTCCT	ADCY9	-0.671136	0
GGCTCCGAGCCATCGAAGTC	ADCYAP1	0.761848	0
CCGTGAAGATCCCGTCCGAG	ADCYAP1	0.528435	0
GAAGCACCTGCAGTCGCTCG	ADCYAP1	0.130248	0
CCCGTTAGAGATGTCGCCCA	ADCYAP1	-0.0694135	0
AACCCGCTGCCAGACTTCGA	ADCYAP1	-0.531439	0
CAGCCTCGCTCCGCTACACA	ADCYAP1	-1.19588	0
CCCCTTACCTGAGAGATCTA	ADCYAP1R1	1.45615	0
GTGTTGGAAGCCCGCCCATG	ADCYAP1R1	0.232634	0
ATTGAAGCCCATCAGCTCAT	ADCYAP1R1	0.0397824	0
GTCTGGGAGACCGAAACCAT	ADCYAP1R1	-0.205519	0
GTTCCTCTTACCAATGGTTT	ADCYAP1R1	-0.287321	0
CGAATCTTCAACCCAGACCA	ADCYAP1R1	-0.56981	0
CATGGCACCAGACCTTCGCC	ADD1	0.517883	0
GAAAGCGCCTCCGGGGAGAT	ADD1	0.510673	0
CCTCTTGCCAATCTCCCCGG	ADD1	0.462088	0
GAATGGTGATTCTCGTGCTG	ADD1	0.316444	0
GACCAGAGTGAACTCCGAGC	ADD1	0.241661	0
TGAAGTGACTGCATCCAGTT	ADD1	0.0965066	0
CAGCAGTGTCTACCGACTCC	ADD2	0.66085	0
TTGCGAAGGCGCATGTACTC	ADD2	0.621478	0
GCGACAGATCGCGGACTTCA	ADD2	0.534197	0
TGAAGTCCGCGATCTGTCGC	ADD2	-0.190442	0
CCGCATGAGCCGCTCCCCTT	ADD2	-0.268374	0
AGTACATGCGCCTTCGCAAC	ADD2	-0.763029	0
ACAGGCCTTTCGGGAAGACT	ADD3	1.23771	0
ACAAGTCTACAAGTCTGTAC	ADD3	0.0794857	0
ACACCTATCAATGACCTTCC	ADD3	-0.00225977	0
GTGTTGAATAGATTGCAGCA	ADD3	-0.327757	0
TGAAGCTACAGCCTCCAATT	ADD3	-0.476143	0
TGTAATGCTAGTAATCCAGT	ADD3	-0.576479	0
GGTGGAGGTTGCACCTCCTA	ADH1A	0.381111	0
ACTCTGTAGATGGTGGCTGT	ADH1A	0.182832	0
CTGTGGCACAGATGACCACG	ADH1A	0.129822	0
TCACCTTAATACGAACTTCA	ADH1A	0.101833	0
CCATGGTACCACTAACCACG	ADH1A	0.0730762	0
AGAATCAACATGAGCACAGC	ADH1A	0	0
CCAGGTTGCCACTAACCACG	ADH1B	0.786987	0
TGTGGAGGTTGCACCTCCTA	ADH1B	0.449714	0
GTCTGCAGTTAACGTTGCCA	ADH1B	-0.0983358	0
ATGCGAACTTCATAAGCCTT	ADH1B	-0.23687	0
TCTCATCCACCACCGTGTAC	ADH1B	-0.658671	0
CTGTCACACAGATGACCACG	ADH1B	-0.698022	0
CTAGCTTTCCCAGTGATCGT	ADH4	0.329075	0
AAGACAGCACAAGTCGAACC	ADH4	0.298043	0
AGACTTACATAAACCGATCC	ADH4	0.0967849	0
GGAGTGACCAACGTCAAACC	ADH4	-0.300586	0
CTTCAACCTCTTCAATGCAA	ADH4	-0.457326	0
TTCCCACACAAATTTGTGAG	ADH4	-0.493176	0
AAGATACTAACCTTATCTTC	ADH5	0.223494	0
ACTTCAGGTTATCAAGTGCA	ADH5	-0.143867	0
GTGCTCATTGAGATGACCGA	ADH5	-0.3546	0
AGTCGGATTGGCAGTTATCA	ADH5	-0.661256	0
ATCGGTGTGGCAAACCGCAG	ADH5	-0.708221	0
CTGATAGATCATTGCCACTG	ADH5	-0.715299	0
GCTGGAATCGTTGAGAGTAT	ADH6	0.634283	0
GAGGTACATTCTCCACACTG	ADH6	0.546118	0
ACACTCTTTCTGCCACAGTG	ADH6	0.525398	0
TCCATACAGGTTGTGGCCAC	ADH6	-0.0498384	0
GATGCAAAGCAGCCATACTC	ADH6	-0.259925	0
TGCACCAGGCTTCCAGAGTA	ADH6	-0.399493	0
AATGCTTGTCGCAACCCAGA	ADH7	1.73446	0
ACTGGGATTGTAGAGAGCAT	ADH7	0.881142	0
CCTACTCGCTCCTAATGCAA	ADH7	0.459533	0
GACTAAAGAAGTTCGCATTA	ADH7	0.0859918	0
ATGCGAACTTCTTTAGTCTT	ADH7	-0.484944	0
ATCTGTGCGACAGATTCCTG	ADH7	-0.662241	0
GCAGCAGTTACAAAGGAAGT	ADHFE1	0.909135	0
GGAATGTCTTACCCAATTTC	ADHFE1	0.583851	0
AGGATCAATCAGTCCCAGTG	ADHFE1	-0.0259363	0
CGACCACTCGGGCAGGCATG	ADHFE1	-0.249567	0
TTACAATGTGGATCACCCAC	ADHFE1	-0.359133	0
GCTGTTTCAAATATTAGATA	ADHFE1	-0.733338	0
TGGGGTTGCCGCGGGTCGCC	ADI1	1.32946	0
GGGGATCTATCACCGCTTCA	ADI1	0.369533	0
GCAGTGGGTACTTCGATGTG	ADI1	0.224004	0
CTTCAAAATGGTCAGCGGGC	ADI1	0.203192	0
GAAATTTCACGTACTGCCCG	ADI1	0.0841291	0
ACGACGCCCCGGGCGACCCG	ADI1	0	0
GACACTCCACGGCCAAGAGA	ADIG	0.535741	0
CCCTTCCAGCAAAACTCAGC	ADIG	0.455483	0
AAATGACTCCAGTGTGTGCT	ADIG	0.0177533	0
GAAGTACCCTTTGATGCCGC	ADIG	-0.287331	0
TCGTTCACCAGCGGCATCAA	ADIG	-0.452667	0
CTACGCTTCTTACTTAGCCA	ADIG	-1.30969	0
ATCGGTGAAACCGGAGTACC	ADIPOQ	0.93929	0
GGGCGACCAAGTCTGGCTCC	ADIPOQ	-0.125556	0
GCCCGCCATCCAACCTGTGC	ADIPOQ	-0.191355	0
TAGGCAAAGTAGTACAGCCC	ADIPOQ	-0.354303	0
CCAGGGCATCCGGGCCATAA	ADIPOQ	-0.572316	0
ATACCGCTCAGCATTCAGTG	ADIPOQ	-0.602203	0
CCTGCAAGCCCACCACGCCA	ADIPOR1	0.313491	0
CTGCCATCATTGTGGCGCAG	ADIPOR1	0.171506	0
[truncated: 117,462 more rows]

## Sheet: HCC364 + Vem LFC
Sequence	Gene	Avg LFC	Count >2
GAGCCCGCTGATGAGCGTCT	TADA2B	3.34327	4
GAAGTACTGCGTGTACTGCC	TADA2B	3.27042	4
ACGGCGGGCGCTTCACGCTC	TADA2B	2.43107	4
TTACGAGATCGAGTATGACC	TADA2B	2.00922	4
TTGATCGGACGTACCCGCTG	TAF5L	4.70665	4
CACGTCAAGATGAATATGTA	TAF5L	3.61323	4
CATCTGAGTCCACGTACTGC	TAF5L	3.18404	4
TGCGGGACACGTCTACTTGG	TAF5L	2.48905	4
CATTCGGGTCACCTCGCTCC	KEAP1	2.33006	3
AAGTGCCACTCATCCCGCTC	KEAP1	2.05984	3
AGCGTGCCCCGTAACCGCAT	KEAP1	2.04095	3
AGTCAGTACTGAGCACAACA	NF1	3.61771	3
TCTTTAGTCGCATTTCTACC	NF1	2.98819	3
GTTGTGCTCAGTACTGACTT	NF1	2.94724	3
ACTGGGCTAACCTAAAGCTG	TADA1	4.35756	3
ACAATGATGCTTCCCACTCG	TADA1	3.05243	3
AGCTCATAGACTTCTCACAC	TADA1	2.95984	3
TGCGCTAAGAACACCTCCAC	ATXN7	2.29948	2
ATATCTCCTAGGGACAGAAT	ATXN7	2.13636	2
CCTTACAGGAAGAGCGTTCG	CCDC101	2.52401	2
TCTCTGTCTGCATCCGCTCA	CCDC101	2.51419	2
TGAAAAAGAACCTGAAGTTA	SUPT20H	2.45678	2
TGTATACTTACCTTAACTTC	SUPT20H	2.33139	2
TCAGTAACTCCTCAAGTGTG	TADA3	2.46602	2
GCGCTGCGTCAGGGCACCAA	TADA3	2.12052	2
AGTCCCGCAGAAGTGGCGTG	USP22	2.75686	2
CTTTGTCATAGATGTAGTCC	USP22	2.3618	2
TATTAGATGTCTTAGCTGCA	ABCG2	3.11256	1
GGTTCGGGGGTGATTAAAGC	ACTR1B	2.39122	1
CCGGGCCAAGTACGAGCGAC	ADAP1	2.00017	1
CCTCAGCATGGCTATCATTG	ADAT1	2.81863	1
GCAGCAGTTACAAAGGAAGT	ADHFE1	2.58124	1
TTCAGGGTGTTTAGAAAACC	AFP	2.02095	1
ACATCTGGTGCTAATCCGAG	AGAP2	2.21216	1
GTTAACATACGTTTGATGAC	AGO4	3.07072	1
AGACTGAAACTGCCCCGGCT	AHNAK	2.26578	1
AGCAAAAATCTCGCCAGTCC	ALOXE3	2.27299	1
GAACTGTCAAGAATTCAACA	ARHGEF33	2.12149	1
TGTCGCGACCCGAGCGACCG	ARIH2OS	2.28038	1
AGAGAGATGACCTCCAAGAC	ASB9	2.35438	1
AGACCCCAGAGCTGTGAACC	ATP2A3	2.17826	1
CCTGATCCGAGCCGAAGCCT	ATPIF1	2.22802	1
CGTGTGCCCCTCGCGTTACG	B3GNT1	2.18779	1
AAGATTGTAAATGACAGAGC	BOLL	2.11123	1
GTTACCCTCACTCCTGACAG	C11orf45	3.29523	1
ACGCAGGCTGTTACAGGCGC	C1orf159	2.13184	1
CCCCCGAGAAGAAGACGCCC	CAPG	2.23511	1
GTTCCCACTTCAGGAATACA	CAPNS2	2.08511	1
GTAAGCATATCCCAACGTTT	CAPRIN2	2.31831	1
GGCAGCCCAGGCCCCCGAAA	CCDC154	2.19059	1
AGTAAAGGCTCTCAGAGAGA	CCDC178	3.15954	1
TTAACAGGTAAAGTAAAAGA	CCDC38	2.45299	1
AAACCTGCGCGAAGTGACCA	CD22	2.08362	1
AGGTAAGCGCGCAGCGCGTA	CEBPB	2.24484	1
GACGGATGTGAATAAGATCG	CLIC6	2.03846	1
TGTACACCCCCGTCGGCCCC	CLRN3	2.03395	1
TGACTGGGTGACATCCTATA	CPXM2	3.21217	1
GATGAATTTGAGTTTCCCAT	CR1	2.22669	1
ATACTTGTCATTCGATCCTT	CRISP3	2.59418	1
TCACACGTGAGTTAAGGTCC	CST7	2.41053	1
AGATATGAATGAACCACTTA	CUL2	2.03822	1
GGTGGGTAGGGTCCCCCCAT	CYSTM1	2.09304	1
CCTGTGCAGACAGTTCCCCA	DARC	2.12629	1
CTACTGACAGGTACCACGAA	DHX16	2.19506	1
CCTGTTGATCTTGTGCGCGA	DOCK6	2.73952	1
AGGTACTTATGCTCTGTCGA	DOCK8	2.50822	1
TGAACAGATTCCACTTGTGA	DTWD1	2.02153	1
AGCGGCGGCCGAAGGTTTCC	DYRK2	2.08796	1
GACGCTGTCAGTATAGAAAG	EED	2.80446	1
CTTCCAGAGGGAGATGTCGA	EEF1A2	2.48607	1
AAAGCTTTCTGAGATCGATG	EFHD1	2.02604	1
ATGTACTCACACATCTGGAT	EIF2AK4	2.15973	1
CACCTACCATTGCCAACCTG	EIF3L	3.04463	1
GGATACTTCACCAAAGCGTC	FAM155B	2.20272	1
CTCAGCATTGGTGCCTTGAT	FAM159B	2.65935	1
CTGCACTCACCTCTCGACAG	FAM213A	2.11607	1
GAGAAGCGTCTCGCCCCCAA	FGF5	2.05155	1
AGGACGTCCAGACAGTCTCG	FIBCD1	2.21958	1
GGGGAATCCAACTTAATCTG	FLJ25363	2.00579	1
TACTTTCCATAAGATCAAGC	FMR1	2.31787	1
AGCAAAACATTTGAAGCTCG	FMR1NB	2.02516	1
GCTGCTACTTTGACATCGAG	FSCN1	2.14983	1
CTGGAGAGCAGAAGACCGAA	GADD45A	3.37565	1
CTCTTCCATTATTAGCCTAC	GADL1	2.18594	1
GCAGACCATGCTACGAGTGA	GLO1	2.16795	1
CTCTTGCTGAACGAGCCTTA	GRPEL2	2.16028	1
GATACAGATACAGCAAGTAC	HAL	2.48882	1
CCACTTGCACCTTCATGTTC	HINT3	2.00693	1
CGGGCGCTGCCTCGTAGAAC	HOXD11	2.10011	1
GCTCCCAAGAGCCTAACCCG	hsa-mir-125b-1	2.092	1
CCCTGGGGCCCACGGGTGCA	hsa-mir-1915	2.29995	1
ATGTGAGGGTGGGGGCGGGG	hsa-mir-3196	2.43051	1
CAGGAGTGGCTTTCCTGACA	hsa-mir-4462	2.79215	1
GCTAGGTGATCATCAGAATA	hsa-mir-5583-2	2.02217	1
GGTATGGAGGAGCCCTCATA	hsa-mir-6769a	2.28944	1
CACAGATGCAAAATGATCAA	HSPB11	2.66202	1
CATCGTGTGGCTCAAGACAT	ISLR	2.53011	1
TTGTTAAGGTCCCCGGTTTC	ITPR1	2.06882	1
GAGCTTGAAGCCAAGTCCAT	KANSL1L	2.16275	1
CGTTGACCGGCCGGCGGATG	KCNA3	2.05979	1
AGTACAAAGTAGCCGCCATC	KCNH3	2.0918	1
CCAGAACCACAATTTATCGT	KCNMA1	2.01141	1
CAAGATACAAAGCACGATAG	KDELR2	2.32515	1
GCTCCGTGCGGGTGGCTGTC	KIF21A	2.22631	1
CGTTGTAGACAATGTTGTTG	KIN	2.86333	1
GGCGGTCGTAGCGCGCCGCC	KLHL21	2.2629	1
CATGGGATAGTAGTAGCTGT	LENG8	2.19514	1
TGCGCAGCTACTCGCCCGAC	LINGO1	2.13896	1
GTCCGCGGGCTACACCAAAC	LPL	2.33429	1
CGCGTCATCTGAACAGTCTT	LRP2	3.21652	1
AGCGGGCGCGCTACAGCGCC	LRRC26	2.00109	1
GACCCCACTGAAGTCGAACG	LRTOMT	2.87121	1
ATGAGTTACAGGATAATTAC	MANSC1	2.59845	1
GGAGTGGGGTCTCGGTAGCG	MAST1	2.00076	1
TAACTGCTCCCATAAGTACT	MED12	2.74326	1
CGCGCCCCCCTACATGAACG	MN1	2.00873	1
TGGAAGAGTGTTCTCGGCAA	MRPS5	2.16994	1
GACTGCTGTAGCCAGTATTT	MTERFD3	3.3448	1
AGCCATGGAGACAATTCCTG	MTMR1	2.3499	1
GAAAGCTGTTCCGGATGGCA	MTMR4	3.1276	1
GAGGAACATGGTGAAATTGA	MYL12A	2.26937	1
AAACATCTCGTACAGTGACA	NF2	2.44374	1
GGCGCTCTTCTTCCGCCACT	NKX6-3	2.11348	1
GGAGTCCTTACCAGTGTCCA	NPAS4	2.73786	1
TTCTTTGCTCCTGTCCAATC	NPS	2.1818	1
CGGGGTAGCAGCCGTACACC	NR4A1	2.22089	1
GTAGAGGGCTAAGAAAACCC	NRP2	2.68214	1
TTGGGACTCAATTGGCACAC	NTF4	2.84671	1
TCCTTAACTTCAGCAGGATT	NUDT7	3.01172	1
GTGCAGCCGAAGGTCTAGCC	OR2Y1	2.14638	1
TTCCTCAGTGTGTATATAAT	OR4F4	2.78145	1
CAGTGACCTTGGGGTCCATG	PA2G4	2.09873	1
GCTACTTAATCCTGAAGAAG	PIH1D3	2.08574	1
GCAGGGCCCGCAGCCGCGCC	PKD1	2.37273	1
GACCAAAGAGTGCCGCAAGA	PLEKHF1	2.67398	1
GCTGTTTCAACAGCGGGCCC	PPOX	2.16115	1
GGCTGCCGTGCCGCGGCTGA	PPP1R35	2.99159	1
ACCGCCAAATTTAATTGCAG	PTEN	2.24459	1
GAACAAGCAATTCAGCTAGC	PTPN21	2.69591	1
CTTCAGTTTCTCGCGCCGCT	PTRF	2.17125	1
CACCTTTATAATTGTGCCCA	PTS	2.85881	1
AAACTCACCATCCGAGGCCG	RAB11FIP1	2.0928	1
GAGGATGACTCCTCGCAGCC	RARG	2.22194	1
CACTTCGACCGACAAACCTG	RUNX1	2.16824	1
CGAAGTAGCCGTGGCGGCAG	SCARF2	3.07072	1
TGAGCCCTCACAGGGCGGTC	SLC26A9	2.04518	1
TCGTTATCATCAAGTACATC	SLC38A7	2.5143	1
ACAGCGAAGTCAGCTCCGTG	SLCO5A1	2.98287	1
ACCATTACAATTTCAAGAGC	SMEK2	2.28993	1
AGAAAATGTTTGCGATGATC	SON	2.12802	1
AAAGGCCTCTGATCGCCCAT	SPATA31E1	3.16724	1
CAGGGTCGCGGAGCAGTACG	SPRY2	2.00045	1
AATTAACCCCGCATTCAATG	STH	2.54582	1
AACGGGAGGACTCAGTGTGT	SUSD1	2.77353	1
ACGATTGGAATGGTTGGTGA	SYBU	2.45808	1
CGCGTCGACCACCAAGAAGA	SYNGR2	2.06262	1
AGTCCTCAACCGTCAGCTTC	TAF6L	3.24949	1
TGACTGCTTCCCAGTGTAGT	TCF12	2.58182	1
AAAACCAACGTCTAATCCAC	THUMPD1	2.21734	1
CGGCTCCTACAACGTGAACA	TLX1	2.1663	1
GGAGACGTACCATAGAACAG	TM6SF1	2.05865	1
CTCCAGTTTACCGTGGTTTC	TMEM182	2.00971	1
GCTAGACTTACCCATGGAAT	TMEM255A	2.09675	1
GTTGTCATGGCAGACCCCAA	TMEM261	2.62305	1
AGAGGAAAGTGCCTCGACTG	TMEM39A	2.05109	1
GCACCACGTTTGAGCACCTC	TP73	2.04255	1
CGCGCTGTGCGAGTGCTCCG	TPBG	2.37638	1
GGATTCCCGTCGAGTGACCA	TRIM63	2.02014	1
ATTCGTTAATCCTGTCCAAG	TSC1	2.39671	1
AGCACGCAGTGGAAGCACTC	TSC2	2.39399	1
GGCGATGTCCGAGTCGTCGA	TSSK6	2.40421	1
CTAACCGAATCCATCGTGCC	TUBB2B	2.93158	1
CGCCTCGCGCATGAACACGT	UNCX	2.50531	1
TGGCCAGCCTTGACTTTAAA	VPS13C	2.67604	1
GGCAAATGAGCCCAACCACG	VPS18	2.11027	1
AATTCAGCCAATCAGATTGC	VWA9	3.13743	1
TGACAAACACCTCTGCAAAT	YIPF6	2.32732	1
GGAGTCGCATGTGCCTATCA	ZBTB34	2.40687	1
GTTTAATCCTTCTCTCAATG	ZDHHC13	3.17922	1
ACCAGAACCCAGGCCCACGG	ZFPM1	2.07567	1
TGGCACGCAGCACGCATCAC	ZGPAT	2.81621	1
GCTGGTGGCCGGGCTCTATA	ZNF48	2.08169	1
TCCAACAATAATATCACACT	ZNF570	2.90867	1
TCTCTTATGTGTAGTAAGAG	ZNF626	2.01018	1
TTCACATTTATAGCGTTTGA	ZNF682	2.01037	1
ACCTGTAGTTGCCGGCGTGC	A1BG	0.506369	0
GTCGCTGAGCTCCGATTCGA	A1BG	0.366341	0
CATATGGCTGCTTCTGTCAC	A1BG	-0.307316	0
CGTCAGCGTCACATTGGCCA	A1BG	-0.797618	0
TGTCTCCGCAGGTGTCACCT	A1BG	-0.882393	0
CAATGTGACGCTGACGTGCC	A1BG	-0.977501	0
CGCGCACTGGTCCAGCGCAC	A1CF	0.257797	0
AACTTAATAATTATGAAATT	A1CF	0.0860534	0
GGGATGCTGCACCCCCTGAA	A1CF	-0.39693	0
AAGTTGCTTGATTGCATTCT	A1CF	-0.793086	0
CCAAGCTATATCCTGTGCGC	A1CF	-0.892673	0
GGTGCAGCATCCCAACCAGG	A1CF	-0.911432	0
CGCTTCTTAAATTCTTGGGT	A2M	0.198211	0
TCACAGCGAAGGCGACACAG	A2M	0.0613005	0
CCCAAAGTCTTCATCCAATG	A2M	-0.0913116	0
CCCACAGACGCCTCAGTCTC	A2M	-0.097111	0
CAAACTCCTTCATCCAAGTC	A2M	-0.371497	0
TCCCAGGCAGTATATGGTTC	A2M	-1.36656	0
AAATTTCCCCTCCGTTCAGA	A2ML1	0.518192	0
GCCGGGCTGGTAATGTCACC	A2ML1	0.404359	0
GCTTACCTGTAGTTCCACCA	A2ML1	-0.269737	0
TATTTCCAACTCCCGACACC	A2ML1	-0.327085	0
GTATTTCCGCATTGTCACCA	A2ML1	-0.336812	0
GACAAACCTCTCTACACCCC	A2ML1	-1.3975	0
CGGCAGATCCTACTTACACT	A3GALT2	1.27433	0
CGAATGCGCGTCGCGTTCGA	A3GALT2	0.753771	0
CTTCGAACGCGACGCGCATT	A3GALT2	0.275194	0
AAGTTCTGACCTGTACCCCC	A3GALT2	0.126178	0
AGCAAAGATAGTCAGCCCAA	A3GALT2	-0.317654	0
GGCCGAAGGGCAGACGCCCA	A3GALT2	-0.924222	0
CAGTCCCGCTACGTCCTCAA	A4GALT	-0.0993681	0
GAACAATGAAGTCCGTGTCC	A4GALT	-0.297251	0
CTACTGCCCCACGACGCACG	A4GALT	-0.6519	0
CTTCCACATGAGTGCGATCC	A4GALT	-0.779406	0
CGTGCGTCGTGGGGCAGTAG	A4GALT	-0.937117	0
CTTTGAGGACATCAACCCCG	A4GALT	-1.03203	0
AAACGTTGTCTATTGCTGAC	A4GNT	0.894622	0
CAGCTCGGATGCATCCCGCC	A4GNT	0.33372	0
GCTTCTCGGTACTCTAGTAA	A4GNT	0.0342945	0
GAAACACAATGCCACGTCTG	A4GNT	-0.347895	0
ACCCCATCTCCTATCGAGAG	A4GNT	-1.01967	0
GTAGCGCCTCCACTCTCGAT	A4GNT	-1.12247	0
CCCAGACGGCAGCAAAATCC	AAAS	1.0616	0
AATTTGCCCAAGTCACAAAT	AAAS	0.131993	0
TTTCATTTAGCACCCCAAAA	AAAS	0.0605824	0
GCACTCACCAATTTGTGACT	AAAS	0	0
GTGGGGTGACCAACCTGCTC	AAAS	-0.595076	0
TCCCTTATCAGGCGTGATGT	AAAS	-1.11875	0
CTTCCCAGGGGAAGGCAAAG	AACS	1.52119	0
CCCCGGTCGGGAGGAGATCC	AACS	0.445167	0
CTTCTCACGTGTGTATGATG	AACS	-0.0259592	0
GTTATGATGACTTGTACCAT	AACS	-0.223147	0
CTTTGTTTGCAGCAGCAATG	AACS	-0.282325	0
CGCCGCCGCCATGTCCAAGG	AACS	-0.638587	0
GTCACCCGACTTCGCAACAC	AADAC	1.4828	0
AAAGCTCCCGACAACCTTAA	AADAC	0.823591	0
CCTGAGAGAATCGGTATTTC	AADAC	-0.0604752	0
CCAGAAATACCGATTCTCTC	AADAC	-0.233211	0
GAACCCCAGTGTTGCGAAGT	AADAC	-0.544291	0
GTTATGACTTGCTGTCAAGA	AADAC	-1.32303	0
TCCCACCCGAATCTGCATTG	AADACL2	0.4159	0
ATGCAAGTCTTACTTTACCC	AADACL2	0.043007	0
ACGCTTGATGCTGTTGTTGT	AADACL2	0.027463	0
TGTTTGCCGTCCATCTATTC	AADACL2	0.0184432	0
TTTGGCAAGTACAATCGTAC	AADACL2	-0.0357303	0
AATATATCACAGCTCGCCTT	AADACL2	-1.83106	0
GATCCACTCCATATGCATCC	AADACL3	0.99778	0
ACCTGGGAGTGCCCGTGACC	AADACL3	0.208889	0
ATCGTGTACTACCACGGTGG	AADACL3	-0.124773	0
AAATCCGTGACCACAACATC	AADACL3	-0.135257	0
CATATGCTCTCGTTTGTGCA	AADACL3	-0.373283	0
GACTCCGTGGTTCTGGCAGT	AADACL3	-1.78659	0
TGCCAAGAGTAGCACTAGCC	AADACL4	1.83188	0
ACCATGTCACGCGGACCCCC	AADACL4	0.113308	0
CGGGTATCGTCCCAAAACGC	AADACL4	-0.32733	0
TGTCTTGCAGATTGTTACCA	AADACL4	-0.448292	0
GTGGTGACCGACCTGCGTTT	AADACL4	-0.544	0
TCGTACTTCCTCCAGACGTC	AADACL4	-1.31535	0
ATTAACCAGTGAACGCAAAA	AADAT	0.850195	0
CTTCAGTATTCTCCGAGTGC	AADAT	0.487967	0
CAGCCAACAAGGTCTTTGTA	AADAT	0.186824	0
TAGATCCATTTGTCCTTGAC	AADAT	0.0791156	0
ACCAAAATCGATGATCTCCT	AADAT	-0.220494	0
CCAGTAGGGTTGTTGCCATT	AADAT	-0.440866	0
TATCCAGTCAGCTTGCAAAA	AAED1	0.604323	0
ATGACTGTCCAATCACTATA	AAED1	0.201974	0
GCTTACCTGGACCTAAAATG	AAED1	0	0
AGGATCTGGCCAAAATCCCC	AAED1	-0.646296	0
AATGTCACCCTTATAGTGAT	AAED1	-0.647381	0
ACTCACTTGTAAGAAACTCC	AAED1	-1.12101	0
CAGACCAAGATCATCACCTC	AAGAB	0.55163	0
ACCATTCTTCATCACTACAT	AAGAB	0.186087	0
CGCTTTACTCCTGTAGATTC	AAGAB	0.144861	0
GCCTTGATAGTGTCTCCTCA	AAGAB	-0.599367	0
TGGAACAGAAGATCTTATTG	AAGAB	-0.605111	0
AGCAGACATCAATCTATGTG	AAGAB	-0.983213	0
GTCCTATCGAGCACCAGAAA	AAK1	0.697192	0
GACCATTTCTGGTGCTCGAT	AAK1	0.262738	0
AGTCAGGTGGCAATTTGTGA	AAK1	-0.0311776	0
TGAGAATATCGAGAATTATC	AAK1	-0.380746	0
CAACAATGAGCATGATCTCC	AAK1	-0.449073	0
GTTGACAAACATGCGTTTCA	AAK1	-1.5605	0
CCAGGTGCCTTCATCAACTG	AAMDC	0.22121	0
AGGCTCTAATACAACCTATA	AAMDC	0	0
GGTGTACAGACTCTTGTGAT	AAMDC	-0.168408	0
TATAATGCCTTGGTTGCCCA	AAMDC	-0.233108	0
TCAAGGCCTCACTCATCCCT	AAMDC	-0.29194	0
TCCCAAGTCCGACTACCCCC	AAMDC	-0.294121	0
CTCCAGGTCTCCCGCTTCAA	AAMP	0.44972	0
TCCTCGGGCACCTGTCCTGT	AAMP	0.12642	0
AAGATGACAAAGCCTTCGTA	AAMP	-0.136961	0
GGAGGGCCCCGACGATAGCG	AAMP	-0.386111	0
ATCGCTGAGCCGCCATACGA	AAMP	-1.42032	0
CGTCAGCTGTGCCCGCCAAC	AAMP	-1.45561	0
CCGGGCCGCGCTCATGTGCG	AANAT	1.01484	0
CCTTCATCATCGGCTCGCTC	AANAT	-0.221671	0
GCCTTTGAGATCGAGCGTGA	AANAT	-0.418635	0
GACGCCCAAGACGGAGATGA	AANAT	-0.501421	0
ACCTTCACGCTCGATCTCAA	AANAT	-0.909434	0
CGCGTCCTCGCACATGAGCG	AANAT	-1.13217	0
TCTCACCAAGCTGGTGGTAC	AAR2	0.568802	0
GGACTTTGCTGCGGAACCTG	AAR2	0.49438	0
GGCACAGATCTGTCGATTCT	AAR2	-0.578895	0
AAAGTCCCACCGGAACTTCT	AAR2	-1.27554	0
TGTACGAGGCATTTGAGCAT	AAR2	-1.45416	0
GAGGTCGGGCCCAAGTTCCG	AAR2	-1.4939	0
CGGTGCAGCGCGCGATCTCG	AARD	1.08986	0
CGTCCCGCGTGCGACTTCTT	AARD	0.235616	0
AAAAGATGATGCTGCGAATC	AARD	-0.113604	0
AACCAAAGCTCCGCTCTACC	AARD	-0.161698	0
GTCCCCGAAGAAGTCGCACG	AARD	-0.340287	0
CCAGTAAAGTTCTAGCCAGC	AARD	-1.55875	0
GGTGGCCGGCCTGACAACAC	AARS	0.238713	0
TCACACCTTCTTCGAGATGC	AARS	-0.0984553	0
CCACGCTCGGACCATCACTG	AARS	-0.325	0
AGCTGGCTTAGAAGCAGATC	AARS	-1.06682	0
TGGGGGCAAACATAATGACC	AARS	-1.18607	0
GAACTCCTCACCCAAGAGTT	AARS	-1.33879	0
AAGCCTGCCATCTCGCTTCG	AARS2	0.638839	0
GAACTGCTGACTCAGGTCTA	AARS2	0.515896	0
CTCTGGATCTCCTACTTTGA	AARS2	0.0466479	0
CCATTCGAAGGTCGCCCGCA	AARS2	-0.216046	0
CGTGGATCCACGAAGCGAGA	AARS2	-0.833471	0
GCCGCGGGGCCGCACGGAAG	AARS2	-1.60874	0
TACTTGCTCTGCAGTCATAG	AARSD1	0.739929	0
CTTAGGGCAGCATCTCATCA	AARSD1	0.256542	0
TTCATTGACGCTCTGCTCAA	AARSD1	-0.759044	0
AGATGTCATTGATTGTACCA	AARSD1	-1.09632	0
TGTTCAGTTCACCACCACCG	AARSD1	-1.5919	0
GTGCTGAGAGTGACTCGCCG	AARSD1	-1.78148	0
TTACTACACCTACAAGACTG	AASDH	0.221246	0
TAAGGCTGCCTCCTGTTATA	AASDH	-0.0879519	0
CTTTAGAATTCTCCAAGTCC	AASDH	-0.1557	0
GACCTTCGATCCTTCTGTTG	AASDH	-0.740618	0
ATATTTCTTGCTCTATCAAG	AASDH	-1.43848	0
TCGATAGGTACATAAGCAGC	AASDH	-1.78114	0
GACTAGGATTTGAATTGCAG	AASDHPPT	0.0258099	0
GATGAGTCCTTTGCAAGAAC	AASDHPPT	-0.938903	0
AGGCTGGTCGTCTGATGATA	AASDHPPT	-1.00966	0
ATCCTGATGTCTAGATCCAT	AASDHPPT	-1.1624	0
TAAAGAAACACGTTTATTCC	AASDHPPT	-1.19949	0
ACCCGATGGATCTAGACATC	AASDHPPT	-1.52312	0
ACAATACTTACCTGCTCTCC	AASS	0.710913	0
TCTGGATCACATGTTAGCAA	AASS	0.187706	0
TAGGCAGTGATTACATCCAA	AASS	-0.499848	0
ACAAGAGGGTGCAATACATA	AASS	-0.779026	0
GCTAACATGTGATCCAGACC	AASS	-0.962742	0
GTTAACTTTGTTTGTGATGC	AASS	-1.12644	0
CGCTCTGTCTATCGAGTTCT	AATF	0.250859	0
GTTGAACCCGCGACCAAGCG	AATF	0	0
GGACCCTGAAGCGGACCCCG	AATF	-0.132751	0
AGTCAAGATTGAGCGTTCAA	AATF	-0.464227	0
CTCCTTGGATCCCAACGATC	AATF	-1.13666	0
GTCTACTCACCAGACGATCC	AATF	-1.67686	0
AGTCACCAATCTTCACCGTC	AATK	0.920497	0
CCGTGAGCAGGCAGTTCCGC	AATK	0.82569	0
TGTAGGGCTGCACCTCCTCC	AATK	0.784416	0
GCGCTGGATCGCGCCAGAGC	AATK	0.0122165	0
TCGTGACTGCCGACCAGCTG	AATK	-0.333665	0
GCAGGCTAGTGCCAGCGTGC	AATK	-0.589045	0
GAAACAGCTGAATATAATTC	ABAT	0.499961	0
CCAGCACAGCTACCGCCTGC	ABAT	0.414028	0
GCTCTTACCTATGGGGACAG	ABAT	0.0363368	0
CATGTTGCTCGCCCAGCGCC	ABAT	-0.11127	0
CATCAACCAGGTAATTGCCT	ABAT	-0.256345	0
TGCAATTACGAAGAGAGCCG	ABAT	-0.749301	0
TTTGCGCATGTCCTTCATGC	ABCA1	0.272916	0
TCCTGATCCTGATCTCTGTT	ABCA1	-0.184048	0
CCTCCCCAGGAGTCGGGTAA	ABCA1	-0.21128	0
TGTTTCCGTTACCCGACTCC	ABCA1	-0.387337	0
AGCTCAGCCGAACAGAGATC	ABCA1	-1.32277	0
GCCTCCGAGCATCTGAGAAC	ABCA1	-2.09905	0
TCAGAGTGCTCCTTTATAAC	ABCA10	0.770249	0
GATACCACCTTTCATTTCTA	ABCA10	0.212511	0
CATATCGCCTGAAGTTTAAT	ABCA10	-0.362578	0
CTTCCTTAAAGAACACTGTT	ABCA10	-0.408902	0
TTGCATCATTAAATGTTGCA	ABCA10	-0.533049	0
ACAAAAAATTTCACCATGCA	ABCA10	-1.22358	0
TCTGAGAAAGTCATCCAACC	ABCA12	1.31661	0
ATAAACTGCTGTCCTTATCC	ABCA12	0.0673344	0
CCTCGAAACCTTCCTAGTAC	ABCA12	-0.0567766	0
CAAGTGCTCGCACGAATTCT	ABCA12	-0.270677	0
GGACACTTGTCTTGATCTTA	ABCA12	-1.11662	0
CCCGGAACATATACTTTCAA	ABCA12	-1.3302	0
AGACCAAATCACCGCCCTGC	ABCA13	0.928605	0
TCCCCTTTACTGCCTCATAT	ABCA13	0.20983	0
TTTGGTCTCTGTAGAAGGTC	ABCA13	0.187084	0
TACTTGAGCAACTTGATTCC	ABCA13	-0.338676	0
ACCCACACTCTTCCAATATG	ABCA13	-0.3979	0
GAACAAGGGGGCATGACATT	ABCA13	-0.589425	0
TGGGCCGCGCTGGGTCAAAC	ABCA2	-0.00748119	0
GAGTGCTTGGGCCGTGCTAT	ABCA2	-0.145138	0
CTCGGTGGCCAGAAACCCGC	ABCA2	-0.182853	0
CAGGGGGATGAAGATCTCGA	ABCA2	-0.301041	0
CTTCCTCCACCACGCGGTCC	ABCA2	-0.444024	0
GAAGCCCACCATCTCCGTGA	ABCA2	-1.19927	0
CCAGGAGTACATGCGCATGA	ABCA3	0.885942	0
TCCGTGTGTAACTGAACCGT	ABCA3	-0.300209	0
CAACTGCTCGTCCAGCGTGC	ABCA3	-0.679255	0
GCGCGGCTTTCCCTCCGAGA	ABCA3	-0.829106	0
TCACCAGGTTCTCCGCCATC	ABCA3	-1.26689	0
TCATGAAGGAGGCGGCGATG	ABCA3	-1.5794	0
TGCCGGCACCATTCACTCCC	ABCA4	0.78067	0
GCAATTGATGAGCTGCTCAC	ABCA4	0.740643	0
CATTCATGATGGCTGTAGAG	ABCA4	0.417354	0
GCATCGCCTTGTTGGGGAAA	ABCA4	0.389205	0
ATGCCACCGTAGCAGGCAAG	ABCA4	-0.640772	0
CACCTCGAAGCCGGGCATAA	ABCA4	-0.667681	0
GAAATAGATACCTTTCCCCG	ABCA5	0.330513	0
CTGCTTGTAATATTAGTCAC	ABCA5	0.257142	0
TCTAAGCCGAGCAACTTTGT	ABCA5	-0.127031	0
TCTACTGATCATCTACCTGA	ABCA5	-0.359368	0
ACCACACCTACAAAGTTGCT	ABCA5	-0.3965	0
GTCAACTAAAGCTGTTATTA	ABCA5	-1.04104	0
AAGATGATTCCCATAGCATA	ABCA6	0.132617	0
ATTCTTGCACAGAAGTGCTT	ABCA6	0.0740138	0
TTCACAGGAACAAGTGTCAT	ABCA6	-0.364709	0
GTACACCTACCTTTCAAAAG	ABCA6	-1.46315	0
TGGGGCCTCTCAATACTTCT	ABCA6	-1.56839	0
GATGAAAAGAGAGAGCTTAT	ABCA6	-1.69362	0
AGCCGATGCCCGCACTGTGC	ABCA7	0.149985	0
GAGGCCACAGCAATTCGACC	ABCA7	-0.397701	0
GCTCTCCAAAGACGCGCGCC	ABCA7	-0.451728	0
GGGAGTCGTTGAAGTTGCTC	ABCA7	-0.513955	0
ACTCACTGCAGATTCGCGGC	ABCA7	-0.910777	0
GGAAGCTGATCGCCACGCTG	ABCA7	-2.18865	0
ACTGTGAAGTTTCAGTATTT	ABCA8	0.782389	0
TTCTATAATAGCAGCATTAA	ABCA8	-0.0230743	0
ATATGAGTATGTATTAGTAA	ABCA8	-0.29291	0
TCTTTAATACTTTCCTCATC	ABCA8	-0.556622	0
TAAATGTATCTACCCGTCCC	ABCA8	-0.668112	0
TCATTTACTTGATGACTATG	ABCA8	-1.81641	0
TTCTATGATAGCAGCATTAA	ABCA9	1.61095	0
AAAGAGCACAGAGACCATTC	ABCA9	0	0
AATCAGTTGCAACTCCTCCT	ABCA9	-0.346981	0
GTGGCCTGATGAAAAAAGCA	ABCA9	-0.564517	0
TACGTCATTGATGACAATGA	ABCA9	-0.839455	0
AATGAAAAAATGAAGTGTGA	ABCA9	-1.35236	0
TGGACTTCCTCTCATGATGC	ABCB1	0.104902	0
GAAGCTAACCCTTGTGATTT	ABCB1	0.0968567	0
CCAAACACCAGCATCATGAG	ABCB1	-0.31553	0
CTAGGTGATATCAATGATAC	ABCB1	-0.444547	0
TTGGACTGTCAGCTGCTGTC	ABCB1	-0.696664	0
ATCTGGAGGAAGACATGACC	ABCB1	-1.64849	0
CAGCTAGCTGAGGAACGTAT	ABCB10	0.314871	0
TTCTTTGACAAGACTCGCAC	ABCB10	0.237639	0
GTCTACCTCATGCAAACTTC	ABCB10	-0.497296	0
CAAGGAACTATTAGTCTTGA	ABCB10	-0.681204	0
TCCTTGCTAACTGCATTACA	ABCB10	-0.724212	0
TACCATCATACTGATGCCTA	ABCB10	-0.952283	0
GGAACTGTTAGTCCATACAA	ABCB11	0.48634	0
ATAATAATGATAAGAAATCA	ABCB11	0.302023	0
GTGTGAATAACACCATTGTA	ABCB11	-0.0986747	0
CCAAAAATGAGTAGCACGCC	ABCB11	-0.709356	0
CTTCGAAGTATAAAGAAATT	ABCB11	-0.827349	0
AAGAATTACTGAGTCAGACA	ABCB11	-1.48811	0
ACGAAGACAGTGAAAATGAT	ABCB4	0.576846	0
TTTAGTTTCGATACTCCGAT	ABCB4	-0.0758859	0
GAGACCTGATCCGTGAGCTA	ABCB4	-0.67623	0
AAAGTCGCCCTCCGCGCTCG	ABCB4	-0.859214	0
CGCGGAGGGCGACTTTGAAC	ABCB4	-1.04661	0
CGGCAAAGAACGGAACAGCC	ABCB4	-1.08323	0
GGACATCACACTCATGATCC	ABCB5	0.942121	0
AGAACAGCCAAAACTGAGAA	ABCB5	0.691286	0
ATACTGGCATCACTGGTCAA	ABCB5	0.319918	0
AGGTTGACCCTGTATTATGT	ABCB5	-0.517274	0
CTGCAGCACGACAGACCAAG	ABCB5	-1.71251	0
ACTGCTTCCTTTCTCAGTTT	ABCB5	-1.71428	0
GTGCTGCGGTATGTGGTCTC	ABCB6	0.749158	0
GGGTGCAGCAGTTCACGTCT	ABCB6	0.285658	0
TGCACGAGCTCTCACTGCGC	ABCB6	0.202879	0
TCCCCAGTCCTATACATTGC	ABCB6	-0.797211	0
CTTCCTGCCAAAATCTCGCC	ABCB6	-0.957095	0
GGAACGGGCACTCAATGTGT	ABCB6	-2.23166	0
CACCTTGTTTACTCTACTCA	ABCB7	-0.619968	0
AACAAAGCAGATAATGATGC	ABCB7	-1.27726	0
CTGTATTTGGTGCATCACTC	ABCB7	-1.39422	0
TTACTAGATCTCCAACAGTA	ABCB7	-1.74295	0
TCAGCATGTTTCCCGACATC	ABCB7	-1.99559	0
GCTGAATTATGAAACTGTGA	ABCB7	-2.16365	0
CAGTCATGAAACTCCCTACG	ABCB8	0.703421	0
CCTGCACGTCAGTTGTCAAG	ABCB8	-0.114501	0
TAAAGCGAGACCCCACGACA	ABCB8	-0.998729	0
TGGCCACGACCTCTACCAGC	ABCB8	-1.08216	0
CCGCTTGACAACTGACGTGC	ABCB8	-1.21199	0
GGGATGCTTACTCAGTACCA	ABCB8	-1.40377	0
AGCGGAAGAGACAGTTTCGA	ABCB9	1.0986	0
TGACCTTGACTGTGTTCCGC	ABCB9	0.722477	0
GTAGTACTTGCCGTAGATGT	ABCB9	0.0110239	0
TGTCGTCATCGTGTGCCTGC	ABCB9	-0.452634	0
TGACGATGCCATCAATGGCG	ABCB9	-0.900759	0
GCAATTAGCTCATTTGCCGC	ABCB9	-0.963929	0
TAGAAGTAGCCCTGCCAGTC	ABCC1	0.43522	0
CAAGTTCGTGAATGACACGA	ABCC1	0.195851	0
CGGAAAACATCATCAGGTCG	ABCC1	0.150681	0
CCGATGGCTCCGACCCGCTC	ABCC1	-0.483512	0
GCGCCACCGGCATGGCGCTC	ABCC1	-0.635748	0
CCAGCCGAAAGAGAGTTCCA	ABCC1	-1.32101	0
TTGGGGACAGCTTGTACCAG	ABCC10	0.393934	0
TGCACGTGTACCAAGCTTAC	ABCC10	0.141056	0
ATCCGAGACAACATCCTCTT	ABCC10	0.0567011	0
GTAAGCTTGGTACACGTGCA	ABCC10	-0.273985	0
ATTTGATGCACAGCTGTACA	ABCC10	-0.313011	0
AATGGACAAGAGTCTGACTC	ABCC10	-0.688458	0
CGCTCATGATCCAAAGCTTA	ABCC11	0.463387	0
CTAAGCGACTCCGTAAGCTT	ABCC11	0.244097	0
GTGAATCGTGGCATCGACAT	ABCC11	0.0808216	0
TTCCCTTCCGTCCCAAGCCG	ABCC11	-0.665553	0
TGTCGATGCCACGATTCACG	ABCC11	-1.05589	0
GGACTCACCTCGGCTTGGGA	ABCC11	-1.16003	0
CGTGCGGTAGTTGATGGCCC	ABCC12	1.24682	0
CACCATCACCGGCGTGAGCC	ABCC12	0.491818	0
GATGAGTCATATGTCGACAA	ABCC12	0.0388019	0
TGCCGCACTCACCGGCCCTA	ABCC12	-0.817712	0
CTGGGCCATCAACTACCGCA	ABCC12	-1.176	0
CCAGAGGACACGCGTGTTGA	ABCC12	-1.54758	0
TAGGTCTTACCCATGTGCCT	ABCC2	0.271015	0
GGATTCCCTTGGGCTACCTA	ABCC2	0.20437	0
GTATCGAGAGAATCCAGAAT	ABCC2	-0.0859268	0
TTCTCCACGTGTATAAATCC	ABCC2	-0.17872	0
GGATTGGTATATCGAACAGC	ABCC2	-0.736237	0
TCCTTACCTGTAAGAGTGTC	ABCC2	-1.02807	0
CCCGGCCATGGACCAGGCCA	ABCC3	-0.041383	0
GGAGTAAAAAAGGTCCGCCC	ABCC3	-0.256588	0
GGCGACCCACAGGTAGATGC	ABCC3	-0.354812	0
GCCGCTCATACTGTATCAGC	ABCC3	-0.472562	0
CCCTGCTGATACAGTATGAG	ABCC3	-1.04291	0
GGATGATGTAGCCACGACAA	ABCC3	-1.54179	0
CTTCCTCTAATCTCCGTTTA	ABCC4	0.387821	0
GAGCAATCATAAAGTGTTAC	ABCC4	0.181375	0
GAAGACCGCTCACAGCACCT	ABCC4	-0.193433	0
TGATGTGAACAAGTTTGATC	ABCC4	-0.373506	0
GGCACTTCGTCTTAGTAACA	ABCC4	-0.430377	0
ATGATTGCTCTTGTTAAAGA	ABCC4	-0.612615	0
ATCAACATTTGCTCCAACGA	ABCC5	0.274936	0
CCCAAGGGAAAGTACCATCA	ABCC5	0.167297	0
AAACATTCTCTGCCCATCGT	ABCC5	0.159126	0
AGATCCACACAACCCTTCGC	ABCC5	-0.268606	0
GTGCCTGATGATCACGCAGC	ABCC5	-0.700595	0
CATCTTACTTGGAAGTAGTC	ABCC5	-0.7698	0
AGTCCTGTGTACCTCCAGCG	ABCC6	0.559453	0
CACCTACCTATGCCTGTCTC	ABCC6	-0.183476	0
TGGTGACTTACAGACTGCTG	ABCC6	-0.477691	0
TGTTCCTGATTCACACCGAG	ABCC6	-0.67585	0
TTACCGCTCCGGAGGCCTGC	ABCC6	-1.05134	0
ATCGTGGTGAGCCACACAGT	ABCC6	-1.22664	0
GATGTTGTGATAGTAGACCA	ABCC8	0.806132	0
TCACCTACCAATTAGCAGCT	ABCC8	0.462533	0
TGATGACATTGACCTCCACG	ABCC8	-0.0926779	0
ATCCACCGCAGGTTGTGCCC	ABCC8	-0.851587	0
GCGTAGCTGCGAGAAGCCGA	ABCC8	-1.02492	0
CTTCATGCTGCTCTTCGTCC	ABCC8	-1.78857	0
TTTCTAGGCGGCGGGAATCA	ABCC9	0.460397	0
TACTTACCAATAAACAATAT	ABCC9	0.235361	0
CGAATGTAAGAATCCATCTC	ABCC9	0.194836	0
TTCCGGGACATAACCTGAGA	ABCC9	-0.309519	0
TCTTCATATAATATCAACGA	ABCC9	-0.548346	0
CCTCTTTATGCCAGCCGTGA	ABCC9	-0.776248	0
CCTGGTAGGAGCGCTGTAGC	ABCD1	0.568639	0
AAGGATGAGGTTGATCTGCG	ABCD1	0.513678	0
CGACGACATGATCCGCTCAA	ABCD1	0.291247	0
CCTGTCGTTCCGCAGCCGTC	ABCD1	-0.171665	0
GCGGATCATGTCGTCGTACA	ABCD1	-0.449943	0
GCGCTACATGCACTCGCGTG	ABCD1	-1.4164	0
TAAATTTCGAGCAGTGGTAA	ABCD2	0.0802976	0
CATGATGTACCACAAACGTT	ABCD2	0.0244602	0
CAGCAGTGGACTAATTATGG	ABCD2	-0.0827017	0
TACCACTGCTCGAAATTTAC	ABCD2	-0.30314	0
CCTTATTGCACTGTTGACGA	ABCD2	-0.338591	0
TTTCATAGGCGTGGTCTACT	ABCD2	-0.403663	0
GTGGTTTGCAGTGGTATCAT	ABCD3	0.0311367	0
ACCTCTTTACAAAATGTTCT	ABCD3	-0.256499	0
CTCGAACATATTGTGATGTT	ABCD3	-0.323984	0
ACCACCATTACAGAACAATG	ABCD3	-0.391683	0
TTTACCTCATTGTTCTGTAA	ABCD3	-0.641417	0
AAAATGGGACACTAATTGAA	ABCD3	-1.40156	0
TTGATCCCCAGTCAGTACTA	ABCD4	0.0634725	0
CTCACTCACCCAGTAGGGTC	ABCD4	-0.0218882	0
GTCTCAGGTCATGGCGGTCG	ABCD4	-0.509228	0
GAGACCTCACCTGCGTACTT	ABCD4	-0.714532	0
AGAGCAATTTGTGATCTACC	ABCD4	-0.898928	0
TACCTGCAGCCGAAGTACGC	ABCD4	-0.961128	0
TTTGAGCTAGCAATTGTAGC	ABCE1	0.28869	0
TAATAACTCACAGTTGATTT	ABCE1	0.141221	0
AGACTTAAACCTGATGAAGG	ABCE1	0.0415211	0
TTATAACTGACATTTAGAAC	ABCE1	-1.03345	0
ACAAATGTACCTCCTTCATC	ABCE1	-1.39753	0
ATGTGTATGTATAAATATCC	ABCE1	-2.6121	0
TTTATAGTTCTTTGAAGAGC	ABCF1	0.842864	0
CTCAGTGCCAACCAGTGATG	ABCF1	-0.185139	0
CAGTAGAAGATAAACAGGCT	ABCF1	-0.612032	0
GTACCCGCCCCAAAACCCCG	ABCF1	-0.739408	0
CTAGACAAAGTGGTGAAGAA	ABCF1	-0.906713	0
AAAAAGCGAGATACCCGAAA	ABCF1	-1.06204	0
CCTAGATGCTTGCGTGTGGT	ABCF2	0.809422	0
GGTGGTTGGTAGGCTCATCC	ABCF2	0.314212	0
GTTGTGCATGTGAATGATAT	ABCF2	0.130079	0
CAAGAAACTGAAGTATTATA	ABCF2	-0.00692162	0
AGATCAGATTGCACACATGA	ABCF2	-0.393051	0
ATGATCAGTACGTGAAGACG	ABCF2	-1.46335	0
TCTCCGTTATCTTTGACAAC	ABCF3	0.582156	0
TCCGCCCCACCAGCCCGTAA	ABCF3	0.237335	0
GTTCTCAATTCGCACATCAT	ABCF3	-0.227515	0
GCCGCCGTTACGGGCTGGTG	ABCF3	-0.597201	0
CCTTTAAAGAGTCTTAGAAG	ABCF3	-0.611256	0
TAGGGGCGTCCAGTAGCACC	ABCF3	-1.13855	0
GTTCTTGATGCTGGGAACGC	ABCG1	1.53951	0
TCTGACCACACCTGAGGGCA	ABCG1	0.673996	0
GTCCACGCTGATGAACATCC	ABCG1	0.318493	0
ATTTCCGGGAAGTTCAATAG	ABCG1	0.182011	0
AGAAGCGCTGGGCTTCCGTG	ABCG1	-0.21417	0
ACTGAGACGGACCTGCTGAA	ABCG1	-0.292906	0
GACAGCTTCCAATGACCTGA	ABCG2	0.39502	0
CGAAGATTTGCCTCCACCTG	ABCG2	-0.404457	0
TACAGTGGGATCATGAAACC	ABCG2	-0.552978	0
AGCTGTCGCGGGGAAGCCAT	ABCG2	-0.66111	0
ACATCTCCAGATAATCCACT	ABCG2	-1.0462	0
TCGTGTGGGAGCACGACATC	ABCG4	1.00212	0
CCTGCTTCTCACTCAGCTTC	ABCG4	0.207296	0
TCATGGCTTCCAACACCGTG	ABCG4	-0.60038	0
CCTGAAGCTGAGTGAGAAGC	ABCG4	-0.974568	0
TGATGTCGTGCTCCCACACG	ABCG4	-1.19253	0
CGGAAGGTCCTCAGCTCCCG	ABCG4	-1.49136	0
TCCTTTAAAGCCACCGCGTG	ABCG5	-0.139481	0
TGAACGGCCGGGCGCTGCGC	ABCG5	-0.168376	0
CTCCGGGAAAACCACGCTGC	ABCG5	-0.212236	0
CTGCCCGCTCTCCACGTACA	ABCG5	-0.352343	0
GCCGGGATTGCCGCGGCGGA	ABCG5	-0.503438	0
GTAGTGCAGCGTCTCGCGCA	ABCG5	-0.985679	0
GGCCACTCCCCAGGATACCT	ABCG8	1.0219	0
TGTGGGCCCCATGGCCGGGA	ABCG8	0.946607	0
CTGCCAGAATTCTTGTGAGC	ABCG8	-0.47353	0
GCTGCCCATTGATCCAGATC	ABCG8	-0.757778	0
CACGGCGGCAAGATCAAGTC	ABCG8	-0.783026	0
GGTACCTGAGCTCCCTATGA	ABCG8	-1.10947	0
AGACTTTCTACCCAACGCTG	ABHD1	0.794925	0
GGTGCAAGACGTATGTATCC	ABHD1	0.349516	0
GACCCTACCGTTCCACAAGT	ABHD1	-0.307401	0
GTAGAAAGTCTCGGTGGTGA	ABHD1	-0.557371	0
CTTTGAGACCACTCGCTCCC	ABHD1	-0.824745	0
CCCAGTAGTAGCCCAAGTAG	ABHD1	-1.45606	0
TTGGAAGGTCTGGTCGATTA	ABHD10	1.33534	0
ATTCTTGTTGGATCTAGCCT	ABHD10	0.694026	0
TACAAAAGCGTTGGCGATTG	ABHD10	-0.0477742	0
ACCTGCATTGATGTATGCCA	ABHD10	-0.411044	0
TGCAATTGCACGACCAGAGA	ABHD10	-0.492268	0
AACACAGTGATCACCGAATG	ABHD10	-0.741037	0
CCGCTCCCGTGCCCGAAAAC	ABHD11	-0.12227	0
AGCGCCCGTCTACCTCTACC	ABHD11	-0.201096	0
ATGATCTCGTAGCTCATGTC	ABHD11	-0.530922	0
GGCTAGCTTACTGCACGAAC	ABHD11	-1.21882	0
CTGGTGCCCTGCGTCGTCGT	ABHD11	-1.30239	0
GAGCCCGTGCAAAAAGACGA	ABHD11	-1.69939	0
TGGTACCTGCGTTCCCATGC	ABHD12	0.306818	0
AAGACGTGACCATTGGAGTC	ABHD12	-0.0405085	0
CTTGCAGGCGAAAGGGCGTG	ABHD12	-0.0883675	0
TGATTCAAACCTTGATCCTG	ABHD12	-0.181333	0
GCGTTCTTCCACCAGACTGC	ABHD12	-0.412107	0
TTTCTCATCAAACTATGTCC	ABHD12	-0.636662	0
TATGAAGCAGCCCTTCGTGA	ABHD12B	0.692056	0
GCCGCATCGCCCGAGCCGCC	ABHD12B	-0.133432	0
ACATGGTCGACCGCAACCTG	ABHD12B	-0.420735	0
CCAAGGGGAAGGACTGTTGC	ABHD12B	-0.91311	0
AGCTTCGCACAGACTGAAGC	ABHD12B	-1.50685	0
ACCAGGCGGCCACGCAGCTA	ABHD12B	-1.7034	0
CAAGTGCAGTGAAATAGCCT	ABHD13	0	0
CTTTATGTTCCCATGCCCAC	ABHD13	-0.0249763	0
GTGTCATTGTGAGTCCCATC	ABHD13	-0.164557	0
CGATGCGTTACCTTCCTTTA	ABHD13	-0.563983	0
GCTAATCTCTTAGTCCGAGA	ABHD13	-0.662155	0
CTCGATAATCAACCAGCAAA	ABHD13	-1.34203	0
AGGCCTTTAACTCTCACACG	ABHD14A	0.574138	0
CTCCCACGTGTGAGAGTTAA	ABHD14A	0.541613	0
GAGCACCTCGCGGTAAAAGA	ABHD14A	0.391079	0
ACTCCAACCCTTATCCTGTA	ABHD14A	0.155219	0
GGCATAGTGGCCACTCAGCG	ABHD14A	-0.357431	0
GCCGCAGTGACTCTCGAGCC	ABHD14A	-0.447041	0
TTAAGTACCTGGCAGGTCAA	ABHD14B	0.155003	0
GTGATCAGTCCATCACTGAG	ABHD14B	-0.363772	0
CTGTTACCTGGACAAACCAG	ABHD14B	-0.565978	0
TACCTTCACACTGGCATAGT	ABHD14B	-0.673835	0
TTCGCTTCTCCTCCGAGACC	ABHD14B	-0.721703	0
TGAAGCAGCTGCCCAACCAC	ABHD14B	-0.796765	0
CCTTCGCTCACCGCGAACAG	ABHD15	1.24757	0
TTCGTCCTGCCCGTAGCGCC	ABHD15	0.643231	0
CCGCGGCGATGGAAGATGAC	ABHD15	0.39401	0
CCGCTGTTCGCGGTGAGCGA	ABHD15	0.0599274	0
CGGGTCGTTGCGGTCCCAGT	ABHD15	-0.531848	0
CCCCACGACGACGGCCCCCA	ABHD15	-1.09916	0
TCGCCTTCTTCTACTTGTAC	ABHD16A	0.44695	0
AGGGGAGGACCGACGGATAC	ABHD16A	-0.0720392	0
TCTCCACCTACCTCGGAGGC	ABHD16A	-0.0788191	0
TTTACAGATCCTGTATCCGT	ABHD16A	-0.402336	0
ACATTGCTGCTACTTCTGGC	ABHD16A	-0.40507	0
GTACTATCAGCCCCGTGCCC	ABHD16A	-1.5841	0
GCACCGCTACCCCGTCGTGA	ABHD16B	1.27674	0
CTTCGACGACCTTGTGCCGC	ABHD16B	0.227318	0
CGCCTCGTGGAGCGCTACCA	ABHD16B	0.223069	0
CTACCGTGCACGCTGCGAAG	ABHD16B	0.0869049	0
CTTCTATGCACGCTACCGCG	ABHD16B	-0.404374	0
TCAGCACGACGCCAACGCCA	ABHD16B	-0.734815	0
CAGAACCCCACCTGGCGAGA	ABHD17A	0.135346	0
CGCCAGGTACGGCATCAGCC	ABHD17A	0.127126	0
GTCGCCCTCACCTGGTGCGC	ABHD17A	-0.621843	0
GACTCCAACAACCCAGCGCC	ABHD17A	-1.47557	0
AGGGAAGGCGTCGAAGCAGT	ABHD17A	-1.67819	0
TACACGGTCCTCTTCTCGCA	ABHD17A	-2.06684	0
GTCCCATGAATTATTAATAC	ABHD17B	1.21271	0
GGCAACGTTCAAACAATGCG	ABHD17B	-0.115273	0
ACTCGCATTCCCGAAGTCAG	ABHD17B	-0.260195	0
TATAGGGACAGTACCGTCTG	ABHD17B	-0.456176	0
GAGTAAAGTGTATTTCGCAT	ABHD17B	-0.844954	0
ATCTGTCTGAACGAGCAGAC	ABHD17B	-1.35452	0
GCCCAGCCCCTTCAACCCAA	ABHD17C	0.641226	0
GCGCGAGAAGAAGACCTCGA	ABHD17C	0.393205	0
GACAGCGCTCGTACATCGCT	ABHD17C	0.350993	0
ACCTCAGCGAGCGCGCCGAC	ABHD17C	-0.0279064	0
CTCGAGGTATGAATGCGCAG	ABHD17C	-0.435432	0
CGCTGCGCATTCATACCTCG	ABHD17C	-0.450886	0
TCGCCACGCATGTTCACCTA	ABHD2	1.40755	0
GATACATTCCACCGTTGATC	ABHD2	0.162253	0
GTGCTGCGTCAGCGTGTGCC	ABHD2	-0.0378509	0
AGAAGATCATCCTCTCGCAC	ABHD2	-0.39258	0
ATTCGACCTCTTCGAGCCCT	ABHD2	-1.1397	0
TTACCATAGGTGAACATGCG	ABHD2	-1.37071	0
TACAGAAACGTACTACCCGA	ABHD3	0.467148	0
ACTCCTTGCTTGTTCCCGTG	ABHD3	0.100994	0
TCTCACCCCCGGTCACTAAC	ABHD3	-0.017538	0
TGATAACAGTACGTGTTATA	ABHD3	-0.2108	0
TGGACCTGCGGATGTTGTCC	ABHD3	-0.302245	0
CCGAGCCGAAGAACCCCACC	ABHD3	-0.416414	0
GCAAAACGACCGCACCCCCT	ABHD4	0.581091	0
CTGCACACCTTCGATCTGCT	ABHD4	-0.248526	0
CGGAATCGCTGCACCAGACC	ABHD4	-0.680942	0
TGGGATTCTGTGCGTTGCAG	ABHD4	-0.923431	0
TTGGCTGTTCTTCGAGTAGC	ABHD4	-0.964507	0
ACGTCCTAGGACAGATGCCA	ABHD4	-1.2259	0
TCTAGGTCAGGATGGCTAAC	ABHD5	0.301635	0
TAAGTCTAGTGCAGCGTTTA	ABHD5	-0.128415	0
GCACAACCTAGGTGGATTCT	ABHD5	-0.278662	0
ACTCGCTGAAGTACCCATCA	ABHD5	-0.532992	0
ACTCCCTTTAACCCTTTAGC	ABHD5	-0.547552	0
TATAGACGTAGGGCACCATG	ABHD5	-0.814612	0
CAGAGAATCCGTGGAGCATG	ABHD6	0	0
CCCCTTCCAGGTACTGGCGG	ABHD6	-0.182619	0
GAGCAGGATGGATCTTGATG	ABHD6	-0.379452	0
CCTCTTAACTTGCCCATCTA	ABHD6	-0.60637	0
AACATGTTTGTGATTGCGGG	ABHD6	-0.653886	0
GCAAGTTAAGAGGATACACC	ABHD6	-1.24165	0
CCATGATGAGCGGCCAGTAC	ABHD8	0.461439	0
TGCCCTCGTCGATGAGCTTC	ABHD8	0.318271	0
CAAACTTATCGTGCATGCCG	ABHD8	0.314436	0
ACCTTTGTAGAGGTCAAGCC	ABHD8	0.262523	0
ATTCCTGAAGCTCATCGACG	ABHD8	0.0343064	0
TCGGCGGTTCCCTGGCCATC	ABHD8	-0.0463827	0
CAACAATGTACTCCAGTTGC	ABI1	1.81334	0
AGCGCCCTGTAAGGTATATT	ABI1	0.346272	0
CTCCATTCTCCGAAGCTGAG	ABI1	0.28485	0
AGTAGTCTGCCACCCGAGTC	ABI1	-0.475097	0
AGGAGATCCCGTCTGGCAAG	ABI1	-1.24429	0
ACAGGGCGCTCCATATTCGC	ABI1	-1.53632	0
GCACTCCCCCTATCGCACAC	ABI2	0.228344	0
CCCCCTAGTCCCCCTATGTC	ABI2	0.148539	0
AACACTTGCTAAGGATTGGG	ABI2	0.0859956	0
GGGCTAGGTACGTAATCATT	ABI2	-0.325029	0
AAGATTCCATCCTTCGTAGC	ABI2	-0.661225	0
TATAACGAACTGGTCGTTCA	ABI2	-0.672439	0
CTGCGAGGACAACTATGTGC	ABI3	-0.201877	0
CGACATTGGCCATGGGATCA	ABI3	-0.583889	0
AGCACGCAGCTGTCAAGAAC	ABI3	-0.614939	0
CTCCTGCAGTAGGGCGTGAG	ABI3	-0.672303	0
CCTTGATGCTCTTTCGAGAC	ABI3	-0.882755	0
AGTAGTCAGCGACCCGCAGC	ABI3	-1.11501	0
TGGCACTCTGACACCGAGCT	ABI3BP	1.08964	0
CAAGTCACTGTCCCAATGAC	ABI3BP	0.665057	0
GTTGCATTTGCCACCTCGCA	ABI3BP	-0.140943	0
CGCACAACTATCAGATATTT	ABI3BP	-0.218905	0
TGGAAGTATTACACTAGCCC	ABI3BP	-0.400051	0
AGTCAAAAGAAGTCATGTTC	ABI3BP	-0.589739	0
ACTCACCAAGGAGCTGCACC	ABL1	0.0447645	0
AGAGATCAAACACCCTAACC	ABL1	-0.159673	0
TGTCCCCCAACTACGACAAG	ABL1	-0.315393	0
CCTCGTACACCTCCCCGTAC	ABL1	-0.721827	0
CCGGCAGGAGGTGAACGCCG	ABL1	-0.894685	0
TGCACTCCCTCAGGTAGTCC	ABL1	-1.40324	0
CACTGCTGCCCCGGATCCCG	ABL2	0.349345	0
GGCTCCGAGCAAGTTCTCCT	ABL2	0.157766	0
TCTCTGTGGTGCGCCCCGCC	ABL2	-0.20985	0
GTCCATCTCGCTCAGGTACG	ABL2	-0.392673	0
TCCCTCGTACCTGAGCGAGA	ABL2	-0.435757	0
TGATAGCCTCATTTAGTGCC	ABL2	-1.24433	0
CGTGAGCTCAGTCATTTCCA	ABLIM1	0.205919	0
TTACTTGCTGATGTACTCCC	ABLIM1	0.0385699	0
CATTTATGGCAGTGAATGAC	ABLIM1	-0.378872	0
CTTGATATCTCTTCCGCAGC	ABLIM1	-0.52291	0
CTAACCTTTGTAGTCTCCCA	ABLIM1	-0.810436	0
CGAAGCACTTCACCCTTGCA	ABLIM1	-0.8548	0
CGCGCTGCTGCCCACCGATA	ABLIM2	1.18941	0
GAAGTGTTCCCTGCCCGTAT	ABLIM2	0.46883	0
GCTGACTATCACGCCAAGTT	ABLIM2	-0.108847	0
GTGATAGTCAGCTTCGCAGT	ABLIM2	-0.357403	0
CATGCATTCCTTCCCGTTGA	ABLIM2	-0.781521	0
CCGAGTGACCTTCAACGGGA	ABLIM2	-1.46998	0
GCGGACCACTTCCCCTTTGC	ABLIM3	0.739393	0
AGCGGGTGCCATAGAGTTGC	ABLIM3	0.195899	0
CATCACAGGCGAAGTCATCT	ABLIM3	-0.0371886	0
GTCATCCAGTGCTACCGCTG	ABLIM3	-0.0649539	0
CCACTTACTGCTAGTGTTCA	ABLIM3	-0.272993	0
CTTCGCCTGTGATGAAGTCC	ABLIM3	-0.458537	0
GGATCATAGGTCGAAGTGCG	ABO	0.152668	0
GATGGTCTACCCCCAGTCAA	ABO	-0.122021	0
TGCAGCATGTCTCGTTGCCA	ABO	-0.180348	0
ACGGTGTCAGCACCTTTGAC	ABO	-0.262877	0
GCAACGAGACATGCTGCAGA	ABO	-1.29455	0
AGCCCCAGAAGTCTAATGCC	ABO	-1.51595	0
AGAGATCTACATTAACCAGC	ABR	1.01094	0
ACGCTTTGTACACACCGAGC	ABR	0.70958	0
CGTTTGTGCAGGTGGAAGCA	ABR	0.195425	0
CGACTCATCGATGTACGGCA	ABR	-0.0642773	0
CGTCTCCCCGACTCCACCTG	ABR	-0.0780385	0
CGATAACTATAAAGTCGCTC	ABR	-0.590102	0
AGTCTTGCTGACCACCGTTT	ABRA	0.604445	0
ATGTCCACCCGCCTACACAA	ABRA	0.464489	0
GATGTGCTCCTCAGCACGCT	ABRA	-0.052089	0
GGCTATGGCCGCCCCAAAGA	ABRA	-0.614633	0
CAGCATGGCTCCGGGCGAAA	ABRA	-1.67163	0
GGGCGAATGAGAACAGCATC	ABRA	-2.05573	0
GGAAAGTTAAGCGTGAAATT	ABRACL	0.838053	0
GATGAATTTCCTCCACTAAG	ABRACL	0.552634	0
TGCCAACCTCTTTGAAGCAT	ABRACL	0.0882508	0
CTCTTAAAGCTGCAAAACGA	ABRACL	-0.0352959	0
AGTGGAGGAAATTCATCGTT	ABRACL	-0.103082	0
CACATTTATCATCACGGAAG	ABRACL	-0.329061	0
GGGACGTGAACGGGCTCGCC	ABT1	0.777254	0
CGAGCCCGTTCACGTCCCCC	ABT1	-0.388183	0
GGTCGGACGCGTCTTCTTTC	ABT1	-0.424327	0
GACGCGTCCGACCTCGCCAT	ABT1	-0.73566	0
CAAGCGCATAGCCAAGCGCG	ABT1	-1.49238	0
TAGACTGGCCGCCACGCGCT	ABT1	-1.64011	0
CTGCCCACAGATCAACCCCG	ABTB1	0.551907	0
ATAGTAATCCCGCCTCCTGC	ABTB1	0.365376	0
CCTGCTGGAGCAGCGAGACG	ABTB1	-0.282232	0
CTGCTGCAGTACCTGTACAC	ABTB1	-0.412999	0
AGGTGAATGTGCGGGACAAG	ABTB1	-0.511175	0
GCGCTCACCATCGAAGGTGT	ABTB1	-0.520012	0
TGCGTACTCGTGGATGCGCA	ABTB2	0.630986	0
CTCCGAGATGCTGCCCACGC	ABTB2	0.602424	0
CGGCTCGCTCGTCATGGCCC	ABTB2	0.325657	0
CGCCGGCGCTCATGCTGTAC	ABTB2	0.308021	0
TCCCTACCGTTCATTGTTCA	ABTB2	-0.215421	0
ACACGCTCTACTACTTTCTG	ABTB2	-1.05556	0
TATCCGCCCCAGCACCACCA	ACAA1	0.399154	0
TGGGGCGGATACCCTCATCC	ACAA1	0.357448	0
AGGGCTGACAGTGAGTGACG	ACAA1	-0.505926	0
ATTCACGTCCTTGAGAACCG	ACAA1	-0.69419	0
CACCCCCGACGAGCTTCTCT	ACAA1	-1.11911	0
GATTCGGGCCATGATTGCCC	ACAA1	-1.66752	0
TACCTGACATCCATTCACAA	ACAA2	0.858287	0
ATTGTGGGCTACTTTGTATC	ACAA2	-0.514646	0
CTTACCAATACCCATGATAG	ACAA2	-0.680848	0
CAAGCTTGGATCAGATATCA	ACAA2	-1.18232	0
TGTGTCAGAAATGTGCGTTT	ACAA2	-1.38119	0
TTCTTCAGATGCTATATATT	ACAA2	-2.2854	0
GATCACTATGTGCCAGTGCC	ACACA	0.689011	0
CAACAACAACTATGCAAATG	ACACA	-0.535579	0
TGCAATTAGATTCGTTGTCA	ACACA	-0.770715	0
GCAGAATTTGTTACTCGCTT	ACACA	-1.09075	0
GAAGACCTTAAAGCCAATGC	ACACA	-1.52711	0
TGGCTTGCACCTAGTAAAGC	ACACA	-1.57995	0
GGGTTGGGACCTGTAGCGTC	ACACB	0.928032	0
GATCATTACGTCCCCGTCCC	ACACB	-0.438135	0
CCCTTGTCATAAACATCTTC	ACACB	-0.676379	0
TTGCGTGAAAGACGTAGATG	ACACB	-0.759798	0
CGTTGTCGCCCAGACGCTAC	ACACB	-0.803065	0
TACCTGCACGGGGATTCTCT	ACACB	-1.32463	0
TGCTCTCATAAATCTCATCC	ACAD10	0.500169	0
TCAGATTGTGGAGTCCTGCA	ACAD10	-0.00351841	0
GTTAAAGACCTCCGTGCCTG	ACAD10	-0.0958108	0
AAGCACAGCTTGTAGATCCT	ACAD10	-0.1187	0
ATAACTCAAATTCGGGCAAA	ACAD10	-0.22008	0
GTACAGAATCGTATCCCTTC	ACAD10	-0.405605	0
TGCAGTGATACTTCTGTCAT	ACAD11	0.0676447	0
CTGAGCCAATGTTTCTACCG	ACAD11	0.0631564	0
TTACGTAATGGAACATGTGC	ACAD11	-0.135462	0
AGAACGTTCAGCCATATATG	ACAD11	-0.689739	0
CCACTCCGATAGCTGTTGCA	ACAD11	-0.740256	0
CTAACTGTACCTCTTTAGGG	ACAD11	-2.02631	0
GCCTTCCGCATCACATCCAC	ACAD8	0.247019	0
TCTGACCTCCGCTAAGAAAC	ACAD8	-0.169756	0
TGACTTTGCTGCCCGAGAGA	ACAD8	-0.700525	0
TCCGAAGCTATCAATCATCC	ACAD8	-0.70787	0
TTGCCCACCGCTCTGTACCA	ACAD8	-1.01305	0
AGACCCCTCCGAAGCCTAGC	ACAD8	-1.67523	0
ATCCTTGGAGAGGTCGGAGA	ACAD9	-0.0683402	0
AGCCAAATACTTGCCTAAAC	ACAD9	-0.155495	0
CGCCAGTTTAGGCAAGTATT	ACAD9	-0.605868	0
TGAAAACACCAAGATACCTG	ACAD9	-0.61552	0
CTCCCCTAGTCTTGAGTACA	ACAD9	-0.92026	0
TGACCTTGAGGCCAATAGCC	ACAD9	-0.942236	0
TGTACTCCGCAGCTATTGTC	ACADL	0.122541	0
GCTGGAAAACAAGGACTGCT	ACADL	-0.197669	0
CTCACCGCGCGGCGGGCAGC	ACADL	-0.338035	0
GCCACTTACTCTGAGTGATG	ACADL	-0.359112	0
TTCTAGACGTTCTTCCCCTC	ACADL	-0.479294	0
CGCGTAGGGACCCTCGGAGA	ACADL	-1.12059	0
TCCCCCTAATTAGAAGAGCC	ACADM	0.90902	0
TGCTCGTAAATTTGCCAGAG	ACADM	0.856089	0
GCCAATCGACAACGTGAACC	ACADM	0.137702	0
ACTGTAGGAGGTCTTGGACT	ACADM	0.055597	0
GAAAGCTTACCACAGTTCTC	ACADM	-0.825715	0
GGGGTTCAGACTGCTATTGA	ACADM	-0.976901	0
GGCGACTCATGGGTTCTGAA	ACADS	0.378378	0
GGCAGGTACCTGGTTCGCTG	ACADS	0.258393	0
TGCTTTGCCCTCAGCGAACC	ACADS	0.223849	0
TGGCGTAGGCCAGGTAATCG	ACADS	-0.553692	0
CAGAACCCATGAGTCGCCCT	ACADS	-0.677858	0
CCTGGCCTACGCCATCGCCA	ACADS	-0.735822	0
TCCACATCTTTGATCCATTG	ACADSB	-0.279085	0
TATTGAGTAGAGCTTCTGAC	ACADSB	-0.453061	0
TGCACCTTTGGTTTCAACCA	ACADSB	-0.532233	0
TTCCTCTATCACGAGCACAG	ACADSB	-1.03824	0
ATCCACTGTGCTCGTGATAG	ACADSB	-1.07219	0
ATCTCCCTCTTTATCAGCTC	ACADSB	-1.716	0
GCTGGCAGGAACCCGGATAA	ACADVL	0.913231	0
ACAGTCCATGTTGGGGGGCC	ACADVL	0.537625	0
GAGCCCCTTACCCGCCGCCG	ACADVL	-0.21302	0
CACAGCAGAGGTTCGGATGG	ACADVL	-0.32688	0
CGATGACAGCAAAGACGATG	ACADVL	-0.437527	0
TGTCTAACCGAGCCCTCAAG	ACADVL	-0.954169	0
GAACTATGACCACTTTACTC	ACAN	0.87079	0
CACGAAAACCCAGAGTAAAG	ACAN	0.633336	0
CCCCAGAGTCATTGGAGCGC	ACAN	0.549662	0
GCGGGTCAACAGTGCCTATC	ACAN	-0.0455897	0
GCTGCGCCCTGTCAAAGTCG	ACAN	-0.189018	0
GCTACACCCTCGACTTTGAC	ACAN	-0.230925	0
GCCAGCCGCGCCTTCGTTGT	ACAP1	0.873631	0
AAATGCCGACAACGAAGGCG	ACAP1	-0.0449441	0
TCCCAGAGCCTCTATTGAGC	ACAP1	-0.185589	0
TCTGCTGCTGCAGTGTGTGT	ACAP1	-0.516335	0
GGCTTCCACCAGCTCAATAG	ACAP1	-0.559342	0
CCCCATCTCACTCCTTGACC	ACAP1	-1.1595	0
CATTACTAGAATACTGAGCC	ACAP2	0.0201119	0
AGCCCTCGATTATGTGCTTC	ACAP2	-0.306934	0
CCAAACTCAGAGATCAATTA	ACAP2	-0.467768	0
TCTTGTTGCTGTCAGAATGT	ACAP2	-0.574006	0
TAGTAATGATGCTGTCGTTG	ACAP2	-0.792258	0
CCTTAATTGATCTCTGAGTT	ACAP2	-0.918501	0
TTTGACGTGGACGCGCCCAG	ACAP3	0.0898155	0
GTCCACGTCAAACTCCACTT	ACAP3	-0.144041	0
CTGGCAGATCAATGTTCTGC	ACAP3	-0.248461	0
GGTAGTTCACCACCTCCTGT	ACAP3	-0.714192	0
CAAGAAGAAGTTTGAGATCC	ACAP3	-1.11849	0
CGCTGACAGCCTACAGGAGG	ACAP3	-1.22904	0
AATGCCAGTACACTGAATGA	ACAT1	0.578917	0
AAGTGCCGCCAGCACAGCCA	ACAT1	0.251568	0
CCCAATACTGCCTGCCTTGT	ACAT1	0.191553	0
TCCTACAAGGCAGGCAGTAT	ACAT1	-0.413528	0
TGCTCCATCATTCAGTGTAC	ACAT1	-1.65368	0
TGTATCAAAACCCACTTTGA	ACAT1	-1.70751	0
TGCCTTGCAGTCCAGTCAAT	ACAT2	0.314551	0
GCCGCCGAGACGATGACCAC	ACAT2	0.0789709	0
TGCATTTCACAACTGTCATA	ACAT2	-0.033081	0
CAGAGTATACTGTCAGTCAG	ACAT2	-0.287566	0
TCGGCGGCGCGGACCATCAT	ACAT2	-0.99581	0
AGTCTCCTATCCCTATTGAC	ACAT2	-1.99648	0
GATAGTGTTGCTCCTGCAAC	ACBD3	0.365131	0
TATGCAGCCCAACAGTATCC	ACBD3	-0.153564	0
TGCGTCCCACAAAATAGAGA	ACBD3	-0.240592	0
CATGTCTAAAGAGGATGCCA	ACBD3	-0.419608	0
AAGGCTTCGACGGGAGGAAG	ACBD3	-0.758666	0
TAATCCAGACACTTGTCCTG	ACBD3	-3.21531	0
ATTCTACAGTTACTACAAGC	ACBD4	0.490077	0
CAGGGACGCCTGGAACAGTC	ACBD4	0.235828	0
TGTTTCTGGCAGTCGGGCTC	ACBD4	-0.726415	0
CAGCCTCACCGTTCTTGGGC	ACBD4	-0.793834	0
CAGTTTCATTTCAGTGATGT	ACBD4	-0.946785	0
TCACCACTTATATCGTCCAA	ACBD4	-1.18597	0
GATCATGTTGAAGATGTTAC	ACBD5	0.568728	0
TAGGGATGCTTGGAGTTCAC	ACBD5	-0.152341	0
TGAAGTTTACTGTGATTCTA	ACBD5	-0.167482	0
TTCTTCAACATATGCAATCA	ACBD5	-0.274573	0
AGGAGTTCTGATATAACCTC	ACBD5	-0.4817	0
GAAGAATTGCTGCGTGTCAT	ACBD5	-0.993823	0
CCTTCAAAATCAAAGAAGCT	ACBD6	0.19899	0
GCCATCACCGGCGACAGCGG	ACBD6	-0.35402	0
CGATATATTCCTGCATTGCT	ACBD6	-0.662326	0
CCCCCATAGCCCTGAGATCG	ACBD6	-0.818617	0
CTTACCTGAGGATTCCAACC	ACBD6	-0.825868	0
CAGCTCTCCACCGCTGTCGC	ACBD6	-1.23844	0
GAGGTTCCATGCTTCCCATT	ACBD7	0.455021	0
TATCTTTCTAGGGTTGTCGA	ACBD7	0.0284351	0
CTGAAAGCAAGACCAGATGA	ACBD7	-0.0939256	0
GAAGCATGGAACCTCAAAAA	ACBD7	-0.234708	0
CTTTACAAACAAGCAATAGT	ACBD7	-0.404851	0
CCCGGGTACCTGCAGGGCCA	ACBD7	-0.483209	0
ACTTGGCCACTTCCTCCCGG	ACCS	1.85094	0
CTGCAGGACTTCGGGATGTC	ACCS	0.570889	0
GGCTCTTGCAGTAGAAAGAC	ACCS	0.505088	0
TCTCCAGGGCATCATTAACT	ACCS	0.284375	0
CTGTGTACAGCGTGCCAAAG	ACCS	-0.280573	0
GACTTACCCGCCAGGACAGC	ACCS	-0.344852	0
ATGGTTCTGTGTGATCCAGG	ACCSL	0.258721	0
CTTCAGGTGGTGGTTCTAAA	ACCSL	-0.175017	0
GGTTCCTGACCTACTACTGC	ACCSL	-0.427044	0
ACCGGGCCACTTCTTCCCGC	ACCSL	-0.428269	0
AATGGCTGCCCTCTCCAATC	ACCSL	-0.567307	0
CTCCAGGGTTTCATTAACCT	ACCSL	-1.06814	0
ACCAACCAGGCACCCGTAGC	ACD	0.94907	0
CCCCGACGTCGGACGTATCA	ACD	0.445055	0
CAGCCCCGGCTACGGGTGCC	ACD	-0.585457	0
GACCCACAGTGTCCGATGCC	ACD	-0.845279	0
CCGCGCCGCCCTCAGCGACC	ACD	-0.874388	0
GGTTCATGTCCAGGTCGCTG	ACD	-2.59082	0
CCCGCTGAAACCGCTGTACG	ACE	0.158383	0
AAGGGCCGTACCTGGGTCCA	ACE	-0.104771	0
CCCTGCTAAGCAACATGAGC	ACE	-0.233136	0
AGGAGCTGTATGAACCGATC	ACE	-0.310794	0
CCGATGATCCTGCGCAGCTG	ACE	-0.355721	0
GAGCATGGCGTAGCTTCGCG	ACE	-0.800101	0
ATGAGCACCATCTACAGTAC	ACE2	0.865168	0
CACAGTCAAGCTTCAGCTGC	ACE2	0.206507	0
TGTGGACTGTTCCTTTAAAA	ACE2	-0.13962	0
TCAAGTAATAAGCATTCTTG	ACE2	-0.286548	0
TGCTGCTCAGTCCACCATTG	ACE2	-0.76581	0
CAAGTGAACTTTGATAGAAC	ACE2	-0.836875	0
GTGCCGAAGCTCCTTATTGC	ACER1	0.159565	0
TGGACGAGATCGCCATCCTG	ACER1	-0.0511864	0
CCCGCTACATTTACGTTGTC	ACER1	-0.723601	0
GCACCTGATTGAGGTCTCCG	ACER1	-0.746467	0
CATTCTCTACATCGTGTGCC	ACER1	-0.955644	0
GAGGGCGTAGGCGTTGACCG	ACER1	-1.44438	0
CCGCACCGTGTTGTAGAACT	ACER2	1.13564	0
CCATGCAACCCTTAGTTTCT	ACER2	0.509571	0
TATCGCCGAGTTCTACAACA	ACER2	0.23707	0
CTACTTAATCTGGACTCTTT	ACER2	-0.542116	0
GCATCTGACCCAAGAAACTA	ACER2	-0.80054	0
ACGAAACAAGCACATGCAGA	ACER2	-1.44462	0
ATGCAACAGCTGTATATCAT	ACER3	0.345022	0
CTCTGAACTGCACCGAACAT	ACER3	-0.043342	0
CCACCATGCATGAAATTGTG	ACER3	-0.0783727	0
ACACAGGAACTTTCGAAAGA	ACER3	-0.361537	0
TTTCATATTTCAGAGTCATG	ACER3	-0.753573	0
ATGATTATACCTCCAATGTT	ACER3	-1.64972	0
GGCTCAGCAGTACGTTAGTC	ACHE	0.740072	0
CCCACAATGGCCCCCGTACA	ACHE	-0.0117453	0
CCCAGCGACTGATGCGATAC	ACHE	-0.105037	0
GTTCGACCACTACAGCAAGC	ACHE	-0.284111	0
CCACAATGTCGTGTGCCCCG	ACHE	-0.577572	0
GGCCGCAGACACGCTCGACG	ACHE	-1.87977	0
TTTCGATCTTCAGTCAGTCG	ACIN1	-0.0749597	0
GGTTGGCATGAGTACGTGCC	ACIN1	-0.152022	0
AAGGAGAAAGACGATCATCT	ACIN1	-0.477953	0
ACCTTTCTCTTCAGAAATTG	ACIN1	-0.481581	0
CAGTTTCATAAAACAGTATC	ACIN1	-0.918688	0
AAAAGCAGCAGGAGCTACTT	ACIN1	-1.23695	0
TGGTGGCCTTCTTCGTGCTA	ACKR2	0.735482	0
ATCTCAACCATCCGCCTGCG	ACKR2	0.345339	0
TGCTCCGTTACGTGCCTCGC	ACKR2	-0.295489	0
GCTGAGCATGAACGATCTCC	ACKR2	-0.928948	0
ACTGGACGCCGAGATGGCTC	ACKR3	-0.416194	0
ACGCAGACGTGACGGTCTTC	ACKR3	-0.667871	0
CATGATTGCCAACTCCGTGG	ACKR3	-1.02006	0
CATCTCGGCGTCCAGTGACC	ACKR3	-1.0548	0
CAACAGCAGCGACTGCATCG	ACKR3	-1.20238	0
TGTGCTACTTTATCACAGCA	ACKR4	-0.146788	0
GTGCGATGCTTTCTGTGACT	ACKR4	-0.703834	0
CAATGACGAAAACTATTGTG	ACKR4	-0.966514	0
CCTTTAAATGCTAAAAGTAC	ACKR4	-1.45345	0
TATCAGCATAGACAGATATG	ACKR4	-1.64384	0
ACTAAAGTCCCCAGCCAATC	ACKR4	-1.81484	0
GAGAGCAATTCGAGATTACC	ACLY	-0.0334334	0
GACCAGCTGATCAAACGTCG	ACLY	-0.356232	0
TTCCACGACGTTTGATCAGC	ACLY	-0.382587	0
AACTTCCTCCTCAACGCCAG	ACLY	-0.52094	0
TTGTGACTTCGTGCTCCTTC	ACLY	-0.987103	0
ACCTACCGATGTGCTCCCGC	ACLY	-1.24101	0
TTCCTGTCATGTTTAGCTAC	ACMSD	0.129625	0
GAGTGGTGCGAGAGAATTGC	ACMSD	-0.309189	0
TCAGGTCCCACTCGTTGACG	ACMSD	-0.440546	0
CCACTGCAGAGGTTTGGCTA	ACMSD	-0.559963	0
ATTTCTCTAATACGAACTTC	ACMSD	-0.747181	0
CCGCTACTCACCGCATAGAC	ACMSD	-1.07455	0
ACTCGAGAAACGTGCCGCCC	ACN9	0.706406	0
AGTACGTGAAAGACGAATTT	ACN9	0.455122	0
CGTGGGGCGCTATGCCGGGG	ACN9	0.374905	0
GACTTTCGTGATGAACAAAT	ACN9	-0.232589	0
TGCAACAGCGTTATTGCAAC	ACN9	-0.552516	0
TAAATTCGTCTTTCACGTAC	ACN9	-1.24879	0
TGATCTATTACAAGATCAGC	ACO1	0.29393	0
ATGACACGAGCAGGCTTAAA	ACO1	-0.0946066	0
CGCACACCTTGCTGAGCCAT	ACO1	-0.100016	0
AGAAGAACTCTGATCGAAAA	ACO1	-0.357771	0
ACCTTCTGTTGAAATCAACC	ACO1	-0.519742	0
AATGGTGAGCACGATGTCAG	ACO1	-0.9767	0
TGCCTTTGTCACGTCCCCAG	ACO2	1.09603	0
TCTCGGGGTTTGCGTCGTTG	ACO2	-0.510563	0
CTGCTGCAGGAGTTTGACCC	ACO2	-0.626964	0
GCGCGGATCTGCTCGGAACC	ACO2	-0.662155	0
ATGCTGCCCGCTGCTGTCCT	ACO2	-1.18149	0
CACATAGCCGTCCCGCTCAA	ACO2	-1.63228	0
GGTCTCGCCCTTGTAGCGTA	ACOT1	-0.254927	0
TGGGGGAACCTTACGCTACA	ACOT1	-0.437008	0
CTACTTGCTCAGTCATCCTG	ACOT1	-0.516801	0
CGCTACCGCGCCGACACCCT	ACOT1	-0.597116	0
CCGAACATGTCCACAATGCC	ACOT1	-0.685724	0
AGTAGCGCTCGTGCCGCACC	ACOT1	-0.733716	0
AGCTGAAGCAGATCACGCCG	ACOT11	0.318583	0
CTTACCGGACAGGCAAGCCG	ACOT11	0.278074	0
ACTGTCGTTCCCCGCACGTA	ACOT11	-0.309347	0
CAAGGCCTTGGCCACCTTCG	ACOT11	-0.344064	0
TCCTCTCCAGGTGGGCATCC	ACOT11	-0.638208	0
CATAGACAAGGCGCATGCGC	ACOT11	-1.4557	0
ATGACCACCTCGCCGGGCGC	ACOT12	-0.305641	0
AAACTGTATGTCATCCACTG	ACOT12	-0.351678	0
TTTGAAGCTGAGAAACATGC	ACOT12	-0.469979	0
CGTGCGCCGGCTGGATGGCT	ACOT12	-0.684641	0
GCTCAGCTCGCCGCGCGCAG	ACOT12	-0.716078	0
TAGAGCATTCAGCACAAGCA	ACOT12	-1.20814	0
TCTCTCAAAATTGCGAGCCT	ACOT13	1.47137	0
GGTGATAAAGGCCATGACCA	ACOT13	0.315299	0
AACACTTGCATTTACCTCTG	ACOT13	0.159605	0
CTTGTTGGTCAGATCCACAG	ACOT13	0.0307195	0
GTGGAGAGTGCCTATTGCAT	ACOT13	-0.0728347	0
TGATATGTTATCTACTAACG	ACOT13	-0.737885	0
TGGGGGAACCTTACACTACA	ACOT2	0.807936	0
GGTCTCGCCCTTGTAGTGTA	ACOT2	0.442137	0
CCGAACATGTCCACAATCCC	ACOT2	0.0706598	0
GGTACAGCCGGGACGCTCGA	ACOT2	0.0505373	0
CTACTTGCTCAGTCATCCCG	ACOT2	-0.207468	0
GGAACTGCGCCGAACTCTTC	ACOT2	-0.976232	0
CGCAGCGTAACCCGCTGCTC	ACOT4	0.471492	0
ATAAGGAATGCTCTCGTAGG	ACOT4	0.34007	0
TTATATCCACAATGTCCACG	ACOT4	-0.303468	0
GGATATGTTGTCCATGTTAT	ACOT4	-0.340618	0
CCGCGCACGGCAATGCGCAC	ACOT4	-0.364923	0
TGAAGATCTCCCCAATAACA	ACOT4	-0.860119	0
GGTCCTAGTATTGCGCTTCT	ACOT6	1.334	0
CCTAGATCATCGACAAGTTT	ACOT6	0.592581	0
CCTAAACTTGTCGATGATCT	ACOT6	-0.0802706	0
CTTTATGCTGCAGCATCCAA	ACOT6	-0.101361	0
AATCCAAGAAGCGCAATACT	ACOT6	-0.478498	0
GCGTGCACAGAAGCTCTAGA	ACOT6	-0.941537	0
TGTCCACATTCTTCAGCGAC	ACOT7	0.444846	0
CCTCGAGGTGCCTCCTGTTG	ACOT7	0.300496	0
TTTCTCGCAGTATTCCCGGC	ACOT7	0.139678	0
GTCTCCACAGGAGCGCTGTG	ACOT7	-0.175828	0
CTCTTACCTGGGTTGAGGAC	ACOT7	-0.401497	0
CGGTGCGCTCGACACGAGCC	ACOT7	-0.63368	0
GCTCAACCGAATTGCTGCTC	ACOT8	0.390302	0
CTGTTCGTGTCCGCTCCACT	ACOT8	-0.262755	0
ACGAACAGGGTCGAGCTTCT	ACOT8	-0.881061	0
GCGCCAATGGGTACCTCTTT	ACOT8	-0.974508	0
CGGTCGTGACCAAGACGCTA	ACOT8	-1.20095	0
GAACTAGATGTCGTCCCCGC	ACOT8	-1.52389	0
CAGATTTGGCAGGATTCTTG	ACOT9	0.380303	0
CTCCATCCACACTGCATTAG	ACOT9	-0.0377153	0
TGACTGTTCAAAACACCGTA	ACOT9	-0.198778	0
CACAGGATGGACTGCCTCCT	ACOT9	-0.845602	0
AAATATTTCTCTCGTAATTC	ACOT9	-1.06721	0
GAATTCAAAACTGAAGAGTT	ACOT9	-1.10004	0
TCCTTAGGAACTCACCTTCG	ACOX1	1.15014	0
CACGTATGACCCTGAAACCC	ACOX1	0.571191	0
CACTCGCAGCCAGCGTTATG	ACOX1	0.0101891	0
ATCGTACCTATTCGTGAAAT	ACOX1	-0.169748	0
TTCACGAATAGGTACGATAA	ACOX1	-1.67552	0
TGACAGCCACCTCATAACGC	ACOX1	-3.00143	0
GCCGAGCTATCAACCGGATG	ACOX2	1.21771	0
AGGCGCTCACCTTAGCAGCC	ACOX2	-0.00764109	0
TGATAGCTCGGCGCCTGGGT	ACOX2	-0.166465	0
CTGCCACTCACCGGATCAGG	ACOX2	-0.226292	0
TCTGGTTCCAAGCCTCGTGC	ACOX2	-0.605849	0
CTCCATGACGCCTTCCTGTC	ACOX2	-1.09969	0
CAGCTCGCGATACTTCTCCA	ACOX3	0.145309	0
GCTGCATCCCTTTATCGTGC	ACOX3	-0.0257653	0
ATGTCGCCAACCATCACTCC	ACOX3	-0.196722	0
CGAAGATCCGCTTGCATCGA	ACOX3	-0.372249	0
GAAGAAGGGTCTTCGGGTCC	ACOX3	-0.968046	0
AGCAAACACCACCGCGTGAG	ACOX3	-1.0072	0
TCAGAGAGTGAAGTTTGCCA	ACOXL	0.817065	0
CTGCCTCTGTTAAAACGTGC	ACOXL	0.113064	0
GTCAGCCGAAGCCTTGTCAT	ACOXL	-0.10618	0
AGAGGACTTCTCCTATGACA	ACOXL	-0.249208	0
TCCAGTGCGGAATAATTTAT	ACOXL	-0.586261	0
GCCCTGAACATGTTACTAAG	ACOXL	-0.71319	0
GTGAGCTGCCTAAGAAATCA	ACP1	0.0383315	0
AAAGCTAAAATTGAACTACT	ACP1	-0.124025	0
CCTGAAAACTGCTTCTGCAA	ACP1	-0.64786	0
CAACTTCCGGGTATGAGATA	ACP1	-0.882752	0
ACGGTACCTGCCGGGCAACG	ACP1	-1.16846	0
TGCTGTTTCTGACTGGAACG	ACP1	-1.19445	0
TTCTCTCAGCTGTACCGCCA	ACP2	0.607132	0
GCTTCAACCCGAACATCTCG	ACP2	-0.0763352	0
GTTGAAGCGCTGCATCCCGT	ACP2	-0.49947	0
CGTTCTGCAGCTGCTCATAA	ACP2	-0.596374	0
GCCCTGCGGCAGCGCTATCA	ACP2	-0.664287	0
AGCCGTGATAGCGCTGCCGC	ACP2	-0.811581	0
CACAGTCCGAGCGATCTCCT	ACP5	0.644885	0
TGCCCTGCGCTTTGTAGCCG	ACP5	0.355118	0
GGTAGGCCCGTGCTCGGCTA	ACP5	-0.0517032	0
GTGTGGTCCATAGCCGAGCA	ACP5	-0.122166	0
TTTCCGGCTAGCACGTACCA	ACP5	-0.659909	0
AGCCGTTGGGGACCTTGCGC	ACP5	-1.02645	0
CTTTAGGGGGGCATGTTTGC	ACP6	0.590866	0
CATTTGCTGCATGCCCACCT	ACP6	0.142584	0
GGAGTCCACCCGTTGTTTGC	ACP6	-0.638153	0
CTTCATCCTCCTGGACAACG	ACP6	-0.723773	0
CAGACTGCCTCTTTACAGCC	ACP6	-0.733894	0
ACGAACCTTCTTTCTGACAC	ACP6	-1.08651	0
GTCACAGGGGGCTCCGTCAC	ACPL2	1.13054	0
GAAACCGTATCACCCAAAAC	ACPL2	0.511338	0
GCAGCAGCAAGAAGCGGTTG	ACPL2	0.41299	0
ACCAGAAATTGACTGCACTC	ACPL2	-0.309277	0
CGTTTCAGTCCACCTGATCC	ACPL2	-0.390007	0
GTTCAAGGGGCTTTCGAAAG	ACPL2	-0.92038	0
AGGGCAGCAAGCCTTAGCCT	ACPP	0.0739154	0
TCCTCATGGCCACAAGGATT	ACPP	-0.0888021	0
TGAGTCCTATAAACATGAAC	ACPP	-0.476994	0
TACTTTCAGGTGTTTCGGCA	ACPP	-0.503433	0
ATGGAGCAGCATTATGAACT	ACPP	-0.708897	0
AGACCGAAGTGTACTAGCCA	ACPP	-0.737499	0
CACCTCCTTGTGTGGGTCCA	ACPT	0.63785	0
ACCCCTGGTGTTCGTGGCTC	ACPT	0.174623	0
ACAGTCCCGTGAAGTTCTCC	ACPT	-0.208736	0
GAACTTCACGGGACTGTCGC	ACPT	-0.328575	0
CGCTTCTCACCGTGGTCAGC	ACPT	-0.585609	0
CTGGGTGGAAATGGCCGGCC	ACPT	-1.31358	0
GAACGCGCCCATTGTACCAC	ACR	0.582899	0
AATGAAGCGCCCACACGAAA	ACR	-0.305129	0
GTGGTGTCCGCATCGTCGGC	ACR	-0.362423	0
TTGCCTGAACCGTAACCCAC	ACR	-0.550593	0
AAAATACAACTCTGCGACAG	ACR	-0.837681	0
GGCGTTATCTTTAGCAACCA	ACR	-1.49741	0
TGTGAAGATGTCCGAGTCTC	ACRBP	0.206497	0
GGGTGCTCACCTTCCGATTG	ACRBP	-0.146527	0
CACAGCCTTTCGTGGCAAGC	ACRBP	-0.234006	0
CACCATCGGGCACTAAGCCG	ACRBP	-0.612436	0
TGCGAAGAAGCGTTCGTATT	ACRBP	-0.673522	0
GTCTGATGAGAAACCGCAAT	ACRBP	-0.737426	0
ACTCACCTCGCCTGTCTCTT	ACRC	0.532379	0
CACTGCTTGACTGAACATTA	ACRC	-0.17405	0
CAGAAGAGCTCCGAAGAGAC	ACRC	-0.19251	0
ACTCTACTTACAAGACCCAC	ACRC	-0.263588	0
TCAAGCAGTGATGACACCAG	ACRC	-1.58881	0
AGTCAGCCTAATGAGCTTTC	ACRV1	1.36839	0
CCTTTGAGTGAGCTTGAGTC	ACRV1	-0.160673	0
ACTTCAGTTCAGCAACTTCC	ACRV1	-0.358655	0
CTCACCAGAAGGCTGTTCAC	ACRV1	-0.866581	0
TAATTTGCATCCTCGTTCCA	ACRV1	-1.21704	0
CACACCCTTGAACCATGAAT	ACRV1	-1.78741	0
CTGTCCACAGGTCGTAGATC	ACSBG1	0.879332	0
ATCACGACTGCCTTTAGATG	ACSBG1	0.171837	0
AGAACCTCCTCCAAACAAGA	ACSBG1	0.0911648	0
TTGACTCAGCATCACGCCCT	ACSBG1	-0.469009	0
TGTGTGCTAGTCTACACTTC	ACSBG1	-0.543667	0
CCGCCCAGATCTACGACCTG	ACSBG1	-0.733259	0
TTAGCTCCTTCTTGAGTCTT	ACSBG2	1.14084	0
CTGGGTTTGGAGCGTTTCCA	ACSBG2	0.592229	0
ATGACCTTACCCGGCTAGGA	ACSBG2	0.172234	0
GGAACCCCAAAGACTCAAGA	ACSBG2	0	0
TCCGACAAGCCTCATAGTAC	ACSBG2	-0.309832	0
CGAGAGTCAGTCAACCGATT	ACSBG2	-0.431693	0
TGCACCCCTGAACGTAGCTG	ACSF2	0.543794	0
CGAGCCATGGCTGTCTACGT	ACSF2	-0.414982	0
ACGACCAAGGCCTCTCGTTC	ACSF2	-0.822298	0
CAAGATCGTGGGCCGCTCTA	ACSF2	-1.0055	0
CATCCCGACGTAGACAGCCA	ACSF2	-1.01104	0
CATCTACCCCGCAGAGCTCG	ACSF2	-1.38021	0
CTCCCGCTGCACCACGTCCA	ACSF3	0.214212	0
TCTTAAGTTCTGAAACGCCG	ACSF3	-0.275746	0
GCAGCGCGTTGACCACACCA	ACSF3	-0.377675	0
AAACTGCACGCAAGAAATCC	ACSF3	-0.502951	0
GGACAGAGCCATGCCGATCT	ACSF3	-0.565383	0
CGGTATGGCATGACCGAGAT	ACSF3	-0.688187	0
GGGTCTCGTGGCGTACCAGA	ACSL1	0.382757	0
GGTTTCCGAGAGCCTAAACA	ACSL1	0.230944	0
ACTTGACAGCGACGAGCCCT	ACSL1	0.0766895	0
TCTTCCGACCAACACGCTTA	ACSL1	-0.0845169	0
AACCAGACCAACCCTATGAA	ACSL1	-0.291556	0
CTCGTCGCTGTCAAGTAGTG	ACSL1	-0.618404	0
TAACATACCCATGCTGGCCT	ACSL3	0.758553	0
TCACATAGTAACATTATTGC	ACSL3	0.0568138	0
CAACAGTGATGATGTGCCGC	ACSL3	-0.832914	0
CTCACAGAAGATGGCGATGT	ACSL3	-1.04547	0
CGAGTGGATGATAGCTGCAC	ACSL3	-1.24498	0
GCAATGGTTTGCTATGAGGT	ACSL3	-1.80627	0
AGGAAAGTTGTACTTAAAGC	ACSL4	1.16176	0
GATTACCAGTGTTGAACTTC	ACSL4	0.190006	0
CTGTGAATCTCAAATCCTTC	ACSL4	0.0784981	0
AATCGCAGAGTGAATAACTT	ACSL4	-0.234792	0
TCATGGGCTAAATGAATCTG	ACSL4	-1.20903	0
CATGCAATCAGTAGAAGAGT	ACSL4	-1.63273	0
TTTAGACAATGGGCCCTGCT	ACSL5	0.78569	0
CAGACACAGCGAGTCCTCTT	ACSL5	0.330574	0
AGAAGAGGTAAGACGGGTTG	ACSL5	-0.0352053	0
CAAAGAGGACTCGCTGTGTC	ACSL5	-0.431559	0
TTTGTAAGATAGCCATCTGT	ACSL5	-1.18338	0
GTCAGGATGCAGATCAACGC	ACSL5	-1.27619	0
ATGTACCAGGTGTTCCGCCG	ACSL6	0.622795	0
AGCCTAAGCAGCCTTACCAG	ACSL6	0.344361	0
CGGCGATCTGTGATTGGGTC	ACSL6	0.33789	0
GGCCTGCTACACATATTCCA	ACSL6	0.0986267	0
ATCCGCTACATCATCAATAC	ACSL6	-0.355385	0
CCTCCTGGTAGGACAGCCAC	ACSL6	-1.13058	0
AGGGTTGTAAGGCCAACCCA	ACSM1	0.565266	0
CAATCCATCCTGAGTCCGAC	ACSM1	0.236208	0
AACGTCTTCACACAGACCTG	ACSM1	0.11546	0
GTCGGACTCAGGATGGATTG	ACSM1	-0.131544	0
ACAGGTCTGTGTGAAGACGT	ACSM1	-1.49684	0
CAAGGTCTTTGACTTAACAC	ACSM1	-2.63236	0
GAACATCTTGTGCTCACTTA	ACSM2A	0.431549	0
ACAGGCTCCCGAGAGGACGT	ACSM2A	0.240093	0
GTGCATGCTCCTAATGCCCA	ACSM2A	-0.086137	0
AACGTCCTCTCGGGAGCCTG	ACSM2A	-0.399309	0
AGTAGCTTAATTCTCAGAGA	ACSM2A	-0.460224	0
TGTCTGAGAAAAGCTGTGAT	ACSM2A	-0.608256	0
TTAGGTCTCATCTTTATGCC	ACSM2B	0.219681	0
ATCCACCACTCATCACTGTG	ACSM2B	0.127616	0
ACAGGCTCCCGAGAGGATGT	ACSM2B	-0.487042	0
TGTCTGAGAAAAGCTGCGAT	ACSM2B	-0.859727	0
AACATCCTCTCGGGAGCCTG	ACSM2B	-1.58198	0
AGCTTACCCAGCATCCATCT	ACSM2B	-1.65628	0
TGATGCTAGCTCGTGTCACC	ACSM3	-0.0920172	0
GGCATGACGTAGCATCTTCC	ACSM3	-0.503499	0
TTACTAACCTGTTCGCAGAC	ACSM3	-0.521407	0
TTACCCGATCTCCTCTTTGT	ACSM3	-0.564269	0
GTTCTCTGATACAATCAGCT	ACSM3	-1.17568	0
GATGCAACAGCGTCTACTGC	ACSM3	-1.95331	0
AATACAATGGACTCCACCGC	ACSM4	0.476128	0
TCAACCTACCTGGACATCAT	ACSM4	-0.356417	0
CCCAGGGATCATCTTCATGC	ACSM4	-0.363334	0
TGGGCAGAATCACGGCCAAA	ACSM4	-0.385127	0
AATGTAGCTTGCATACGAAC	ACSM4	-0.998833	0
TGAAGTCCTCAGATATCATA	ACSM4	-1.13504	0
GAGAAGTGGAAACACCAGAC	ACSM5	0.342655	0
TCTTACATTCAGGATAACTT	ACSM5	-0.0843452	0
GCTGTGTCCCAACCATCTTT	ACSM5	-0.166573	0
TGACCGAATCTGACATCTTC	ACSM5	-0.178607	0
CGTACAGCTCCACACCAGTC	ACSM5	-0.275851	0
CTGCACAAGCAGCCGAAAGA	ACSM5	-1.83154	0
CCGAGAGCGTTGCTTTGATC	ACSS1	0.0924774	0
TTCCTCCACTTCGCACCGCA	ACSS1	-0.0430947	0
CCAGATCAAAGCAACGCTCT	ACSS1	-0.0746932	0
GCCGGCCATGCGGTGCGAAG	ACSS1	-0.0799157	0
TGGCGCGGGACACTCTCGTG	ACSS1	-0.0825232	0
ACGAGAGTGTCCCGCGCCAG	ACSS1	-0.503336	0
GCTCAGAATGACCATGACCT	ACSS2	0.909421	0
GACTACATCCAGAATGCACC	ACSS2	0.810406	0
GGTGCATTCTGGATGTAGTC	ACSS2	0.68453	0
TACAACTTTGATGTGACTAA	ACSS2	0.222262	0
TCACATCAAAGTTGTACCGA	ACSS2	-0.800472	0
CCACAGTAGACATGTCCCCG	ACSS2	-1.01343	0
TAGTCGCATTGATCATGTAA	ACSS3	0.736152	0
GTTGATCGTCATATTGAAAA	ACSS3	0.589527	0
TACATCGCCTGTGGGATCAT	ACSS3	-0.286252	0
TGTGTAGGAGGCGGTTCCTT	ACSS3	-0.426686	0
CTCCCGGTCGTGACCTTGAT	ACSS3	-0.51282	0
GTTGCTTTAGTGTTTGTAAC	ACSS3	-0.702221	0
GGGGCACCACGATGTACCCT	ACTA1	0.710157	0
CGGTGAGATCGCGGCCCGCC	ACTA1	0.657042	0
CAACGTGCCCGCCATGTACG	ACTA1	0.388972	0
CAACGAGCGCTTCCGCTGCC	ACTA1	-0.325739	0
GCCCCCCGACATGACGTTGT	ACTA1	-0.4651	0
GTTGTGGGTGACGCCGTCGC	ACTA1	-0.968198	0
TCAGGGGTGCCTCCGTGAGC	ACTA2	0.862707	0
GGGACAAAAAGACAGCTACG	ACTA2	0.441782	0
CCTACCAGTTGTGCGTCCAG	ACTA2	0.322998	0
CTGAAGTACCCGATAGAACA	ACTA2	-0.492281	0
GGCCTCACCAGTAGTAACGA	ACTA2	-1.18333	0
TTGTCTCCCAGGCATCGTGC	ACTA2	-1.19921	0
CTCTCAGGCATGGAGTCCTG	ACTB	0.571994	0
CGTACAGGGATAGCACAGCC	ACTB	-0.467262	0
TCCTTCCCAGGGCGTGATGG	ACTB	-0.471703	0
CACCTTGATCTTCATTGTGC	ACTB	-0.728535	0
AGCCATGTACGTTGCTATCC	ACTB	-1.30587	0
CAACCGCGAGAAGATGACCC	ACTB	-1.37846	0
GGAAGTTCATAGCTCCGTTC	ACTBL2	0.568432	0
TGCCAGATCCAGGCGTAGAA	ACTBL2	-0.0298108	0
TCGAGGACGCCCTATCATGG	ACTBL2	-0.288216	0
GCCTCATGCCATTCTACGCC	ACTBL2	-0.352197	0
TCGGAAGCGTTCATTCCCAA	ACTBL2	-0.872542	0
TCCTCGACACCAGGGCGTTA	ACTBL2	-1.59454	0
GTGTGACATTGATATCCGCA	ACTC1	1.39091	0
TCCCCGGGCAGGCATTGTTC	ACTC1	0.261712	0
TGCATACGATCAGCAATACC	ACTC1	-0.125903	0
GTGCTATCCCTGTATGCTTC	ACTC1	-0.587854	0
TGGTACGGCCAGAAGCATAC	ACTC1	-0.926266	0
CTACAACTCACCAATGAAGG	ACTC1	-1.38354	0
CCCCTAGGTATGGAATCTTG	ACTG1	0.775505	0
AGCTGTAGCCTCGCTCAGTG	ACTG1	0.24782	0
CAACACCTACCCAGGAAGGA	ACTG1	0.158561	0
TCGACTCACCTTGATCTTCA	ACTG1	-0.909412	0
TCCCCTGCAGGGCGTCATGG	ACTG1	-0.923822	0
CAAGCAGGAGTACGACGAGT	ACTG1	-1.03177	0
GGTCACGGCCAGCCAAGTCC	ACTG2	1.52125	0
CCACTAGGCATGGAGTCCGC	ACTG2	0.281711	0
ACCGCGCTCGTGTGTGACAA	ACTG2	0.0397505	0
TGAGCACGCACCTGGTGGCG	ACTG2	-0.0725261	0
GTGTGACATTGACATCCGTA	ACTG2	-0.148275	0
TCTGTCCACAGGCATCGTCC	ACTG2	-1.03173	0
TGCTCCACCGGCGCGTTCAG	ACTL10	0.627899	0
CATGGCTAGCACCGCGTTGC	ACTL10	0.159803	0
CCCGTTACCCACGCTGAAAC	ACTL10	-0.581574	0
CCACGAGTGACCCGCGTAGA	ACTL10	-0.596482	0
ACATGGCCCGAGTTATCCAG	ACTL10	-0.730812	0
GGGCCGCGTAGCCGTGCCGC	ACTL10	-1.06621	0
TCGTTCTACTGGGCTGATTT	ACTL6A	0.310243	0
GTACCGAAGCTTGAAAATCC	ACTL6A	-0.202467	0
TCTCAGGAAGCTGTTCGTGA	ACTL6A	-0.347833	0
TTACTCACAGTGTGTTATCC	ACTL6A	-0.727384	0
GTTGAAGGACATAGCCATCG	ACTL6A	-2.52723	0
TGCCAAGACCTCGTAACCTG	ACTL6A	-3.01819	0
GCAGGGCATTGGTGTCGATG	ACTL6B	0.41355	0
ATGACCTCCGCTCCATCCCG	ACTL6B	-0.482241	0
GGCTCCTTCTCAGTCCGCGC	ACTL6B	-0.561652	0
TCCCCGCACAGATGAGGTGG	ACTL6B	-1.08975	0
GTCATGTCGCCCCTCAAGAA	ACTL6B	-1.59329	0
ACTATGAGCGGGGGCGTCTA	ACTL6B	-2.05296	0
ACCCACACGGCCCGCTTCGC	ACTL7A	0.830019	0
GGTCCACCGCTTTGAGTACG	ACTL7A	0.259333	0
CAAAGGATAACCCTCGTAGA	ACTL7A	0.0397274	0
CGTGTTCCTCGTACTCAAAG	ACTL7A	-0.28644	0
TACGATCCGCTACGTGCTGC	ACTL7A	-0.848382	0
GTGTCCCAATGACACCCCGC	ACTL7A	-0.937188	0
ATAGTGATGAGTTTGCCGTC	ACTL7B	0.594381	0
GCCCGGCAGCACGTCGCCCT	ACTL7B	-0.0636721	0
ATCCGAGGGCGACGTGCTGC	ACTL7B	-0.10293	0
CGTAGCCGCACTTGCAGTAC	ACTL7B	-0.809025	0
CTTGCGGGTGTCGCCAGCGT	ACTL7B	-0.958484	0
ACCAGCCGCGCCGACTACGC	ACTL7B	-1.51012	0
GATAACGGTTCTTGCAGCCA	ACTL8	1.02359	0
CCGCTCGATGGGGTAGCTAA	ACTL8	0.646826	0
GAACTCCAGCGTCTTGCCGC	ACTL8	0.547601	0
ACGGATTCCACAATGGCCCG	ACTL8	0.359652	0
GTGCTACGTGCCGCAGAATC	ACTL8	0.000823339	0
CACACGCCTACGGGCATAGC	ACTL8	-0.175597	0
GTCCGCTTGTACTCCTGCTC	ACTL9	0.701608	0
TAAGCACCACTATTGCTACG	ACTL9	-0.0117957	0
CGACTGCGATGCCACGTACA	ACTL9	-0.931437	0
TGGGGAGCGCAGCGACTCGA	ACTL9	-0.978856	0
CCTGCGCAGCGGCATCGTCG	ACTL9	-1.22527	0
CCACGACGATGCCGCTGCGC	ACTL9	-1.245	0
CCAGCGGACCGAGAAACTGC	ACTN1	0.292027	0
TAACTCCCACCTCCGGAAGG	ACTN1	-0.393821	0
GCTGGCCTCACCGTCAGTCC	ACTN1	-0.421522	0
TGGCATACTCCAAGTACAGC	ACTN1	-0.804056	0
GATCCAAACAGGTGAACGCT	ACTN1	-0.833452	0
GGCCTTACCTTCGGCTCCGA	ACTN1	-1.33382	0
CACGTAGTTGTACTGCACGC	ACTN2	0.208023	0
CATCCTTCGCTTTGCTATTC	ACTN2	0.0186133	0
TATCCTGAATAGCAAAGCGA	ACTN2	-0.109388	0
CCTCTCACCTTCAGCGCCAA	ACTN2	-0.411595	0
GTACAACTACGTGTACGACG	ACTN2	-0.646935	0
AAAGGCTGCCCAAACCTGAC	ACTN2	-1.06616	0
CATCCTTAGGTTCGCCATCC	ACTN4	0.623133	0
ACTCTCATCTTCCCCCGCTC	ACTN4	0.302903	0
TGCACATTGACGTTCTTATA	ACTN4	-0.0103901	0
GCATGAGCTTGAGCCCGTCT	ACTN4	-0.152347	0
GGAGTTGCACCATGCCGTGA	ACTN4	-0.4665	0
CAACAATGTGAACAAAGCGC	ACTN4	-1.09238	0
CTTACCTGAAATATAGTATG	ACTR10	0.24366	0
TTATACTGAACAACTCTGAC	ACTR10	-0.14017	0
GATCTAACCTGATTGATCCA	ACTR10	-0.33649	0
CCTAGTGTGATAAAAAGAGC	ACTR10	-0.851885	0
GCTCCCCAACAATTTAGAAC	ACTR10	-1.16372	0
AATGTTGACTATCCATTAGA	ACTR10	-1.58321	0
TGCCATGACACGAACGTGCT	ACTR1A	0.288017	0
GGTTTAAAGGCGCCTCAGTC	ACTR1A	-0.714549	0
AAACTTCGGCAGCTCGTTCC	ACTR1A	-0.777127	0
AGCATGGCATCGTCAAGGAT	ACTR1A	-0.931965	0
ACCCAAGCACGTTCGTGTCA	ACTR1A	-1.17083	0
GCTTTCAATCCGCTATCCCA	ACTR1A	-2.20362	0
CTGGCAGTACGTCTACTCCA	ACTR1B	0.74969	0
TCGGGCGGCCGAAGCACATG	ACTR1B	0.399428	0
CGCTCAACCCGAGTAAGAAC	ACTR1B	-0.175509	0
AGCACGGCGTGGTGCGAGAC	ACTR1B	-0.451734	0
GAACAGGGCCGGCACGTTGA	ACTR1B	-0.575108	0
GATTTCAATGTTTCCCACTT	ACTR2	0.520352	0
CTACATATACACCGGAAAAC	ACTR2	-0.983257	0
CACATTTGCCCAGTATATGA	ACTR2	-1.1767	0
CGTACAAAGTCAGAACTGCC	ACTR2	-1.70429	0
TATAACTAGATATCTTATCA	ACTR2	-2.09099	0
TCATTCCAGTTTGTGAAGTG	ACTR2	-2.32824	0
CATACCTTTGTTGCATATGT	ACTR3	-0.40215	0
CACTAGAATATTGTCCTCTC	ACTR3	-0.539018	0
GCTATAAATACCTTGTAGAG	ACTR3	-0.898167	0
TGTCAGACGTCCTCTCTACA	ACTR3	-1.06447	0
AAGTGGGTGATCAAGCTCAA	ACTR3	-1.19138	0
ACGTCCAAAGTCCCTGAACA	ACTR3	-3.3247	0
AGGCTCCCTGCCTCCCTGCG	ACTR3B	0.0807335	0
TACTCACCATTAAAAAATAA	ACTR3B	-0.175022	0
CTCCAGTGGCCGATACGACA	ACTR3B	-0.188466	0
TTTGAATCATTTAACGTACC	ACTR3B	-0.748788	0
GGTGCCACAGTCCACCACGC	ACTR3B	-1.651	0
TTCGAATCATTTAACGTTCC	ACTR3C	0.521225	0
TGCTTACCACTGGGATAACA	ACTR3C	-0.163787	0
TAGGCAGAAGGTTATGTAAT	ACTR3C	-0.185691	0
TCTCCAGGCAGTGCTGGCCT	ACTR3C	-0.305506	0
TGAACTGCAATGTAGAGTCC	ACTR3C	-1.70653	0
ATCAAACACATCCCGATTGC	ACTR3C	-1.73836	0
TTACCTGCACATATAGCAGT	ACTR5	0.887822	0
AACTGCAAGCGCATCAATCT	ACTR5	0.379531	0
TGAGCACAGCTACATCGCTG	ACTR5	0.314189	0
CCAAAGAACTCGATGTGCAG	ACTR5	-0.346912	0
CCACTGCACATCGAGTTCTT	ACTR5	-0.915739	0
TGTCTACCACATCCACCTCG	ACTR5	-1.17094	0
AGATGTATGCTATGTGTCTC	ACTR6	0.259622	0
TGTTAGGCAGCTACATGTTA	ACTR6	-0.606284	0
ACTCTTAACCAATCATCTAA	ACTR6	-0.955667	0
GGAGCTTACAACGCCAAAAT	ACTR6	-1.12791	0
TCCCCTTGCAGGATAAATGT	ACTR6	-2.16704	0
TGAGATGACGACCTTAGTGC	ACTR6	-2.32067	0
AAATGGTGGATCAAGCAATA	ACTR8	1.00212	0
CGAACCTGTTCAGGGGACAC	ACTR8	0.892888	0
TCTTCTCCTACTAAATACTC	ACTR8	-0.405125	0
GCGGCCCATCGTGCCCGCGC	ACTR8	-0.511323	0
CATCACCCTGAGTATTTAGT	ACTR8	-0.781453	0
CGCACCTCTTGCAGCGACTC	ACTR8	-0.979601	0
TGTTACCAGTCCACGCTCAA	ACTRT1	0.131009	0
TTGCACTACCCCATTGAGCG	ACTRT1	0.00211345	0
CCATGTCATCAGCTCCGTCT	ACTRT1	-0.0935995	0
CGCAGTCACCAAACTCTGTA	ACTRT1	-0.193379	0
AGTTAAACCCGCTAGCAAAG	ACTRT1	-0.867823	0
GAGGGCTCGGTCATAAGTAC	ACTRT1	-1.02682	0
CTGCACTCCCCTTTCGAGCG	ACTRT2	0.0369735	0
GGAGACCATATTCGAGAGCC	ACTRT2	-0.163367	0
TGATGTCCCTGCCCGCCACG	ACTRT2	-0.335248	0
GGAGTTTGGACCCCGGCACA	ACTRT2	-0.340678	0
AGATCACGGCTCCCCCCGAC	ACTRT2	-0.357242	0
GAGCCCCGGGCTCTCGAATA	ACTRT2	-0.384998	0
GGGCGGGCTAGAACTCTGCG	ACTRT3	0.220616	0
GAGCCGTTGTCGATCACCAC	ACTRT3	-0.352119	0
CGCAGAGTTCTAGCCCGCCC	ACTRT3	-0.353783	0
TCCGTGTCATATGAACCTTG	ACTRT3	-0.799917	0
CAACGGCTCGGGAATGATCA	ACTRT3	-0.847745	0
ACTAACCGCTTGTCTAAACC	ACTRT3	-1.25243	0
GGCTCGCCAGATTACACTGT	ACVR1	1.09395	0
AGTCACTTACCTTCCATACT	ACVR1	0.792062	0
TTGGATCATTCGTGTACATC	ACVR1	0.766755	0
TGCTCTCCCCTCCCCTAGTA	ACVR1	0.724613	0
AGCAGCCTTTCTGGTAGACG	ACVR1	0.338009	0
CAAGCCGTGGAGTGCTGCCA	ACVR1	0.00329038	0
ACACCTGCACATGGAGATCG	ACVR1B	0.301171	0
CCTCTTTGTCCAGCGCACAG	ACVR1B	0.165016	0
TGCCCACGATCTCCATGTGC	ACVR1B	0.00480637	0
AGCCTGAGCACCCGTCCATG	ACVR1B	-0.183066	0
GCTACACTGACTACTGCAAC	ACVR1B	-0.214654	0
GAGCTGGTAGGCATCATCGC	ACVR1B	-0.580556	0
TGCAAGGACGATTGTGCTTC	ACVR1C	0.144789	0
ATTTATGATGTGACCGCCTC	ACVR1C	-0.0331667	0
AGGGTCGACAGTGCTCCTAC	ACVR1C	-0.303823	0
TTGGTTAGGTCTACCTCTGT	ACVR1C	-0.800855	0
GCATCAGTCATGCTAACCAA	ACVR1C	-0.918021	0
AAGACTTGAGCATTCAGTTC	ACVR1C	-1.20107	0
CAGCAACAAAAATATACTTC	ACVR2A	0.67387	0
CCAGTTGCTTAACGAATATG	ACVR2A	-0.0343114	0
CGCTGTGTGACTTCCATCTC	ACVR2A	-0.171973	0
ACTTGAGTTGGAACAAGTAC	ACVR2A	-0.182313	0
TGCCACTTATGTTAATTGCG	ACVR2A	-0.672093	0
CCACATATTCGTTAAGCAAC	ACVR2A	-0.850372	0
ACGCTTCACTCATTTGCCAG	ACVR2B	1.19884	0
GCGATGCCGGTACATCCAAA	ACVR2B	0.525915	0
CACAGCAGCAGAAGTACACC	ACVR2B	0.47818	0
CGGCATCGCAAGCCCCCCTA	ACVR2B	-0.160327	0
CGCGGAACATGACGGCGCCC	ACVR2B	-0.741591	0
CGGCGCACAGCGATCCCCAG	ACVR2B	-0.799862	0
CTTGAAGTCGCGGTGGGCAA	ACVRL1	1.31797	0
TGGGCCCTCACCATTCACGA	ACVRL1	0.780846	0
CTCAGACACGACAACATCCT	ACVRL1	0.0564633	0
CATCGGCAACAACCCGAGAG	ACVRL1	-0.235926	0
GCAGTGTTGCATCGCCGACC	ACVRL1	-0.326995	0
CCCGCCACACTTCGCCATAG	ACVRL1	-0.388599	0
TGAGGAGACAGCCCGCCAGC	ACY1	1.0256	0
TGACCCCCTCGCCAGCTGCC	ACY1	0.421659	0
GCTGGACAGTGCGGATACGC	ACY1	0.25876	0
CCTGGGCTGTCAGAAAGTAG	ACY1	-0.299863	0
TGGCGGAAGAGCGTCACCGA	ACY1	-0.449835	0
GGTCACCCTAGAGTTTGCTC	ACY1	-0.754632	0
GGGGAAGTCCACGACGCCCA	ACY3	0.593972	0
GGCAACGCCCTTCTCATAGT	ACY3	0.576615	0
CTATAGACCCGTGGGCGTCG	ACY3	-0.00102453	0
GGTGCATGGCAAAGACTTCG	ACY3	-0.355099	0
TCTTCCTGTACCAGCGGTCT	ACY3	-0.355614	0
GTCACCTCATATGGGTCGTC	ACY3	-1.32042	0
CAGGAACTTACCTGCATAAC	ACYP1	1.04479	0
TTTCATAATCCACTGATATC	ACYP1	-0.286612	0
AGGAAACACCCTGATATCAG	ACYP1	-0.615358	0
AGCTTTGCTACCAGTTATGC	ACYP1	-0.658138	0
CACATACCTGAGTATGCTTA	ACYP1	-0.97541	0
AGAGTATTCAAGCTTAGAGA	ACYP2	0.317293	0
ATGGAATTGACTTTGTCTTC	ACYP2	-0.768647	0
TCCGAACACCTCGTAGTCCA	ACYP2	-0.791284	0
TGGGTGAAGAATACCAGCAA	ACYP2	-1.02119	0
CGAGGTGTTCGGAAGAGTGC	ACYP2	-1.10278	0
GCTTCCAACCTTGCTCAGCC	ACYP2	-1.13958	0
AGCCCCTCTGCTGTGTTAGC	ADA	0.283726	0
GCTCACTTTGGGCTTGTCGA	ADA	-0.384	0
GAACTGCATGTCCACCTAGA	ADA	-0.627138	0
CAGGCTTGATGGATCCGTCT	ADA	-0.895335	0
TTACCTGCCATAGTATAAGA	ADA	-1.21358	0
AGGCATGTAGTAGTCAAACT	ADA	-1.43628	0
CCAATGAACTGCTATATTTC	ADAD1	0.616432	0
TATGTTTCAAAAGTACATTA	ADAD1	0.523938	0
CTCGCTGCATTTGTGCAAAC	ADAD1	-0.316832	0
CCTGAAATATAGCAGTTCAT	ADAD1	-0.487919	0
GCTAGTTCAGATAAAACAAC	ADAD1	-0.577268	0
GCGAGTTCAGCTTGACCTTA	ADAD1	-0.83065	0
TTGCTATTCGCAGTGCCCGC	ADAD2	0.12997	0
TGCTCACCTACCTACGCTCA	ADAD2	-0.335503	0
ATGGCGAGCGCTCGTCCAAC	ADAD2	-0.559258	0
CGGTTTGCCCAACTTGAGTC	ADAD2	-0.56881	0
CAGTTCCGCGCTCACCGAGA	ADAD2	-0.595555	0
ACGCTGCGCAGCGCTGCTCA	ADAD2	-1.84394	0
ATAAAAGAATTTGCAGATGA	ADAL	0.985217	0
CCCAGAAGAGAAAATGCTAC	ADAL	0.351806	0
CTATTCTGAATTGCCAAAAG	ADAL	-0.0342377	0
CAATCACAGTCATCTGATCG	ADAL	-0.465887	0
TCAGATGACTGTGATTGACA	ADAL	-0.488459	0
GAATAGAAGTCTGTCTTGCA	ADAL	-0.853747	0
AAGTGTCCCTCTTCATTCGT	ADAM10	1.24032	0
TGATCTGCACAGCCCCCCTG	ADAM10	0.409634	0
GATACCTCTCATATTTACAC	ADAM10	0.394361	0
CGTCTAGATTTCCATGCCCA	ADAM10	0.236371	0
AAAATGTGCCACCACGAGTC	ADAM10	0.148792	0
TTAGACTATCCCCATAAATA	ADAM10	-1.26864	0
GGTCACGGAACCCAGCCGTC	ADAM11	0.979903	0
CCTCCTCTCCTCGCAATACG	ADAM11	0.311664	0
GCTCCACGTATTGCGAGGAG	ADAM11	-0.56955	0
CGGAGCTCTCCCTAACCAGA	ADAM11	-0.769933	0
CTGGGATGACGAAACTCACC	ADAM11	-0.925305	0
CTTCAACTCAAACTTCACCC	ADAM11	-1.77427	0
GTCAGTCTCAGCACGTGTTC	ADAM12	0.113755	0
AATATCCCCGTACATGTCCA	ADAM12	-0.00103773	0
AGTGAAGAGCTTCGACTCCA	ADAM12	-0.0135289	0
TTGGAGTCGAAGCTCTTCAC	ADAM12	-0.0814791	0
AGTCGAATATTCAGCACTTC	ADAM12	-0.953526	0
TGCTGAATATTCGACTACAA	ADAM12	-1.44545	0
TGCCCATCGGGTGACCTGCC	ADAM15	-0.0900691	0
GCAGGTCACCCGATGGGCAC	ADAM15	-0.655336	0
TAATTGGGAGATCGTCCTGA	ADAM15	-0.709199	0
TTCCCCGAGTATTAGCTGTC	ADAM15	-1.41577	0
CACAGCTTGCCCGCCAGCGC	ADAM15	-1.4867	0
GGACGGTGACAGTCATATCC	ADAM15	-1.50491	0
ATCTAATATCCAGCAGCATT	ADAM17	0.520557	0
CTTAAGGTGAGCCTGACTCT	ADAM17	0.180862	0
TAACATCATCATCTCTTATG	ADAM17	0.150668	0
GGACTTCTTCACTGGACACG	ADAM17	0.106374	0
AACGTTCAGTACTTGATGTC	ADAM17	-0.777058	0
AAAGCGAGTACACTGTAAAA	ADAM17	-2.13941	0
TTTCCGAGATGTAGAGTGTA	ADAM18	0.128263	0
TCATTTGACTTAATCTTCCG	ADAM18	0.0483007	0
CAACCTTACACTCTACATCT	ADAM18	-0.368041	0
GCAGTCTTCCAAGCTCAGTG	ADAM18	-0.423986	0
TTCTGCATGTCACAGTTCCA	ADAM18	-0.608718	0
CTCGCCCTCCTCACTGAGCT	ADAM18	-1.10437	0
ATGAACTTATCATACCTCAG	ADAM19	-0.011186	0
GATAAGTTCATGCTGCAGCT	ADAM19	-0.094872	0
ACTCACCTCCAATTTCCGTG	ADAM19	-0.723559	0
ATCCACTCAAAGCTGAGCTC	ADAM19	-0.786601	0
TCAAACCACCACACGGAAAT	ADAM19	-1.01268	0
TGAGGGGCGAGAACTGATCC	ADAM19	-1.23751	0
CGCGTCTTGTTTCTGCTCAG	ADAM2	0.581338	0
TGCATTAAATTCACAGTATA	ADAM2	0.558359	0
ACCTGTGCAAATTACAGTTC	ADAM2	0.0787818	0
TCCTACAAAATTGTAATTGA	ADAM2	-0.27962	0
CAGAAACAAGACGCGCCACA	ADAM2	-0.292722	0
GAAAATACGGTCAATAATAA	ADAM2	-0.875711	0
GTAGCTCGCACACACACCAC	ADAM20	-0.279949	0
CCAAATTATGACCAAGCTCG	ADAM20	-0.343464	0
CCATCAGCGGTTTGTTGAGC	ADAM20	-0.406231	0
CCGTAAGAAGTGTGCCAGTA	ADAM20	-0.671214	0
ACCCTCCCACACATGATATC	ADAM20	-0.709508	0
ACTGCAGTTATGCCCAATAT	ADAM20	-0.813362	0
CCCAATGACAAGCATAGAAC	ADAM21	0.309849	0
TCCATTGAGAGAAATCGTTC	ADAM21	0.0254983	0
TAAGAAGCCCGACAGTAAAC	ADAM21	-0.220032	0
TCCTGAACGATTTCTCTCAA	ADAM21	-0.594882	0
GAGTGACTCTGATGTACACG	ADAM21	-1.10393	0
ACGACATATTCCTGCAACAT	ADAM21	-1.50119	0
AGGAGAGCACTGTTACTACC	ADAM22	1.0991	0
GTGTCTCTCTATGTATTCAG	ADAM22	-0.264733	0
ATAGAGAGACACATTGAACA	ADAM22	-0.354846	0
TGTTGACCAAGCAAGCTTCC	ADAM22	-0.451377	0
TGAACACTTACTGAAGTCCG	ADAM22	-0.509076	0
GAGAATGAATGACGTTCCAA	ADAM22	-1.35883	0
TGGGAAACCACAGTACTCTA	ADAM23	0.409252	0
CAGAGGCGTCAAAGACTCCA	ADAM23	0.232513	0
TCATCATGAACCAGCTCTAG	ADAM23	0.0145588	0
CACTTACTGAAGTCCATTGC	ADAM23	-0.231676	0
AACCGTACCTTAGAGTACTG	ADAM23	-1.17028	0
TATGATAGAGCCACTAGAGC	ADAM23	-1.31547	0
AAAAGCTGTACCTGTTGCTC	ADAM28	0.349313	0
TCATCCACTGCATAAAAGAG	ADAM28	0.116556	0
ACTTCATACTTCTTCACCCC	ADAM28	-0.00333228	0
AAGTATAAAATGACAATTAA	ADAM28	-0.0138038	0
AATATGTACCTGCAACAGAG	ADAM28	-0.951608	0
AGTCTCCTCCTCTCTGTTGC	ADAM28	-1.29903	0
CCGACTTCCACTTGCAATAC	ADAM29	0.149708	0
AGTAGTATGATCACTCATAT	ADAM29	-0.11983	0
ATCTTTAATGTGAAGCGCTG	ADAM29	-0.371313	0
AGTCGGAGAACATTACGCCC	ADAM29	-0.52353	0
ATGACCGCAATGAACAGTGT	ADAM29	-0.620522	0
GTGGTGCCAGTTATCCTCAC	ADAM29	-0.741213	0
GCATTGTCGGAACTAGTAGA	ADAM30	0.979589	0
ATGCTCGCCTGTCATCAGAT	ADAM30	0.100756	0
ACTTTCAAGATGTTCGTATG	ADAM30	-0.12059	0
ATCGCCCCTCTGAGCAGTCC	ADAM30	-0.52695	0
GGAACCCCTTGCAAGTATGA	ADAM30	-0.56281	0
GACCTTGCAGAGTACTGCGA	ADAM30	-1.76553	0
GCCCGGCCAGCAGCAACCAG	ADAM32	0.689861	0
AACTGTCATTTGTATTTGTT	ADAM32	0.352685	0
GCCGCACCATGTTCCGCCTC	ADAM32	0.139208	0
GTGTACAGTTTCTCATCTAT	ADAM32	0.112088	0
GCTCACCGGGTCTTGACGCC	ADAM32	-0.513283	0
ACACTGTGCACCTTAAACAA	ADAM32	-0.657905	0
GAAACCCACTACGGCCCAGA	ADAM33	0	0
GCAGTCTCGCCTGACCCCCA	ADAM33	-0.0982884	0
GCAGCCAGTCACCCCGCACT	ADAM33	-0.172363	0
AAGCATCTCACCGTGTGGTT	ADAM33	-0.195136	0
ACCCTGGCGCACCGTCAGCC	ADAM33	-0.358365	0
CCAGGTCTCGAAGCCAGACA	ADAM33	-0.529223	0
ACCTGGATCTTAGAAGATGA	ADAM7	1.11398	0
CAAGACATACCTTTAACCTG	ADAM7	0.272971	0
AATCACTCAGAATGCTTCCC	ADAM7	0.238638	0
GTATCTCGCTTCTGTATCAG	ADAM7	0.059774	0
CTGATACAGAAGCGAGATAC	ADAM7	-0.153103	0
TCCTTCATCTTCTAAGATCC	ADAM7	-1.22487	0
CCGACCCATACCTGCCCGCG	ADAM8	0.898874	0
AGGACGTAGCTCACCCTCTC	ADAM8	0.201288	0
CTGGGCGCGATGATGCTGCC	ADAM8	0.197413	0
CCACTCACCTGTTCTTCCGC	ADAM8	0.0626391	0
CGGCTACACAGAGACCTATA	ADAM8	-0.419912	0
GACCCGGCCATGCGCGGCCT	ADAM8	-1.69796	0
CACTGACCATCCCAATATAC	ADAM9	0.969098	0
CTTTCTCTAGTTAATCTCCA	ADAM9	0.864652	0
AAATACATTACCTGTATATT	ADAM9	-0.263908	0
CTTATGAAATTATAACTCCT	ADAM9	-0.793213	0
TTAGGTATCTTATGTTATTC	ADAM9	-0.896236	0
AAAAGAGCATATTATTCACT	ADAM9	-0.967261	0
TGAACAATGAGCCAAAGTAC	ADAMDEC1	0.0457016	0
ACCACAACTTCATGCTGCGT	ADAMDEC1	-0.0773905	0
CAATATCAGATGATCTTAAA	ADAMDEC1	-0.143895	0
TACAATGTTTCAGTGTAGTC	ADAMDEC1	-0.215543	0
TACCACGAAACCTGAGAACA	ADAMDEC1	-0.552248	0
TCGGACCCTACCATGTTCTC	ADAMDEC1	-0.615898	0
TGTGTCCAGTCACCGCTATG	ADAMTS1	0.854556	0
AAAGCATTGACGCCATCATG	ADAMTS1	0.3859	0
GCTTGTGGCAGACCAGTCGA	ADAMTS1	0.305495	0
GCACCTCGTACGATGCCAAC	ADAMTS1	0.145988	0
CTGCCGGTTGGCATCGTACG	ADAMTS1	0.139303	0
AATCCTGGTTCACACCATTA	ADAMTS1	-0.0100071	0
GGAACTCACATCCGTGTTGC	ADAMTS10	0.579952	0
CTCACGTGTGCCCGATCTCG	ADAMTS10	0.530566	0
CCAGACGCACACCATCGACA	ADAMTS10	-0.156568	0
GGCGCTCACCCCCTTGTCGA	ADAMTS10	-0.370048	0
CAGACAGTACTTGCCCCCGA	ADAMTS10	-0.431696	0
CGCTCACACATTCCGCCCAC	ADAMTS10	-1.29098	0
CTCGGACTGGACCCACCACG	ADAMTS12	1.5538	0
TGCCTCCTGTAAACGATGTG	ADAMTS12	0.54809	0
CATTCTACTCGAAGAAGAAG	ADAMTS12	0.0979998	0
CCCGCCATAGCTCTTGCTTC	ADAMTS12	-0.259567	0
ACCACCCGCACATCGTTTAC	ADAMTS12	-0.630189	0
GTACTACAGAATTTCTCACG	ADAMTS12	-1.23438	0
CATAGCGCTCTGTGTCCTCC	ADAMTS13	-0.172398	0
TCAGAATGACCATCTTCACC	ADAMTS13	-0.180622	0
GGTCATTCTGACAGAGCCTG	ADAMTS13	-0.265039	0
TGCAGGCGGCATCCTACACC	ADAMTS13	-0.287688	0
GTGTCTTCTTACTTGAGCCC	ADAMTS13	-0.632481	0
AAGTAAGAAGACACGGCCTG	ADAMTS13	-0.696889	0
CCAGCACTCACCAATGCGGT	ADAMTS14	0.0947668	0
ACACTTGTCATCCGCCTTCA	ADAMTS14	-0.447652	0
ACTTCTCCAGTGCCTCAATC	ADAMTS14	-0.654348	0
ACCTCCTTGTCACAGCCGAC	ADAMTS14	-0.663666	0
AAGCCGGACCTTCACCGCCA	ADAMTS14	-0.779974	0
GGCGGTGAAGGTCCGGCTTG	ADAMTS14	-0.979987	0
CGCGGAGCCTTTGGCTACCG	ADAMTS15	0.615447	0
AGGGGTTGGCACGGTCGATC	ADAMTS15	-0.22751	0
AAGAAGAGATTCGACAAGTG	ADAMTS15	-0.263444	0
ACACTTGTCGAATCTCTTCT	ADAMTS15	-0.34552	0
GCTTACCGTGCCCGCTGTCC	ADAMTS15	-0.388802	0
TTAACGGCCGCCGCTACTAC	ADAMTS15	-1.55052	0
GGGACACGTAATCGCCCCTG	ADAMTS16	0.223551	0
TGTGCAGACTTTACCGCCAG	ADAMTS16	0.219608	0
GCAGGCACCTGCGTGCGCCA	ADAMTS16	0.0270255	0
TGGATGAAGCCCCGCGCGCG	ADAMTS16	0.0179717	0
AGCCCCGCCATCCGCGCGCG	ADAMTS16	-0.845717	0
GCGGCCGGGCTGGATGGAAA	ADAMTS16	-1.30957	0
GTGGACGAGAACATCTGATC	ADAMTS17	0.597114	0
TATGTTTCAGCACCAGAGCC	ADAMTS17	0.219452	0
CCCGTGGTACTGCACCATGT	ADAMTS17	0.0692446	0
CCGGCTCACCAGCGAGCACA	ADAMTS17	-0.436294	0
AGATGTTCTCGTCCACTGAA	ADAMTS17	-0.466567	0
TTACGGGACGTTGTCGTAGC	ADAMTS17	-0.992537	0
GGCGGGCCCGAACCCGCAGC	ADAMTS18	0.547263	0
ATATTCATCAAACCTTAGAT	ADAMTS18	-0.602363	0
GTGACTGCTCAAAATCGCCG	ADAMTS18	-0.641944	0
GTCGTGTGAAATATATGACC	ADAMTS18	-0.69609	0
GGGCGACCCAGAAGATCAGC	ADAMTS18	-0.80855	0
GAAGGCACACGCGAGCAGGA	ADAMTS18	-1.63995	0
CACTGATTAGAGCCCGAGAG	ADAMTS19	1.1094	0
GAGAGGACACACTTCTTTCT	ADAMTS19	0.971366	0
TCATTGCACTTTCGAATCTG	ADAMTS19	0.769792	0
TTCCAGTGTTCAGTCAAGTG	ADAMTS19	0.270213	0
GCCAGGACTGCATGACCGTG	ADAMTS19	0.177983	0
TAGAGTTACCTTGTTTGACA	ADAMTS19	-0.365115	0
GGAGTTCTTCATCGAACCCT	ADAMTS2	0.31901	0
CGAGAAGGGCACCACCCGCG	ADAMTS2	0.0878813	0
ACGTAGCTGCCGACACCACG	ADAMTS2	-0.169522	0
AGGAGCACGCCAACAGCTCG	ADAMTS2	-0.854904	0
CTACAACATCGAGGTCCTGC	ADAMTS2	-1.52753	0
GGCGATACACCACATGCACA	ADAMTS2	-1.74078	0
ACGAAGTAGTGATCCCCGAG	ADAMTS20	0.121764	0
TTTCTTAGAACCTATAATGA	ADAMTS20	-0.0140235	0
GCTAAAGTGGTTTCTGCTCA	ADAMTS20	-0.382191	0
ATTAGTTATGATTCACCGTG	ADAMTS20	-0.429489	0
GACCGCCGATGCATCCTTTC	ADAMTS20	-0.466044	0
CTGAAGTATTGCAGTGTGTC	ADAMTS20	-1.85057	0
CCAGGCTGGTAATGAAGAAA	ADAMTS3	0.0421265	0
TCTCTTATTAGAGTCGGACC	ADAMTS3	-0.386816	0
AGAAAACGATTACAATATCG	ADAMTS3	-0.515675	0
TCCAAAGACTTCCACTACAG	ADAMTS3	-0.626393	0
AATGAGACGCCGCAGACACG	ADAMTS3	-0.782258	0
ACCTCTGTAGTGGAAGTCTT	ADAMTS3	-0.924485	0
AGCCATTCTGTTTACCCGTC	ADAMTS4	0.718851	0
GCTTACCATAGCCATTGTCC	ADAMTS4	0.36789	0
AGTCTCCACTTGCGACACGC	ADAMTS4	0.0516921	0
GACTGGGTTCCTCGCTACAC	ADAMTS4	-0.758176	0
GGTGACTCGGCTAGTGATCC	ADAMTS4	-1.21638	0
CATACCCAGCGTGTCGCAAG	ADAMTS4	-1.21751	0
GGGCTTAGATGCATCAATGC	ADAMTS5	1.45816	0
GGACGCGGGGGTTTCGCAGC	ADAMTS5	0.676711	0
TCCCAACGTCTGCCATTCCC	ADAMTS5	0.499654	0
CCGGCCATACAACCGCGCCA	ADAMTS5	-0.00487099	0
CATTAAGCGCTTATCTTCTG	ADAMTS5	-1.37727	0
CTCCTGGGCAGGATTTATGT	ADAMTS5	-1.93189	0
TAATATTCACAACGTTTCCT	ADAMTS6	0.681211	0
CTGTATGATCACTCTCATTG	ADAMTS6	-0.468452	0
CTTTACCGTGATTCCAGCCT	ADAMTS6	-0.541807	0
CATACAGATGTCGTTGTTGA	ADAMTS6	-0.871771	0
ACCAGCTAACTATTCCAATA	ADAMTS6	-0.873234	0
TCAACGTAGTACAACTAAAG	ADAMTS6	-1.32431	0
CTCAATGAAGTAGTCCTCGT	ADAMTS7	1.44112	0
CCCCCCGCGTCGACTCGAAC	ADAMTS7	0.466804	0
CCGGCTTTGTGAGCGAGACG	ADAMTS7	0.33477	0
ACACCCACCTGGTGCGGGTC	ADAMTS7	0	0
GAGCATACCTTGCACTCCAC	ADAMTS7	-0.784464	0
CGCCGGGAGCCAGAGCGCAG	ADAMTS7	-1.00794	0
GGGGGACACCCCAGCATACT	ADAMTS8	0.0902852	0
CAGTGTAAGCCCCCCATTGT	ADAMTS8	0.0198892	0
GCAAGTTGTTCTGCCGAGCC	ADAMTS8	-0.0965129	0
ATGGCCGTGTCGTAGTGCTC	ADAMTS8	-0.332262	0
GAGCCCCTCATCCTCGATCA	ADAMTS8	-0.349644	0
CGAACAGCGGTGCCATCACG	ADAMTS8	-1.35634	0
TGTTCATCCATAGACTGTAG	ADAMTS9	0.587975	0
TGTTCTATTAGTGAAGATAG	ADAMTS9	0.433562	0
GACGTAGCAGCATTAAACAG	ADAMTS9	-0.175788	0
ATGCTGCTACGTCACCAGCC	ADAMTS9	-0.18666	0
TCTAATAGGCCTGGCTGAAC	ADAMTS9	-0.905644	0
CGCTGCGCCTATAAATGATG	ADAMTS9	-1.02766	0
GTGTGCCAGGAGTTGCCCGA	ADAMTSL1	0.893762	0
AGGCATCCCATAGGCCGTCC	ADAMTSL1	0.269496	0
TTGCAACTTAGGAGCTGTGA	ADAMTSL1	-0.106522	0
CAAGCATGGAATGCTGCCGT	ADAMTSL1	-0.350284	0
CATTACTGCATGTTCTGTAT	ADAMTSL1	-0.464838	0
CTCCTCGGAGCGTGCGGTCC	ADAMTSL1	-1.17924	0
TGCCACGATGTACTCGATTC	ADAMTSL2	0.356832	0
GACCAACGAGGTGTGCGAGC	ADAMTSL2	-0.402668	0
GACCGGAATCGAGTACATCG	ADAMTSL2	-0.653282	0
TGCGATAGTTGCCCGTCACG	ADAMTSL2	-0.760791	0
AAGCACCCCGTCACAGCCGA	ADAMTSL2	-0.990926	0
GGCCGAACAGCCGGTTGTCC	ADAMTSL2	-1.59632	0
GAGGAGCATCATATTCTCTG	ADAMTSL3	0.540411	0
ACTGGGATGCTTGGGGCGAC	ADAMTSL3	0.456566	0
GGTCATCATAGCGATAAGTG	ADAMTSL3	0.304791	0
CACTTATCGCTATGATGACC	ADAMTSL3	-0.18849	0
CATCCCTATCAGCACCCACC	ADAMTSL3	-0.400545	0
TATGACCTTACCTGCGGGAG	ADAMTSL3	-0.737647	0
CAGAAACCCTCCCCTTGTAC	ADAMTSL4	0.00722188	0
TCCTGGCCGCTCGAATCTCC	ADAMTSL4	-0.249305	0
AAGCAGCAGCAGATACAGCC	ADAMTSL4	-0.936698	0
AGGACGGTTATATCGAAAGA	ADAMTSL4	-0.998639	0
TCCTGATCCAAGCAGAGCTG	ADAMTSL4	-1.31266	0
TTCGATATAACCGTCCTCCC	ADAMTSL4	-1.55286	0
GGCTTACTGGCAACTGGCAG	ADAMTSL5	1.44423	0
GCACACTGTAGGTCTCGGAA	ADAMTSL5	0.560118	0
GCGGCCGAAGCTGTGGTAGA	ADAMTSL5	0.485801	0
GGACAGGGCGGCCATTGTAC	ADAMTSL5	0.461366	0
CACGCCTTCTACCACAGCTT	ADAMTSL5	-0.899395	0
TTCCTGGGGAAGAACCGTGC	ADAMTSL5	-1.63149	0
TTCCCCCACAGGGTACCGTG	ADAP1	0.553303	0
AATCCACCGGAATATCCCCC	ADAP1	-0.582893	0
GAACTCCTGTCGCTCGTACT	ADAP1	-0.698147	0
CAAGGTGAAGTCCGTCCGCC	ADAP1	-0.828337	0
TCAAAAACTGCCCGTTGTCC	ADAP1	-0.833759	0
AATCTGTGCGACTTGACTTC	ADAP2	-0.134551	0
ATTCCTGTGGAAGCGAGGAA	ADAP2	-0.157453	0
GCTGCTTAAGGTAACCGAGA	ADAP2	-0.685086	0
AACTTTACCTGGGAGCGAGA	ADAP2	-0.810427	0
GGGGAAACCATCTCGCTCCC	ADAP2	-1.0791	0
ATCCCCTGCAGATCCCGACT	ADAP2	-1.98264	0
GTGCATACACTCAAGCAGTG	ADAR	0.959867	0
TGGTCTCTTACCGAGGTTCA	ADAR	0.249007	0
CATGGGTGTCGTCGTCAGCT	ADAR	-0.34185	0
AGCCATGACAATTCTGCTAG	ADAR	-0.784257	0
AATAGTATCCGCGCAGCACC	ADAR	-1.24124	0
CTCGGCCATTGATGACAACC	ADAR	-1.31474	0
CGTCTCATACCTTCCAGGAT	ADARB1	0.576552	0
TTCTTCATCTTCTATATCCA	ADARB1	0.338207	0
TCAGGTCACCAAACTTACCC	ADARB1	-0.110499	0
CTCACCACATGAGCCAATCC	ADARB1	-0.283488	0
AGCTGACGCTGTCTCACGCC	ADARB1	-0.680843	0
TCACGCTCGCAGAAAAGTGC	ADARB1	-0.903169	0
CGATTCCTGCCAGCGCTTTA	ADARB2	0.199114	0
GCGGTCCTTACCTTTCCGCT	ADARB2	-0.0626347	0
CTCGGCCATGGCCTCGGTCC	ADARB2	-0.134109	0
GGTGAACGGGCTCACGTTCG	ADARB2	-0.198401	0
CGTGGACGGCAGGACGTTCG	ADARB2	-0.746904	0
GCACGCCCGCCATAAAGCGC	ADARB2	-1.79398	0
TCTTGAACTCCGAAGCCTTT	ADAT1	0.261181	0
GCATAGGACAGTCCAAAATG	ADAT1	0.0201343	0
CTTACCGTTCTTCCTCATTT	ADAT1	-0.0029906	0
CCTCAATGATAGCCATGCTG	ADAT1	-0.0449346	0
ATTTGAACAGAGCCGCAGTG	ADAT1	-0.632578	0
CACTTTGACGACACCAATCG	ADAT2	-0.0555362	0
GTCTACAACAATGAAGTTGT	ADAT2	-0.28128	0
GAGCACGCGCCGCTTGCAGC	ADAT2	-0.635875	0
CGCGTGCTCGGTGTCGGCAG	ADAT2	-0.648087	0
GGCTGTCAGAATGAACGATT	ADAT2	-1.28492	0
CCATCGATCAGGTCCTCGAT	ADAT2	-2.14004	0
GTCTGCGTCCAGTTTACGCA	ADAT3	0.421763	0
CGCACACCATGACGGCGTGC	ADAT3	-0.176599	0
TGCGTGGACCTCGTGGCGCG	ADAT3	-0.966433	0
GCGTAAACTGGACGCAGACG	ADAT3	-1.03904	0
GCGCACCGTAGAAGACGCGC	ADAT3	-1.13487	0
CGCATCCTGCGCGTCTTCTA	ADAT3	-1.16842	0
CGAGGTAGCTGCCTTCTTCG	ADC	0.48753	0
TGAAGTGCCTGCCACGAGTC	ADC	0.241896	0
GTTGGCGCAGATGATCTTAC	ADC	0.161276	0
CATCGTGTACCACCTTGATG	ADC	-0.622031	0
GTACACGATGGTCTTGGAGG	ADC	-1.33841	0
GATCTGTGCAATTTGCTTAC	ADC	-1.44853	0
AAGTACTCCTCTGAGCCATA	ADCK1	0.145891	0
CTTAGAGATTCGCAACAACG	ADCK1	-0.145889	0
AAGACCAACGACCTGCTGCG	ADCK1	-0.165065	0
CTAATGACTTTGGCGCTGTC	ADCK1	-0.46555	0
GCTTGCTTCGTGGACCAGCA	ADCK1	-1.07888	0
GTACTTGCAGCTGAGATCTA	ADCK1	-1.1297	0
GAATTCCCGTGGACTTGAAA	ADCK2	0.381364	0
GATTCTGAGCTTCGTAACGC	ADCK2	0.377891	0
ACTTGACGGCTTTCACATTC	ADCK2	-0.22538	0
AATTCCTGCCTGCTGGTAAC	ADCK2	-0.490914	0
ATCCTGGTTCAGGGTGCCAA	ADCK2	-0.815319	0
TTCCCTCTGCCCGCTGCGAC	ADCK2	-0.923205	0
GGGGAACCCGGCTTCTCTAA	ADCK3	0.412084	0
CAAGAAGAGCCTGCGCTCCG	ADCK3	0.168475	0
ATTGGCCGGCTGGCCAACTT	ADCK3	0.107274	0
GCGTGGTGCGGCACTCAAGC	ADCK3	0.0866483	0
GATCGTGCGCACGCTCTGCA	ADCK3	-0.331491	0
AGCCGGCCAATCCTCGTCAC	ADCK3	-0.764242	0
TGACCGCTCTCGAGAACGCA	ADCK4	0.218271	0
GGACATTCGCAGGGCACGGG	ADCK4	0.0821165	0
TGCCTCCCGCATCAGCCGCT	ADCK4	-0.031961	0
CATGGACTTCTTAGCCATCT	ADCK4	-0.717598	0
GCCCATCCTGGTAAAACTTT	ADCK4	-0.859817	0
GCTAGGAGTACTGGCCGAGA	ADCK4	-1.24165	0
CCTCGGAGCCCGCTATGTCA	ADCK5	0.473077	0
GGTGCTCTCCACCGCGGTAG	ADCK5	0.200669	0
CGTCCCCTGCTGTGTTCTTC	ADCK5	-0.189883	0
TGCACCAATGTTGTCCTTCG	ADCK5	-0.193033	0
AAACCTCTTCCACCCCTCGA	ADCK5	-0.404596	0
GGACTCGTTACCTTGGAGGA	ADCK5	-0.950662	0
GGACTGCTACTACTGCGTGT	ADCY1	0.195051	0
TTCTGACTGAGCGTTCACAG	ADCY1	0.133903	0
TGTCGCCGCATCAAGATTCT	ADCY1	-0.0906712	0
CAAGTTCGATGAATTAGCCA	ADCY1	-0.108277	0
GTTCACACCGACGAAGAGCA	ADCY1	-0.502446	0
ACTTGCCGAAGAGCTCATTG	ADCY1	-0.772565	0
CCTGACCAATCACCAGAAAG	ADCY10	-0.216336	0
AAATTCATCAAAATTAAAAT	ADCY10	-0.246549	0
CCCCCATACCTGCAAATTTC	ADCY10	-0.595949	0
TTCATGCATTATTATCCTTC	ADCY10	-1.15543	0
GGAGACATCCTGAAATTTGC	ADCY10	-1.49296	0
ACCTTAACTGCTCTCTGATC	ADCY10	-1.78084	0
TCCACAACCTGTATGTGAAG	ADCY2	0.883029	0
GCTTATGGTAGGCTCCCGCC	ADCY2	0.366578	0
CCGCGACTTGATGCAATTAC	ADCY2	-0.0675857	0
ACACAGACTCGATGCAGACC	ADCY2	-0.138168	0
TTGTATGCCGCTTCACATAC	ADCY2	-0.28111	0
TCCATATCACCAACGAGAAG	ADCY2	-0.79608	0
CACGCGCGAAGTTCAGGCCC	ADCY3	0.419663	0
CATCCTCTTTGCCGACATCG	ADCY3	0.143446	0
CGCCGTCTGCTCCATCCTCA	ADCY3	0.0766655	0
CTTCTCCGAGCCCGAATACT	ADCY3	0.0436603	0
TTACGAGATGGCCTCCACCA	ADCY3	-0.307885	0
AGCCCACGATGTCGGCAAAG	ADCY3	-1.39072	0
[truncated: 117,462 more rows]

## Sheet: CALU1 + Tram LFC
Sequence	Gene	avg LFC	count >2
ATCCAGTTGCCTCTACCGCC	CIC	6.19369	5
CCGGACCGTCAGCAAGATCC	CIC	6.11535	5
AGATTGGAAGTGGTGCAACA	CIC	5.64262	5
GGGCATACCACCACTCGCCC	CIC	5.16082	5
AGAAGATGAGTCCCGTTCCT	CIC	4.79904	5
CATCAAGCCGCAGAAGCGCG	GATA6	4.03945	5
AGCCGCAGTTCACGCACTCG	GATA6	3.44874	5
AATCCAAGCCGCCGTGATGA	GATA6	2.98522	5
ACAACACAACCTACAGCCTC	GATA6	2.85156	5
GCAATCATCTGAGTTAGAAG	GATA6	2.42356	5
CCTGCTGCGGGATCCCAAAT	ROCK1	3.47427	5
GCAGCAGCAACATGTCGACT	ROCK1	3.25378	5
AGGTAAGGCATAAATCCACC	ROCK1	2.72309	5
CTTCATAGCATATACCTTCC	ROCK1	2.61549	5
ATCCGAATTCACTTCCGATT	ROCK1	2.02751	5
CATTCGGGTCACCTCGCTCC	KEAP1	3.56552	4
GCAATGAACACCATCCGAAG	KEAP1	3.22907	4
AAGTGCCACTCATCCCGCTC	KEAP1	2.61415	4
AGCGTGCCCCGTAACCGCAT	KEAP1	2.44193	4
TCTGGTTTCAAGTAGCACAC	PAWR	3.63801	4
AATACTCACCTGTAGCAGAT	PAWR	3.17999	4
GAGCCACCTAGAACAGTTTC	PAWR	3.17334	4
TATTCTCGAACAGATAGAAG	PAWR	2.4548	4
CCACCGCGTTCCACTTCTTG	RNF7	2.79634	4
ATTGTTCTGTTTCACCCACA	RNF7	2.64013	4
ACAACTGCTGCATGTCCCTG	RNF7	2.50922	4
GCGATACGTGCGCCATCTGC	RNF7	2.34788	4
CCAACGAAGACCTTCACGAA	TSC2	4.24061	4
CACAAATCTGCCCTATCATC	TSC2	3.44477	4
AGCACGCAGTGGAAGCACTC	TSC2	2.84186	4
GTGGCCTCAACAATCGCATC	TSC2	2.01221	4
CACGTCCTCCTGCCTGAACG	DAPK3	2.75494	3
CGTGGAGGACCATTATGAGA	DAPK3	2.49811	3
GTGCGATGCGCTTAGAGTGC	DAPK3	2.19483	3
TTGCAGATGGGTCTGCTCCC	DNAJC24	2.35673	3
AGATATACTTGAGCATCTAC	DNAJC24	2.2256	3
AACATGTATCACAAGAAATC	DNAJC24	2.19065	3
CCTTTCCAAGATATCCACAA	DPH1	3.21145	3
TGATGGGTGACGTGACCTAC	DPH1	2.32892	3
ATGGCGGCGCTGGTCGTATC	DPH1	2.12981	3
TAACTGCTCCCATAAGTACT	MED12	3.39611	3
AGGATTGAAGCTGACGTTCT	MED12	3.05569	3
CGTCAGCTTCAATCCTGCCA	MED12	2.85939	3
ATAGACCGGCAGTGGCAGTA	MED15	3.5253	3
GGACGAATACCTTTCTCTCG	MED15	3.3213	3
ATCCACAGCGGGCTTTGGGC	MED15	2.73803	3
ACAGATTGTATATCTTGTAA	PTEN	4.26714	3
ACGCCTTCAAGTCTTTCTGC	PTEN	3.6414	3
ACCGCCAAATTTAATTGCAG	PTEN	3.27825	3
TATGCTTACCTGAACCACCC	ROCK2	2.48363	3
TACCCACTAGCATCTCATAA	ROCK2	2.42399	3
AAATCAACAGGTTCGTCACA	ROCK2	2.30601	3
CGAGATAGACTTCCGCCACG	TSC1	3.42008	3
ATGAAAGAGTGCGTACACAC	TSC1	2.76614	3
ATTCGTTAATCCTGTCCAAG	TSC1	2.28548	3
CTTTGTCATAGATGTAGTCC	USP22	2.45031	3
CTGCGTGGGCTGATCAACCT	USP22	2.35532	3
GCCTCCGTACATCAGATCAA	USP22	2.25908	3
TGTCTAATGCAAAAACACAA	BTAF1	2.69442	2
CAGCTCTTCCTTAATTGAAG	BTAF1	2.16494	2
TCTTGTCCAGAGCTTTCCGA	CCDC101	2.84154	2
TCTCTGTCTGCATCCGCTCA	CCDC101	2.38796	2
ATGCAAAGAGGGCACTCCAC	CNOT4	3.11063	2
GAGAGTGGTTTATAAACTGC	CNOT4	2.00132	2
CCCAACAAAGTAGTCCTTGG	CTDSPL2	2.15477	2
AACAGATATCTCGAGTAAGA	CTDSPL2	2.08532	2
AAGGGCACGAAGACGATATC	DPH2	2.14501	2
GCAGTTCCCTGACCAGCTAT	DPH2	2.08532	2
TGCGTATCACGCTTCCCGCA	DUSP1	2.068	2
CACCCAGATTCCGCGCTGTC	DUSP1	2.03378	2
TACAAGCCAGAGTCGTCCCC	ERF	2.15309	2
ACTTGCGAACGCCCCACAGC	ERF	2.06229	2
TTCGAGTGAAGGCCTTACGG	KAT6A	2.44587	2
CTCATCTCCTGTGCCGACTG	KAT6A	2.21121	2
AGAAGTTCGTGGAGAACATT	MED10	3.22413	2
CACTCTTTGGTGTAGAGCTG	MED10	2.36706	2
CCGAGCCTTGATATTGACCT	MED23	2.14763	2
AACAGCATTAGGTAGCTCAG	MED23	2.03468	2
CCATGATGTCCAGCAATGCC	MED24	3.13513	2
ATACCTTACTGATGGCTGTG	MED24	2.11087	2
GCTCCTCACCTGATTGTCCA	MLLT1	3.14204	2
GTCGTGAGTGAACCCCTCCG	MLLT1	2.63292	2
TGAATCCTCAGAGTTCAAGG	MYL6	2.74609	2
AGGCCCCTCACCATCACTCT	MYL6	2.23699	2
CCCCACCTTTCAGCGCCTCC	PPP4R2	3.0112	2
TCACATTGTTTCTCCAGTCT	PPP4R2	2.79364	2
ATCGACAGCCCTGATAGTTT	RHOA	2.5425	2
GGCCACTCACCTAAACTATC	RHOA	2.04499	2
TCGCCGCTCAGCTTTCCCTA	TAF11	2.647	2
CACCTCCCCGACGAAAACCT	TAF11	2.18333	2
CACGTCAAGATGAATATGTA	TAF5L	2.81271	2
TGCGGGACACGTCTACTTGG	TAF5L	2.07988	2
TGACACGAGACTTTACCATG	TIPRL	2.50081	2
TCCCTTATAATCTGTTGTAT	TIPRL	2.03014	2
AACTTTCTATATGAGCTGAG	AEBP2	2.12638	1
GATCTATCACCAGACCTGCA	ALG3	2.71901	1
ACCGAGCTCCACGCAATGCC	AMBRA1	2.56354	1
CAGATTCCCAACGCTTGAAC	AP3M1	2.22869	1
TCTGGCAGGCCACGAAGCGC	ASGR2	2.32573	1
AGGCCAGGCGACACCCCATA	ASIC3	2.00488	1
AAATCCAACGTGCCATCTGC	ASXL3	2.10958	1
GCCAAAATCTCAAGTACAGC	AZIN1	2.1123	1
TAAACACTATCATGCCAAGT	BLOC1S6	2.04724	1
AGCACAACGCCCTCAAAACA	BRPF1	2.05355	1
CTCTTGCACAGCCGTGATGC	C2	2.17663	1
CTCCTCATCACCATCGCCCT	CCL14	2.2708	1
GTAAATGCACAGCTTCTCCG	CCND2	2.03675	1
GAAGTACTCCTCCCACGCCG	CELF4	2.17204	1
CGATTGAGAAGTTATTAGAA	CHIC2	2.08889	1
AGCTGATGACAACCAATGTG	CHRNB3	2.86461	1
CAACTTGTGGGCTACATCCT	CLDN2	2.07674	1
TAACCTTTGTTCTAATCCTG	CUL5	2.19893	1
TCAGTCGAATCCAATCCATA	CYB5R4	3.84337	1
ACGTGCGTGTATCACATAAG	DET1	2.02649	1
GGACGCAGAGCAGCTGATCC	DNTTIP1	2.78988	1
GAAAGCCGGCTGTAGCATCG	ETV3	3.65712	1
CCCCACCAGGACACGCTCCG	FGFR3	2.08433	1
AACAACCTTCGAGATATGAC	GOLGA7	2.01789	1
TTTGGCTCGACTATAGTGTC	GSK3B	2.13348	1
GCGGCTCAGTGCCCATTTCG	HEPACAM	2.07431	1
GAATAATAAACAGGTATCGC	hsa-mir-3139	2.0111	1
GAAAAGCTGCCGAAGCTCCA	hsa-mir-3928	2.22958	1
GACAATAGAGATGAACATGG	hsa-mir-4504	2.54932	1
CAGATGGAGAGGACACAGGC	hsa-mir-6887	2.61338	1
GTCAGAGCTTTGCATACCCA	hsa-mir-7848	2.01721	1
GGACGATTCGAAGGTCTTTA	HTR2A	2.04343	1
GAACAGATACAAGCAGAAGA	IGBP1	3.29141	1
GTTGTCTAGGACCGCCTTCC	KCTD14	2.02838	1
CTCGGGCAGAGATTTGACCT	KRT75	2.09911	1
TAAAATATCCTACCGCCCCC	LOC100506388	2.14736	1
TGACCGTTGCCAGAACTATG	LRRC10	2.10807	1
CAGGCGCAGCAAGCACACAG	LZTR1	2.28274	1
CTTTCTCCAGCTAATTCATC	MAP2K1	3.65946	1
AGCCGCGTCCGCGTCGCCGA	MAP6D1	2.33449	1
AAATCTCATCGCCTTCACCA	MED16	2.22168	1
TACCTTGTCAGGGGCTTCAT	MRO	2.09459	1
CACATGCAGGCGATTGCGTA	MST1R	2.01281	1
CATCCAGTATCTGGCGTACG	MYH9	2.41859	1
CAGGAACATGGTGAAATTGA	MYL12B	2.02555	1
CTTACCAAATCTGTAATAAC	N6AMT1	2.00129	1
CGCAAGGTGTCGGTAACCCT	NonTargetingControlGuideForHuman_0068	2.25017	1
CCTCCTTTGACTTATCCTAC	NSUN3	2.01236	1
GCCTCGTGTACCTGCGTCCT	OR10Q1	2.2753	1
CCGATGGTAGCTAACACGAA	OTUD5	2.21994	1
TACATACAGTGGCCATCAGA	OTUD6B	2.08864	1
AAGGCGTAACTTCAGTAAAC	PBX3	2.01858	1
AAATGCAATACATGATATCC	PKIA	2.09041	1
GTTCACTTCATCCTCAGATG	PLCG1	2.13829	1
TAGGCATACGCTGACTACAT	PPP2R4	2.00288	1
CCTGTGCCGGAAGTACTACC	PSENEN	2.3791	1
CGCCTACTCCTACATGTACG	PTGER4	2.02088	1
TAAATTATAAGCTTCCTGTT	RASA1	2.01894	1
CTTACCGTGTGGCGAGCTTG	RASA3	2.07196	1
TACTTCCAGTGACCTTATGC	RIOK3	2.07225	1
GTACCTCTCCTTCTAGTATT	RSPH3	2.23501	1
TACGCATAAAACTCCTTAGT	SDC2	2.2464	1
CGGTTCTGGAATAAGAATAT	SDHC	2.01028	1
TCTCTAAACCAAGTCACTTG	SDK1	2.01331	1
TTTGTCCAGTTCAATCACCA	SMARCD1	2.07028	1
AGTAGAATTTAGTCCATCTA	SMEK2	2.06221	1
GAATGTTCCAGCAGATTCAC	SORBS3	2.34369	1
TTTGGTTTGATCGACCAGAA	SPESP1	2.1704	1
GTGCTTCTAAACTCCGAGAG	SPG20	2.16189	1
ATCGTGTACAACAGTGAGAC	SPRY2	2.18704	1
GACTGTTCTCAGTGAGAACG	SRRD	2.04452	1
TTCCCAGGATCCTACCCAGT	STAT2	2.21619	1
TGAAAAAGAACCTGAAGTTA	SUPT20H	2.33346	1
TAGCACAGTCAAAGCCCGCG	SUPT7L	2.1819	1
TGCTAGTGGGATGGCAGATG	TAF13	2.27182	1
ATGAAGGGGGACTACGTGCT	TAS1R3	2.34998	1
ACTGGAAGATAAGGGAAGCC	TCEAL6	2.07519	1
TCTAGACTTTAAAGACTTGC	TEX19	2.42024	1
CATTGTGCACTCACGACAGA	TRIM71	2.14726	1
GTCCAGCGTTTGGCAAAACG	TRMT12	2.22227	1
TGTCACTTCCATCTGCTTCT	TUBG2	2.29029	1
TAGACTTGCACAGATGATTT	UBAP2L	2.15169	1
TGCATTTCCACATACTGACT	USP9X	2.29049	1
GGAGTGAAGTCTCAGATAAG	XCL1	2.15977	1
TTCTTTGAAGCAAAGATTAC	ZC2HC1B	2.11524	1
ATTCCAGAAGCCCGTTCCAT	ZMYND8	2.99585	1
ATATGAACATGCGATTGCAG	ZNF396	2.24427	1
TGTGGCTATGGCATTCACAC	ZNF544	2.14433	1
CAAGCAGTACTATAAGCACC	ZNF804A	2.01078	1
CGCCCACGAGTCCACCTTAC	ZSCAN5B	2.08199	1
CAATGTGACGCTGACGTGCC	A1BG	0.409956	0
GTCGCTGAGCTCCGATTCGA	A1BG	0.22127	0
CATATGGCTGCTTCTGTCAC	A1BG	0.220936	0
TGTCTCCGCAGGTGTCACCT	A1BG	0.060254	0
ACCTGTAGTTGCCGGCGTGC	A1BG	-0.256562	0
CGTCAGCGTCACATTGGCCA	A1BG	-0.541325	0
CCAAGCTATATCCTGTGCGC	A1CF	0.161096	0
GGTGCAGCATCCCAACCAGG	A1CF	0.0997711	0
GGGATGCTGCACCCCCTGAA	A1CF	-0.427632	0
AACTTAATAATTATGAAATT	A1CF	-0.602681	0
AAGTTGCTTGATTGCATTCT	A1CF	-0.626712	0
CGCGCACTGGTCCAGCGCAC	A1CF	-0.753429	0
CGCTTCTTAAATTCTTGGGT	A2M	0.5448	0
CAAACTCCTTCATCCAAGTC	A2M	0.495239	0
CCCACAGACGCCTCAGTCTC	A2M	0.255022	0
TCACAGCGAAGGCGACACAG	A2M	0.203119	0
CCCAAAGTCTTCATCCAATG	A2M	0.0266886	0
TCCCAGGCAGTATATGGTTC	A2M	-0.0698187	0
TATTTCCAACTCCCGACACC	A2ML1	0.669894	0
GTATTTCCGCATTGTCACCA	A2ML1	0.620068	0
GCTTACCTGTAGTTCCACCA	A2ML1	0.50003	0
AAATTTCCCCTCCGTTCAGA	A2ML1	0.345671	0
GCCGGGCTGGTAATGTCACC	A2ML1	-0.315517	0
GACAAACCTCTCTACACCCC	A2ML1	-0.328772	0
CGAATGCGCGTCGCGTTCGA	A3GALT2	0.778289	0
GGCCGAAGGGCAGACGCCCA	A3GALT2	-0.042486	0
CTTCGAACGCGACGCGCATT	A3GALT2	-0.241734	0
AAGTTCTGACCTGTACCCCC	A3GALT2	-0.270291	0
AGCAAAGATAGTCAGCCCAA	A3GALT2	-0.724587	0
CGGCAGATCCTACTTACACT	A3GALT2	-0.734583	0
CAGTCCCGCTACGTCCTCAA	A4GALT	1.0878	0
CTACTGCCCCACGACGCACG	A4GALT	-0.013184	0
CGTGCGTCGTGGGGCAGTAG	A4GALT	-0.0762192	0
CTTTGAGGACATCAACCCCG	A4GALT	-0.143176	0
CTTCCACATGAGTGCGATCC	A4GALT	-0.374071	0
GAACAATGAAGTCCGTGTCC	A4GALT	-0.378444	0
CAGCTCGGATGCATCCCGCC	A4GNT	0.753864	0
GAAACACAATGCCACGTCTG	A4GNT	-0.154177	0
AAACGTTGTCTATTGCTGAC	A4GNT	-0.203576	0
GCTTCTCGGTACTCTAGTAA	A4GNT	-0.222747	0
GTAGCGCCTCCACTCTCGAT	A4GNT	-0.697239	0
ACCCCATCTCCTATCGAGAG	A4GNT	-0.879054	0
CCCAGACGGCAGCAAAATCC	AAAS	0.371184	0
AATTTGCCCAAGTCACAAAT	AAAS	0.207924	0
TTTCATTTAGCACCCCAAAA	AAAS	0.0729437	0
GTGGGGTGACCAACCTGCTC	AAAS	0.0213587	0
GCACTCACCAATTTGTGACT	AAAS	-0.108619	0
TCCCTTATCAGGCGTGATGT	AAAS	-1.22738	0
CGCCGCCGCCATGTCCAAGG	AACS	0.269683	0
CTTCCCAGGGGAAGGCAAAG	AACS	0.0677287	0
CTTCTCACGTGTGTATGATG	AACS	-0.131136	0
CTTTGTTTGCAGCAGCAATG	AACS	-0.157673	0
GTTATGATGACTTGTACCAT	AACS	-0.220672	0
CCCCGGTCGGGAGGAGATCC	AACS	-0.317543	0
CCAGAAATACCGATTCTCTC	AADAC	0.621063	0
AAAGCTCCCGACAACCTTAA	AADAC	0.52423	0
CCTGAGAGAATCGGTATTTC	AADAC	0.228339	0
GAACCCCAGTGTTGCGAAGT	AADAC	0.209117	0
GTTATGACTTGCTGTCAAGA	AADAC	-0.16065	0
GTCACCCGACTTCGCAACAC	AADAC	-0.713878	0
ACGCTTGATGCTGTTGTTGT	AADACL2	0.415337	0
AATATATCACAGCTCGCCTT	AADACL2	0.258278	0
TCCCACCCGAATCTGCATTG	AADACL2	0.188769	0
TGTTTGCCGTCCATCTATTC	AADACL2	0.117861	0
ATGCAAGTCTTACTTTACCC	AADACL2	-0.190693	0
TTTGGCAAGTACAATCGTAC	AADACL2	-0.249968	0
AAATCCGTGACCACAACATC	AADACL3	1.04984	0
ACCTGGGAGTGCCCGTGACC	AADACL3	0.709094	0
GACTCCGTGGTTCTGGCAGT	AADACL3	0.625469	0
ATCGTGTACTACCACGGTGG	AADACL3	-0.0964547	0
CATATGCTCTCGTTTGTGCA	AADACL3	-0.313442	0
GATCCACTCCATATGCATCC	AADACL3	-0.416806	0
ACCATGTCACGCGGACCCCC	AADACL4	0.42747	0
GTGGTGACCGACCTGCGTTT	AADACL4	0.0341306	0
TGCCAAGAGTAGCACTAGCC	AADACL4	-0.132489	0
CGGGTATCGTCCCAAAACGC	AADACL4	-0.294514	0
TGTCTTGCAGATTGTTACCA	AADACL4	-0.41364	0
TCGTACTTCCTCCAGACGTC	AADACL4	-0.637397	0
CAGCCAACAAGGTCTTTGTA	AADAT	0.771257	0
CTTCAGTATTCTCCGAGTGC	AADAT	0.653209	0
TAGATCCATTTGTCCTTGAC	AADAT	0.394718	0
ATTAACCAGTGAACGCAAAA	AADAT	0.316647	0
ACCAAAATCGATGATCTCCT	AADAT	-0.0746441	0
CCAGTAGGGTTGTTGCCATT	AADAT	-0.29216	0
ACTCACTTGTAAGAAACTCC	AAED1	0.914353	0
AATGTCACCCTTATAGTGAT	AAED1	0.333433	0
TATCCAGTCAGCTTGCAAAA	AAED1	0.166772	0
ATGACTGTCCAATCACTATA	AAED1	0.0852609	0
GCTTACCTGGACCTAAAATG	AAED1	-0.0714549	0
AGGATCTGGCCAAAATCCCC	AAED1	-0.445346	0
TGGAACAGAAGATCTTATTG	AAGAB	0.614816	0
CGCTTTACTCCTGTAGATTC	AAGAB	-0.146206	0
CAGACCAAGATCATCACCTC	AAGAB	-0.604217	0
ACCATTCTTCATCACTACAT	AAGAB	-0.760275	0
AGCAGACATCAATCTATGTG	AAGAB	-1.32161	0
GCCTTGATAGTGTCTCCTCA	AAGAB	-1.70043	0
CAACAATGAGCATGATCTCC	AAK1	0.758523	0
GTCCTATCGAGCACCAGAAA	AAK1	0.752405	0
GTTGACAAACATGCGTTTCA	AAK1	0.711325	0
TGAGAATATCGAGAATTATC	AAK1	0.590062	0
AGTCAGGTGGCAATTTGTGA	AAK1	0.0717104	0
GACCATTTCTGGTGCTCGAT	AAK1	-1.15958	0
TATAATGCCTTGGTTGCCCA	AAMDC	0.902845	0
TCCCAAGTCCGACTACCCCC	AAMDC	0.435332	0
TCAAGGCCTCACTCATCCCT	AAMDC	0.328965	0
CCAGGTGCCTTCATCAACTG	AAMDC	0.155874	0
AGGCTCTAATACAACCTATA	AAMDC	0	0
GGTGTACAGACTCTTGTGAT	AAMDC	-0.0628227	0
CGTCAGCTGTGCCCGCCAAC	AAMP	0.821071	0
GGAGGGCCCCGACGATAGCG	AAMP	0.673733	0
TCCTCGGGCACCTGTCCTGT	AAMP	0.598966	0
ATCGCTGAGCCGCCATACGA	AAMP	0.0305185	0
AAGATGACAAAGCCTTCGTA	AAMP	-0.292358	0
CTCCAGGTCTCCCGCTTCAA	AAMP	-0.956804	0
CCGGGCCGCGCTCATGTGCG	AANAT	0.462102	0
CGCGTCCTCGCACATGAGCG	AANAT	0.138555	0
CCTTCATCATCGGCTCGCTC	AANAT	-0.0341164	0
GACGCCCAAGACGGAGATGA	AANAT	-0.327119	0
GCCTTTGAGATCGAGCGTGA	AANAT	-0.395286	0
ACCTTCACGCTCGATCTCAA	AANAT	-0.519279	0
GAGGTCGGGCCCAAGTTCCG	AAR2	0.677177	0
AAAGTCCCACCGGAACTTCT	AAR2	0.249039	0
GGACTTTGCTGCGGAACCTG	AAR2	-0.0585712	0
TGTACGAGGCATTTGAGCAT	AAR2	-0.178199	0
TCTCACCAAGCTGGTGGTAC	AAR2	-0.533516	0
GGCACAGATCTGTCGATTCT	AAR2	-0.934502	0
AAAAGATGATGCTGCGAATC	AARD	1.28057	0
CGTCCCGCGTGCGACTTCTT	AARD	0.728638	0
CGGTGCAGCGCGCGATCTCG	AARD	0.269159	0
AACCAAAGCTCCGCTCTACC	AARD	0.260296	0
CCAGTAAAGTTCTAGCCAGC	AARD	0.0323721	0
GTCCCCGAAGAAGTCGCACG	AARD	-0.132734	0
GGTGGCCGGCCTGACAACAC	AARS	0.0826133	0
TGGGGGCAAACATAATGACC	AARS	-0.159733	0
AGCTGGCTTAGAAGCAGATC	AARS	-0.390452	0
TCACACCTTCTTCGAGATGC	AARS	-0.570567	0
GAACTCCTCACCCAAGAGTT	AARS	-0.848012	0
CCACGCTCGGACCATCACTG	AARS	-1.0111	0
AAGCCTGCCATCTCGCTTCG	AARS2	0.41691	0
GAACTGCTGACTCAGGTCTA	AARS2	0.35927	0
CTCTGGATCTCCTACTTTGA	AARS2	0.098355	0
GCCGCGGGGCCGCACGGAAG	AARS2	-0.250899	0
CGTGGATCCACGAAGCGAGA	AARS2	-1.23544	0
CCATTCGAAGGTCGCCCGCA	AARS2	-1.44095	0
AGATGTCATTGATTGTACCA	AARSD1	0.123732	0
GTGCTGAGAGTGACTCGCCG	AARSD1	-0.239096	0
TTCATTGACGCTCTGCTCAA	AARSD1	-0.286162	0
TGTTCAGTTCACCACCACCG	AARSD1	-0.331085	0
CTTAGGGCAGCATCTCATCA	AARSD1	-0.534236	0
TACTTGCTCTGCAGTCATAG	AARSD1	-0.534501	0
GACCTTCGATCCTTCTGTTG	AASDH	0.608114	0
TCGATAGGTACATAAGCAGC	AASDH	0.538388	0
TAAGGCTGCCTCCTGTTATA	AASDH	0.482821	0
TTACTACACCTACAAGACTG	AASDH	0.383406	0
CTTTAGAATTCTCCAAGTCC	AASDH	-0.0171983	0
ATATTTCTTGCTCTATCAAG	AASDH	-0.0662176	0
GATGAGTCCTTTGCAAGAAC	AASDHPPT	0.178809	0
TAAAGAAACACGTTTATTCC	AASDHPPT	0.0555024	0
AGGCTGGTCGTCTGATGATA	AASDHPPT	-0.0978613	0
GACTAGGATTTGAATTGCAG	AASDHPPT	-0.33649	0
ACCCGATGGATCTAGACATC	AASDHPPT	-0.447331	0
ATCCTGATGTCTAGATCCAT	AASDHPPT	-0.636429	0
ACAATACTTACCTGCTCTCC	AASS	1.02135	0
TAGGCAGTGATTACATCCAA	AASS	0.328319	0
GCTAACATGTGATCCAGACC	AASS	0.212699	0
GTTAACTTTGTTTGTGATGC	AASS	0.0861801	0
ACAAGAGGGTGCAATACATA	AASS	-0.266933	0
TCTGGATCACATGTTAGCAA	AASS	-0.406715	0
CGCTCTGTCTATCGAGTTCT	AATF	0.51846	0
CTCCTTGGATCCCAACGATC	AATF	0.157392	0
GTTGAACCCGCGACCAAGCG	AATF	-0.334307	0
GGACCCTGAAGCGGACCCCG	AATF	-0.465712	0
GTCTACTCACCAGACGATCC	AATF	-1.27921	0
AGTCAAGATTGAGCGTTCAA	AATF	-1.80513	0
TCGTGACTGCCGACCAGCTG	AATK	0.643315	0
AGTCACCAATCTTCACCGTC	AATK	0.468355	0
GCGCTGGATCGCGCCAGAGC	AATK	-0.129666	0
CCGTGAGCAGGCAGTTCCGC	AATK	-0.331514	0
GCAGGCTAGTGCCAGCGTGC	AATK	-0.75482	0
TGTAGGGCTGCACCTCCTCC	AATK	-1.07818	0
CCAGCACAGCTACCGCCTGC	ABAT	1.0885	0
CATGTTGCTCGCCCAGCGCC	ABAT	0.926513	0
CATCAACCAGGTAATTGCCT	ABAT	0.271189	0
GCTCTTACCTATGGGGACAG	ABAT	0.109782	0
GAAACAGCTGAATATAATTC	ABAT	-0.152888	0
TGCAATTACGAAGAGAGCCG	ABAT	-0.281176	0
CCTCCCCAGGAGTCGGGTAA	ABCA1	0.820558	0
AGCTCAGCCGAACAGAGATC	ABCA1	0.26692	0
TTTGCGCATGTCCTTCATGC	ABCA1	0.188321	0
TGTTTCCGTTACCCGACTCC	ABCA1	-0.0054093	0
TCCTGATCCTGATCTCTGTT	ABCA1	-0.192304	0
GCCTCCGAGCATCTGAGAAC	ABCA1	-0.284251	0
CATATCGCCTGAAGTTTAAT	ABCA10	0.748732	0
TCAGAGTGCTCCTTTATAAC	ABCA10	0.227404	0
ACAAAAAATTTCACCATGCA	ABCA10	0.194093	0
CTTCCTTAAAGAACACTGTT	ABCA10	0.0912814	0
GATACCACCTTTCATTTCTA	ABCA10	-0.132118	0
TTGCATCATTAAATGTTGCA	ABCA10	-0.203761	0
ATAAACTGCTGTCCTTATCC	ABCA12	1.34672	0
CCTCGAAACCTTCCTAGTAC	ABCA12	0.662868	0
TCTGAGAAAGTCATCCAACC	ABCA12	0.470905	0
CCCGGAACATATACTTTCAA	ABCA12	0.175937	0
GGACACTTGTCTTGATCTTA	ABCA12	-0.284831	0
CAAGTGCTCGCACGAATTCT	ABCA12	-0.416407	0
TCCCCTTTACTGCCTCATAT	ABCA13	1.10648	0
ACCCACACTCTTCCAATATG	ABCA13	0.770413	0
TTTGGTCTCTGTAGAAGGTC	ABCA13	0.456233	0
GAACAAGGGGGCATGACATT	ABCA13	-0.292385	0
TACTTGAGCAACTTGATTCC	ABCA13	-0.548506	0
AGACCAAATCACCGCCCTGC	ABCA13	-0.555556	0
TGGGCCGCGCTGGGTCAAAC	ABCA2	0.766679	0
CTTCCTCCACCACGCGGTCC	ABCA2	0.762073	0
CTCGGTGGCCAGAAACCCGC	ABCA2	0.606587	0
GAAGCCCACCATCTCCGTGA	ABCA2	0.261595	0
CAGGGGGATGAAGATCTCGA	ABCA2	0.138171	0
GAGTGCTTGGGCCGTGCTAT	ABCA2	-0.964109	0
CAACTGCTCGTCCAGCGTGC	ABCA3	1.23622	0
TCCGTGTGTAACTGAACCGT	ABCA3	0.16296	0
TCATGAAGGAGGCGGCGATG	ABCA3	0.134887	0
GCGCGGCTTTCCCTCCGAGA	ABCA3	-0.121747	0
CCAGGAGTACATGCGCATGA	ABCA3	-0.449018	0
TCACCAGGTTCTCCGCCATC	ABCA3	-0.758919	0
ATGCCACCGTAGCAGGCAAG	ABCA4	1.14408	0
TGCCGGCACCATTCACTCCC	ABCA4	0.66517	0
CATTCATGATGGCTGTAGAG	ABCA4	0.629648	0
GCAATTGATGAGCTGCTCAC	ABCA4	0.155026	0
GCATCGCCTTGTTGGGGAAA	ABCA4	-0.563695	0
CACCTCGAAGCCGGGCATAA	ABCA4	-0.853395	0
TCTACTGATCATCTACCTGA	ABCA5	-0.0899731	0
GAAATAGATACCTTTCCCCG	ABCA5	-0.14537	0
GTCAACTAAAGCTGTTATTA	ABCA5	-0.294757	0
CTGCTTGTAATATTAGTCAC	ABCA5	-0.483157	0
ACCACACCTACAAAGTTGCT	ABCA5	-0.839827	0
TCTAAGCCGAGCAACTTTGT	ABCA5	-0.904609	0
GTACACCTACCTTTCAAAAG	ABCA6	0.654722	0
AAGATGATTCCCATAGCATA	ABCA6	0.325335	0
ATTCTTGCACAGAAGTGCTT	ABCA6	-0.243074	0
TTCACAGGAACAAGTGTCAT	ABCA6	-0.376861	0
GATGAAAAGAGAGAGCTTAT	ABCA6	-0.559135	0
TGGGGCCTCTCAATACTTCT	ABCA6	-0.838564	0
GGAAGCTGATCGCCACGCTG	ABCA7	1.19253	0
ACTCACTGCAGATTCGCGGC	ABCA7	0.787298	0
GGGAGTCGTTGAAGTTGCTC	ABCA7	0.360873	0
GCTCTCCAAAGACGCGCGCC	ABCA7	0.0233799	0
GAGGCCACAGCAATTCGACC	ABCA7	-0.102154	0
AGCCGATGCCCGCACTGTGC	ABCA7	-0.132027	0
TCTTTAATACTTTCCTCATC	ABCA8	0.913165	0
TAAATGTATCTACCCGTCCC	ABCA8	0.860785	0
ATATGAGTATGTATTAGTAA	ABCA8	0.750014	0
ACTGTGAAGTTTCAGTATTT	ABCA8	0.386645	0
TCATTTACTTGATGACTATG	ABCA8	0.159955	0
TTCTATAATAGCAGCATTAA	ABCA8	-0.0720326	0
TTCTATGATAGCAGCATTAA	ABCA9	0.971231	0
TACGTCATTGATGACAATGA	ABCA9	0.510772	0
GTGGCCTGATGAAAAAAGCA	ABCA9	0.261512	0
AAAGAGCACAGAGACCATTC	ABCA9	0	0
AATCAGTTGCAACTCCTCCT	ABCA9	-0.145799	0
AATGAAAAAATGAAGTGTGA	ABCA9	-0.16185	0
TGGACTTCCTCTCATGATGC	ABCB1	0.814974	0
GAAGCTAACCCTTGTGATTT	ABCB1	0.45737	0
ATCTGGAGGAAGACATGACC	ABCB1	0.321536	0
TTGGACTGTCAGCTGCTGTC	ABCB1	0.111429	0
CCAAACACCAGCATCATGAG	ABCB1	0.0617552	0
CTAGGTGATATCAATGATAC	ABCB1	-0.233896	0
TACCATCATACTGATGCCTA	ABCB10	0.63766	0
TCCTTGCTAACTGCATTACA	ABCB10	0.238041	0
CAAGGAACTATTAGTCTTGA	ABCB10	0.0516296	0
GTCTACCTCATGCAAACTTC	ABCB10	-0.0752407	0
CAGCTAGCTGAGGAACGTAT	ABCB10	-0.303086	0
TTCTTTGACAAGACTCGCAC	ABCB10	-0.399088	0
ATAATAATGATAAGAAATCA	ABCB11	0.921752	0
CCAAAAATGAGTAGCACGCC	ABCB11	0.407462	0
CTTCGAAGTATAAAGAAATT	ABCB11	0.374647	0
GGAACTGTTAGTCCATACAA	ABCB11	-0.0763527	0
AAGAATTACTGAGTCAGACA	ABCB11	-0.217423	0
GTGTGAATAACACCATTGTA	ABCB11	-0.497176	0
AAAGTCGCCCTCCGCGCTCG	ABCB4	0.485581	0
ACGAAGACAGTGAAAATGAT	ABCB4	0.448898	0
CGCGGAGGGCGACTTTGAAC	ABCB4	0.258487	0
CGGCAAAGAACGGAACAGCC	ABCB4	-0.589882	0
TTTAGTTTCGATACTCCGAT	ABCB4	-0.716977	0
GAGACCTGATCCGTGAGCTA	ABCB4	-1.44053	0
ACTGCTTCCTTTCTCAGTTT	ABCB5	0.0555276	0
CTGCAGCACGACAGACCAAG	ABCB5	0.0140103	0
AGAACAGCCAAAACTGAGAA	ABCB5	0	0
GGACATCACACTCATGATCC	ABCB5	-0.168264	0
AGGTTGACCCTGTATTATGT	ABCB5	-0.201083	0
ATACTGGCATCACTGGTCAA	ABCB5	-0.619715	0
TCCCCAGTCCTATACATTGC	ABCB6	0.246488	0
GGGTGCAGCAGTTCACGTCT	ABCB6	0.117241	0
CTTCCTGCCAAAATCTCGCC	ABCB6	-0.132094	0
GTGCTGCGGTATGTGGTCTC	ABCB6	-0.490852	0
GGAACGGGCACTCAATGTGT	ABCB6	-0.498582	0
TGCACGAGCTCTCACTGCGC	ABCB6	-0.817911	0
CACCTTGTTTACTCTACTCA	ABCB7	0.266095	0
AACAAAGCAGATAATGATGC	ABCB7	-0.259487	0
TCAGCATGTTTCCCGACATC	ABCB7	-0.553301	0
TTACTAGATCTCCAACAGTA	ABCB7	-0.606057	0
GCTGAATTATGAAACTGTGA	ABCB7	-0.651218	0
CTGTATTTGGTGCATCACTC	ABCB7	-1.9744	0
CAGTCATGAAACTCCCTACG	ABCB8	0.838204	0
TAAAGCGAGACCCCACGACA	ABCB8	0.530823	0
TGGCCACGACCTCTACCAGC	ABCB8	0.441707	0
CCGCTTGACAACTGACGTGC	ABCB8	0.362281	0
CCTGCACGTCAGTTGTCAAG	ABCB8	0.113355	0
GGGATGCTTACTCAGTACCA	ABCB8	0.108993	0
TGTCGTCATCGTGTGCCTGC	ABCB9	0.861451	0
TGACGATGCCATCAATGGCG	ABCB9	0.650537	0
AGCGGAAGAGACAGTTTCGA	ABCB9	0.487187	0
GCAATTAGCTCATTTGCCGC	ABCB9	0.214304	0
GTAGTACTTGCCGTAGATGT	ABCB9	-0.0157026	0
TGACCTTGACTGTGTTCCGC	ABCB9	-0.0304208	0
GCGCCACCGGCATGGCGCTC	ABCC1	-0.0136501	0
CAAGTTCGTGAATGACACGA	ABCC1	-0.0371059	0
CCAGCCGAAAGAGAGTTCCA	ABCC1	-0.200992	0
CCGATGGCTCCGACCCGCTC	ABCC1	-0.377588	0
TAGAAGTAGCCCTGCCAGTC	ABCC1	-0.409418	0
CGGAAAACATCATCAGGTCG	ABCC1	-0.465096	0
TGCACGTGTACCAAGCTTAC	ABCC10	0.54268	0
ATTTGATGCACAGCTGTACA	ABCC10	0.114876	0
ATCCGAGACAACATCCTCTT	ABCC10	0.10201	0
TTGGGGACAGCTTGTACCAG	ABCC10	0.0311938	0
AATGGACAAGAGTCTGACTC	ABCC10	-0.0187762	0
GTAAGCTTGGTACACGTGCA	ABCC10	-0.105509	0
TTCCCTTCCGTCCCAAGCCG	ABCC11	0.186306	0
GTGAATCGTGGCATCGACAT	ABCC11	0.147756	0
GGACTCACCTCGGCTTGGGA	ABCC11	-0.00700429	0
CGCTCATGATCCAAAGCTTA	ABCC11	-0.514341	0
CTAAGCGACTCCGTAAGCTT	ABCC11	-0.588174	0
TGTCGATGCCACGATTCACG	ABCC11	-0.588354	0
CTGGGCCATCAACTACCGCA	ABCC12	0.245205	0
CCAGAGGACACGCGTGTTGA	ABCC12	0.143365	0
TGCCGCACTCACCGGCCCTA	ABCC12	-0.0695659	0
CACCATCACCGGCGTGAGCC	ABCC12	-0.343445	0
CGTGCGGTAGTTGATGGCCC	ABCC12	-0.402739	0
GATGAGTCATATGTCGACAA	ABCC12	-0.489558	0
GGATTCCCTTGGGCTACCTA	ABCC2	1.16746	0
GGATTGGTATATCGAACAGC	ABCC2	0.155985	0
TAGGTCTTACCCATGTGCCT	ABCC2	0.0980342	0
GTATCGAGAGAATCCAGAAT	ABCC2	0	0
TTCTCCACGTGTATAAATCC	ABCC2	-0.138884	0
TCCTTACCTGTAAGAGTGTC	ABCC2	-0.595468	0
GGATGATGTAGCCACGACAA	ABCC3	0.90638	0
GCCGCTCATACTGTATCAGC	ABCC3	-0.155903	0
GGAGTAAAAAAGGTCCGCCC	ABCC3	-0.284956	0
CCCTGCTGATACAGTATGAG	ABCC3	-0.510034	0
GGCGACCCACAGGTAGATGC	ABCC3	-0.714838	0
CCCGGCCATGGACCAGGCCA	ABCC3	-1.15237	0
GAAGACCGCTCACAGCACCT	ABCC4	1.1612	0
TGATGTGAACAAGTTTGATC	ABCC4	0.612049	0
CTTCCTCTAATCTCCGTTTA	ABCC4	-0.0519832	0
ATGATTGCTCTTGTTAAAGA	ABCC4	-0.251561	0
GGCACTTCGTCTTAGTAACA	ABCC4	-0.71096	0
GAGCAATCATAAAGTGTTAC	ABCC4	-0.815913	0
ATCAACATTTGCTCCAACGA	ABCC5	0.255088	0
CATCTTACTTGGAAGTAGTC	ABCC5	0.0158779	0
AGATCCACACAACCCTTCGC	ABCC5	-0.0890815	0
GTGCCTGATGATCACGCAGC	ABCC5	-0.281641	0
AAACATTCTCTGCCCATCGT	ABCC5	-0.491875	0
CCCAAGGGAAAGTACCATCA	ABCC5	-1.11297	0
TGTTCCTGATTCACACCGAG	ABCC6	0.452857	0
TTACCGCTCCGGAGGCCTGC	ABCC6	-0.105955	0
CACCTACCTATGCCTGTCTC	ABCC6	-0.503087	0
ATCGTGGTGAGCCACACAGT	ABCC6	-0.603571	0
TGGTGACTTACAGACTGCTG	ABCC6	-0.741507	0
AGTCCTGTGTACCTCCAGCG	ABCC6	-1.48758	0
TGATGACATTGACCTCCACG	ABCC8	0.810646	0
ATCCACCGCAGGTTGTGCCC	ABCC8	-0.000497529	0
TCACCTACCAATTAGCAGCT	ABCC8	-0.117368	0
CTTCATGCTGCTCTTCGTCC	ABCC8	-0.289186	0
GATGTTGTGATAGTAGACCA	ABCC8	-0.397266	0
GCGTAGCTGCGAGAAGCCGA	ABCC8	-0.682246	0
TTCCGGGACATAACCTGAGA	ABCC9	0.856874	0
TACTTACCAATAAACAATAT	ABCC9	0.452881	0
CCTCTTTATGCCAGCCGTGA	ABCC9	-0.0457047	0
TCTTCATATAATATCAACGA	ABCC9	-0.199503	0
TTTCTAGGCGGCGGGAATCA	ABCC9	-0.376363	0
CGAATGTAAGAATCCATCTC	ABCC9	-0.745063	0
CCTGGTAGGAGCGCTGTAGC	ABCD1	1.78951	0
GCGGATCATGTCGTCGTACA	ABCD1	0.530616	0
CCTGTCGTTCCGCAGCCGTC	ABCD1	0.404661	0
GCGCTACATGCACTCGCGTG	ABCD1	0.237267	0
CGACGACATGATCCGCTCAA	ABCD1	0.184376	0
AAGGATGAGGTTGATCTGCG	ABCD1	-0.229615	0
CAGCAGTGGACTAATTATGG	ABCD2	0.698525	0
TAAATTTCGAGCAGTGGTAA	ABCD2	0.497485	0
CATGATGTACCACAAACGTT	ABCD2	0.196342	0
CCTTATTGCACTGTTGACGA	ABCD2	-0.498554	0
TTTCATAGGCGTGGTCTACT	ABCD2	-0.822439	0
TACCACTGCTCGAAATTTAC	ABCD2	-0.927273	0
TTTACCTCATTGTTCTGTAA	ABCD3	1.21941	0
ACCACCATTACAGAACAATG	ABCD3	0.986437	0
GTGGTTTGCAGTGGTATCAT	ABCD3	0.542756	0
AAAATGGGACACTAATTGAA	ABCD3	0.351497	0
ACCTCTTTACAAAATGTTCT	ABCD3	0.279221	0
CTCGAACATATTGTGATGTT	ABCD3	-0.274627	0
TACCTGCAGCCGAAGTACGC	ABCD4	0.723538	0
CTCACTCACCCAGTAGGGTC	ABCD4	0.300881	0
GAGACCTCACCTGCGTACTT	ABCD4	0.136937	0
GTCTCAGGTCATGGCGGTCG	ABCD4	-0.155301	0
AGAGCAATTTGTGATCTACC	ABCD4	-0.514387	0
TTGATCCCCAGTCAGTACTA	ABCD4	-0.989316	0
TTTGAGCTAGCAATTGTAGC	ABCE1	-0.0923075	0
AGACTTAAACCTGATGAAGG	ABCE1	-0.434633	0
TTATAACTGACATTTAGAAC	ABCE1	-0.833156	0
ATGTGTATGTATAAATATCC	ABCE1	-0.904745	0
TAATAACTCACAGTTGATTT	ABCE1	-1.07599	0
ACAAATGTACCTCCTTCATC	ABCE1	-1.23437	0
CTAGACAAAGTGGTGAAGAA	ABCF1	0.590693	0
CTCAGTGCCAACCAGTGATG	ABCF1	0.330098	0
AAAAAGCGAGATACCCGAAA	ABCF1	0.252283	0
TTTATAGTTCTTTGAAGAGC	ABCF1	0.217672	0
CAGTAGAAGATAAACAGGCT	ABCF1	-0.143721	0
GTACCCGCCCCAAAACCCCG	ABCF1	-0.41299	0
ATGATCAGTACGTGAAGACG	ABCF2	0.231904	0
GTTGTGCATGTGAATGATAT	ABCF2	0.074687	0
AGATCAGATTGCACACATGA	ABCF2	-0.48333	0
GGTGGTTGGTAGGCTCATCC	ABCF2	-0.501747	0
CCTAGATGCTTGCGTGTGGT	ABCF2	-0.653061	0
CAAGAAACTGAAGTATTATA	ABCF2	-0.78587	0
CCTTTAAAGAGTCTTAGAAG	ABCF3	0.277703	0
TAGGGGCGTCCAGTAGCACC	ABCF3	0.231407	0
GCCGCCGTTACGGGCTGGTG	ABCF3	0.184592	0
GTTCTCAATTCGCACATCAT	ABCF3	0.144797	0
TCTCCGTTATCTTTGACAAC	ABCF3	-0.0835936	0
TCCGCCCCACCAGCCCGTAA	ABCF3	-0.635288	0
ACTGAGACGGACCTGCTGAA	ABCG1	0.811629	0
GTCCACGCTGATGAACATCC	ABCG1	0.802825	0
TCTGACCACACCTGAGGGCA	ABCG1	0.755763	0
AGAAGCGCTGGGCTTCCGTG	ABCG1	0.182346	0
ATTTCCGGGAAGTTCAATAG	ABCG1	-0.197956	0
GTTCTTGATGCTGGGAACGC	ABCG1	-0.743123	0
TATTAGATGTCTTAGCTGCA	ABCG2	0.92297	0
GACAGCTTCCAATGACCTGA	ABCG2	0.749901	0
ACATCTCCAGATAATCCACT	ABCG2	0.633798	0
CGAAGATTTGCCTCCACCTG	ABCG2	0.52356	0
TACAGTGGGATCATGAAACC	ABCG2	0.441505	0
AGCTGTCGCGGGGAAGCCAT	ABCG2	0.333253	0
CCTGCTTCTCACTCAGCTTC	ABCG4	1.32098	0
TCGTGTGGGAGCACGACATC	ABCG4	0.772817	0
TGATGTCGTGCTCCCACACG	ABCG4	0.675431	0
CGGAAGGTCCTCAGCTCCCG	ABCG4	0.368639	0
TCATGGCTTCCAACACCGTG	ABCG4	0.016617	0
CCTGAAGCTGAGTGAGAAGC	ABCG4	-0.297422	0
TGAACGGCCGGGCGCTGCGC	ABCG5	0.674936	0
GCCGGGATTGCCGCGGCGGA	ABCG5	0.0522612	0
CTCCGGGAAAACCACGCTGC	ABCG5	0.0456023	0
TCCTTTAAAGCCACCGCGTG	ABCG5	-0.064958	0
GTAGTGCAGCGTCTCGCGCA	ABCG5	-0.223679	0
CTGCCCGCTCTCCACGTACA	ABCG5	-0.775567	0
GGTACCTGAGCTCCCTATGA	ABCG8	0.30394	0
GCTGCCCATTGATCCAGATC	ABCG8	0.222541	0
GGCCACTCCCCAGGATACCT	ABCG8	0.0923425	0
TGTGGGCCCCATGGCCGGGA	ABCG8	-0.24193	0
CACGGCGGCAAGATCAAGTC	ABCG8	-0.633735	0
CTGCCAGAATTCTTGTGAGC	ABCG8	-0.998963	0
CTTTGAGACCACTCGCTCCC	ABHD1	-0.131823	0
AGACTTTCTACCCAACGCTG	ABHD1	-0.276376	0
GGTGCAAGACGTATGTATCC	ABHD1	-0.28961	0
CCCAGTAGTAGCCCAAGTAG	ABHD1	-0.444297	0
GTAGAAAGTCTCGGTGGTGA	ABHD1	-0.54312	0
GACCCTACCGTTCCACAAGT	ABHD1	-0.822297	0
TACAAAAGCGTTGGCGATTG	ABHD10	0.774054	0
ATTCTTGTTGGATCTAGCCT	ABHD10	0.262915	0
ACCTGCATTGATGTATGCCA	ABHD10	0.0735348	0
TTGGAAGGTCTGGTCGATTA	ABHD10	-0.0106451	0
TGCAATTGCACGACCAGAGA	ABHD10	-0.337368	0
AACACAGTGATCACCGAATG	ABHD10	-0.351227	0
GGCTAGCTTACTGCACGAAC	ABHD11	0.675871	0
GAGCCCGTGCAAAAAGACGA	ABHD11	0.663627	0
CCGCTCCCGTGCCCGAAAAC	ABHD11	0.622693	0
CTGGTGCCCTGCGTCGTCGT	ABHD11	0.469584	0
ATGATCTCGTAGCTCATGTC	ABHD11	0.248099	0
AGCGCCCGTCTACCTCTACC	ABHD11	-0.281018	0
GCGTTCTTCCACCAGACTGC	ABHD12	1.44212	0
CTTGCAGGCGAAAGGGCGTG	ABHD12	0.975762	0
TGATTCAAACCTTGATCCTG	ABHD12	0.446482	0
TTTCTCATCAAACTATGTCC	ABHD12	0.244022	0
TGGTACCTGCGTTCCCATGC	ABHD12	0.0935613	0
AAGACGTGACCATTGGAGTC	ABHD12	-0.346604	0
AGCTTCGCACAGACTGAAGC	ABHD12B	0.643389	0
GCCGCATCGCCCGAGCCGCC	ABHD12B	0.207714	0
CCAAGGGGAAGGACTGTTGC	ABHD12B	0.12737	0
ACATGGTCGACCGCAACCTG	ABHD12B	-0.0426111	0
TATGAAGCAGCCCTTCGTGA	ABHD12B	-0.135088	0
ACCAGGCGGCCACGCAGCTA	ABHD12B	-0.152814	0
CTCGATAATCAACCAGCAAA	ABHD13	1.26473	0
CTTTATGTTCCCATGCCCAC	ABHD13	0.612573	0
CGATGCGTTACCTTCCTTTA	ABHD13	0.121163	0
CAAGTGCAGTGAAATAGCCT	ABHD13	0.0449911	0
GTGTCATTGTGAGTCCCATC	ABHD13	-0.319282	0
GCTAATCTCTTAGTCCGAGA	ABHD13	-0.707728	0
AGGCCTTTAACTCTCACACG	ABHD14A	0.647358	0
GCCGCAGTGACTCTCGAGCC	ABHD14A	0.613103	0
CTCCCACGTGTGAGAGTTAA	ABHD14A	0.399563	0
GAGCACCTCGCGGTAAAAGA	ABHD14A	0.0691016	0
ACTCCAACCCTTATCCTGTA	ABHD14A	-0.423572	0
GGCATAGTGGCCACTCAGCG	ABHD14A	-0.448221	0
TACCTTCACACTGGCATAGT	ABHD14B	0.209176	0
CTGTTACCTGGACAAACCAG	ABHD14B	0.20495	0
TTAAGTACCTGGCAGGTCAA	ABHD14B	0.187093	0
GTGATCAGTCCATCACTGAG	ABHD14B	0.12405	0
TGAAGCAGCTGCCCAACCAC	ABHD14B	-0.0646453	0
TTCGCTTCTCCTCCGAGACC	ABHD14B	-0.106885	0
CGGGTCGTTGCGGTCCCAGT	ABHD15	0.379554	0
TTCGTCCTGCCCGTAGCGCC	ABHD15	0.132733	0
CCTTCGCTCACCGCGAACAG	ABHD15	-0.105354	0
CCGCTGTTCGCGGTGAGCGA	ABHD15	-0.179036	0
CCCCACGACGACGGCCCCCA	ABHD15	-0.648929	0
CCGCGGCGATGGAAGATGAC	ABHD15	-0.95649	0
TCGCCTTCTTCTACTTGTAC	ABHD16A	0.537936	0
GTACTATCAGCCCCGTGCCC	ABHD16A	0.428647	0
TCTCCACCTACCTCGGAGGC	ABHD16A	0.29009	0
TTTACAGATCCTGTATCCGT	ABHD16A	0.0414874	0
ACATTGCTGCTACTTCTGGC	ABHD16A	-0.0345134	0
AGGGGAGGACCGACGGATAC	ABHD16A	-0.2959	0
CGCCTCGTGGAGCGCTACCA	ABHD16B	1.52403	0
CTACCGTGCACGCTGCGAAG	ABHD16B	0.705116	0
TCAGCACGACGCCAACGCCA	ABHD16B	0.323997	0
CTTCGACGACCTTGTGCCGC	ABHD16B	-0.0177379	0
GCACCGCTACCCCGTCGTGA	ABHD16B	-0.150067	0
CTTCTATGCACGCTACCGCG	ABHD16B	-0.483861	0
GACTCCAACAACCCAGCGCC	ABHD17A	0.0970257	0
TACACGGTCCTCTTCTCGCA	ABHD17A	-0.0722214	0
CAGAACCCCACCTGGCGAGA	ABHD17A	-0.116174	0
AGGGAAGGCGTCGAAGCAGT	ABHD17A	-0.505933	0
GTCGCCCTCACCTGGTGCGC	ABHD17A	-0.546617	0
CGCCAGGTACGGCATCAGCC	ABHD17A	-0.644803	0
ACTCGCATTCCCGAAGTCAG	ABHD17B	1.00992	0
GAGTAAAGTGTATTTCGCAT	ABHD17B	0.69561	0
GTCCCATGAATTATTAATAC	ABHD17B	0.666433	0
TATAGGGACAGTACCGTCTG	ABHD17B	0.262319	0
ATCTGTCTGAACGAGCAGAC	ABHD17B	-0.0147428	0
GGCAACGTTCAAACAATGCG	ABHD17B	-0.152634	0
GACAGCGCTCGTACATCGCT	ABHD17C	0.828545	0
CGCTGCGCATTCATACCTCG	ABHD17C	0.415252	0
ACCTCAGCGAGCGCGCCGAC	ABHD17C	0.21958	0
GCGCGAGAAGAAGACCTCGA	ABHD17C	0.17383	0
GCCCAGCCCCTTCAACCCAA	ABHD17C	0.127812	0
CTCGAGGTATGAATGCGCAG	ABHD17C	-0.0592049	0
AGAAGATCATCCTCTCGCAC	ABHD2	0.575768	0
GATACATTCCACCGTTGATC	ABHD2	0.299098	0
GTGCTGCGTCAGCGTGTGCC	ABHD2	-0.182256	0
TCGCCACGCATGTTCACCTA	ABHD2	-0.184168	0
TTACCATAGGTGAACATGCG	ABHD2	-0.190967	0
ATTCGACCTCTTCGAGCCCT	ABHD2	-0.948949	0
TGATAACAGTACGTGTTATA	ABHD3	1.30579	0
TACAGAAACGTACTACCCGA	ABHD3	1.06243	0
TGGACCTGCGGATGTTGTCC	ABHD3	1.01058	0
TCTCACCCCCGGTCACTAAC	ABHD3	0.66449	0
ACTCCTTGCTTGTTCCCGTG	ABHD3	0.0721183	0
CCGAGCCGAAGAACCCCACC	ABHD3	-0.322462	0
CGGAATCGCTGCACCAGACC	ABHD4	0.72662	0
TTGGCTGTTCTTCGAGTAGC	ABHD4	0.717907	0
GCAAAACGACCGCACCCCCT	ABHD4	0.544529	0
ACGTCCTAGGACAGATGCCA	ABHD4	0.407035	0
TGGGATTCTGTGCGTTGCAG	ABHD4	-0.483802	0
CTGCACACCTTCGATCTGCT	ABHD4	-0.546113	0
ACTCGCTGAAGTACCCATCA	ABHD5	1.16522	0
TATAGACGTAGGGCACCATG	ABHD5	0.727539	0
TCTAGGTCAGGATGGCTAAC	ABHD5	0.293106	0
TAAGTCTAGTGCAGCGTTTA	ABHD5	0.24442	0
ACTCCCTTTAACCCTTTAGC	ABHD5	0.237611	0
GCACAACCTAGGTGGATTCT	ABHD5	0.177895	0
CCTCTTAACTTGCCCATCTA	ABHD6	1.04104	0
GAGCAGGATGGATCTTGATG	ABHD6	0.501153	0
AACATGTTTGTGATTGCGGG	ABHD6	0.44935	0
GCAAGTTAAGAGGATACACC	ABHD6	0.259936	0
CAGAGAATCCGTGGAGCATG	ABHD6	0	0
CCCCTTCCAGGTACTGGCGG	ABHD6	-0.195719	0
TGCCCTCGTCGATGAGCTTC	ABHD8	0.516132	0
CAAACTTATCGTGCATGCCG	ABHD8	0.185075	0
ACCTTTGTAGAGGTCAAGCC	ABHD8	0.172578	0
CCATGATGAGCGGCCAGTAC	ABHD8	0.0524595	0
ATTCCTGAAGCTCATCGACG	ABHD8	-0.171917	0
TCGGCGGTTCCCTGGCCATC	ABHD8	-0.942679	0
ACAGGGCGCTCCATATTCGC	ABI1	-0.48583	0
CTCCATTCTCCGAAGCTGAG	ABI1	-0.585631	0
AGGAGATCCCGTCTGGCAAG	ABI1	-0.812491	0
CAACAATGTACTCCAGTTGC	ABI1	-0.857909	0
AGCGCCCTGTAAGGTATATT	ABI1	-0.974257	0
AGTAGTCTGCCACCCGAGTC	ABI1	-1.26711	0
GCACTCCCCCTATCGCACAC	ABI2	0.957891	0
AAGATTCCATCCTTCGTAGC	ABI2	0.56422	0
CCCCCTAGTCCCCCTATGTC	ABI2	0.473017	0
GGGCTAGGTACGTAATCATT	ABI2	0.155237	0
TATAACGAACTGGTCGTTCA	ABI2	0.0679378	0
AACACTTGCTAAGGATTGGG	ABI2	-0.645705	0
CTCCTGCAGTAGGGCGTGAG	ABI3	0.296451	0
CCTTGATGCTCTTTCGAGAC	ABI3	0.236837	0
AGCACGCAGCTGTCAAGAAC	ABI3	-0.134491	0
AGTAGTCAGCGACCCGCAGC	ABI3	-0.262336	0
CGACATTGGCCATGGGATCA	ABI3	-0.313439	0
CTGCGAGGACAACTATGTGC	ABI3	-0.70827	0
CGCACAACTATCAGATATTT	ABI3BP	0.949045	0
GTTGCATTTGCCACCTCGCA	ABI3BP	0.459148	0
CAAGTCACTGTCCCAATGAC	ABI3BP	0.384788	0
AGTCAAAAGAAGTCATGTTC	ABI3BP	0.15703	0
TGGAAGTATTACACTAGCCC	ABI3BP	-0.0620999	0
TGGCACTCTGACACCGAGCT	ABI3BP	-0.508862	0
TGTCCCCCAACTACGACAAG	ABL1	1.65541	0
CCTCGTACACCTCCCCGTAC	ABL1	1.54004	0
AGAGATCAAACACCCTAACC	ABL1	0.252245	0
ACTCACCAAGGAGCTGCACC	ABL1	0	0
TGCACTCCCTCAGGTAGTCC	ABL1	-0.0262679	0
CCGGCAGGAGGTGAACGCCG	ABL1	-0.326569	0
GGCTCCGAGCAAGTTCTCCT	ABL2	0.773229	0
TCCCTCGTACCTGAGCGAGA	ABL2	0.632389	0
TGATAGCCTCATTTAGTGCC	ABL2	0.461024	0
GTCCATCTCGCTCAGGTACG	ABL2	0.427935	0
TCTCTGTGGTGCGCCCCGCC	ABL2	-0.310949	0
CACTGCTGCCCCGGATCCCG	ABL2	-0.584622	0
CGAAGCACTTCACCCTTGCA	ABLIM1	0.555828	0
CGTGAGCTCAGTCATTTCCA	ABLIM1	0.4485	0
CTTGATATCTCTTCCGCAGC	ABLIM1	0.38804	0
CATTTATGGCAGTGAATGAC	ABLIM1	0.0751454	0
CTAACCTTTGTAGTCTCCCA	ABLIM1	-0.104128	0
TTACTTGCTGATGTACTCCC	ABLIM1	-0.152805	0
CCGAGTGACCTTCAACGGGA	ABLIM2	1.13198	0
CATGCATTCCTTCCCGTTGA	ABLIM2	0.71569	0
CGCGCTGCTGCCCACCGATA	ABLIM2	0.610048	0
GTGATAGTCAGCTTCGCAGT	ABLIM2	0.544296	0
GAAGTGTTCCCTGCCCGTAT	ABLIM2	0.226785	0
GCTGACTATCACGCCAAGTT	ABLIM2	-0.215855	0
GTCATCCAGTGCTACCGCTG	ABLIM3	0.739901	0
CTTCGCCTGTGATGAAGTCC	ABLIM3	0.712158	0
CCACTTACTGCTAGTGTTCA	ABLIM3	0.0896139	0
AGCGGGTGCCATAGAGTTGC	ABLIM3	-0.0251269	0
CATCACAGGCGAAGTCATCT	ABLIM3	-0.399252	0
GCGGACCACTTCCCCTTTGC	ABLIM3	-0.497961	0
AGCCCCAGAAGTCTAATGCC	ABO	0.659424	0
GATGGTCTACCCCCAGTCAA	ABO	0.523658	0
GCAACGAGACATGCTGCAGA	ABO	0.138299	0
GGATCATAGGTCGAAGTGCG	ABO	0.0174752	0
ACGGTGTCAGCACCTTTGAC	ABO	-0.0628469	0
TGCAGCATGTCTCGTTGCCA	ABO	-0.311004	0
CGTTTGTGCAGGTGGAAGCA	ABR	0.722141	0
CGATAACTATAAAGTCGCTC	ABR	0.309977	0
AGAGATCTACATTAACCAGC	ABR	0.258437	0
CGACTCATCGATGTACGGCA	ABR	-0.0820244	0
ACGCTTTGTACACACCGAGC	ABR	-0.369647	0
CGTCTCCCCGACTCCACCTG	ABR	-0.642238	0
ATGTCCACCCGCCTACACAA	ABRA	0.710731	0
GATGTGCTCCTCAGCACGCT	ABRA	0.674338	0
CAGCATGGCTCCGGGCGAAA	ABRA	0.485737	0
GGGCGAATGAGAACAGCATC	ABRA	-0.173022	0
GGCTATGGCCGCCCCAAAGA	ABRA	-0.427764	0
AGTCTTGCTGACCACCGTTT	ABRA	-0.441122	0
AGTGGAGGAAATTCATCGTT	ABRACL	0.38863	0
GATGAATTTCCTCCACTAAG	ABRACL	0.366343	0
CTCTTAAAGCTGCAAAACGA	ABRACL	0.316283	0
TGCCAACCTCTTTGAAGCAT	ABRACL	0.095512	0
GGAAAGTTAAGCGTGAAATT	ABRACL	-0.48715	0
CACATTTATCATCACGGAAG	ABRACL	-0.715348	0
GGGACGTGAACGGGCTCGCC	ABT1	-0.0643103	0
CGAGCCCGTTCACGTCCCCC	ABT1	-0.557775	0
TAGACTGGCCGCCACGCGCT	ABT1	-0.620225	0
GACGCGTCCGACCTCGCCAT	ABT1	-0.723521	0
GGTCGGACGCGTCTTCTTTC	ABT1	-1.0895	0
CAAGCGCATAGCCAAGCGCG	ABT1	-1.88088	0
CCTGCTGGAGCAGCGAGACG	ABTB1	0.552077	0
CTGCTGCAGTACCTGTACAC	ABTB1	0.170298	0
GCGCTCACCATCGAAGGTGT	ABTB1	0.0412369	0
ATAGTAATCCCGCCTCCTGC	ABTB1	-0.0947436	0
CTGCCCACAGATCAACCCCG	ABTB1	-0.285554	0
AGGTGAATGTGCGGGACAAG	ABTB1	-0.324739	0
TCCCTACCGTTCATTGTTCA	ABTB2	0.890744	0
CTCCGAGATGCTGCCCACGC	ABTB2	0.334589	0
TGCGTACTCGTGGATGCGCA	ABTB2	0.277931	0
ACACGCTCTACTACTTTCTG	ABTB2	-0.155904	0
CGCCGGCGCTCATGCTGTAC	ABTB2	-0.25096	0
CGGCTCGCTCGTCATGGCCC	ABTB2	-0.775987	0
ATTCACGTCCTTGAGAACCG	ACAA1	0.689775	0
AGGGCTGACAGTGAGTGACG	ACAA1	0.53523	0
GATTCGGGCCATGATTGCCC	ACAA1	0.186575	0
TATCCGCCCCAGCACCACCA	ACAA1	-0.0828962	0
TGGGGCGGATACCCTCATCC	ACAA1	-0.176401	0
CACCCCCGACGAGCTTCTCT	ACAA1	-1.33564	0
CTTACCAATACCCATGATAG	ACAA2	0.524735	0
TACCTGACATCCATTCACAA	ACAA2	0.423806	0
ATTGTGGGCTACTTTGTATC	ACAA2	0.386036	0
TTCTTCAGATGCTATATATT	ACAA2	0.362349	0
CAAGCTTGGATCAGATATCA	ACAA2	-0.570108	0
TGTGTCAGAAATGTGCGTTT	ACAA2	-1.1545	0
GATCACTATGTGCCAGTGCC	ACACA	0.543373	0
TGGCTTGCACCTAGTAAAGC	ACACA	0.42902	0
TGCAATTAGATTCGTTGTCA	ACACA	-0.491675	0
GAAGACCTTAAAGCCAATGC	ACACA	-0.766002	0
CAACAACAACTATGCAAATG	ACACA	-0.784612	0
GCAGAATTTGTTACTCGCTT	ACACA	-0.897873	0
TTGCGTGAAAGACGTAGATG	ACACB	1.09505	0
CCCTTGTCATAAACATCTTC	ACACB	0.390144	0
CGTTGTCGCCCAGACGCTAC	ACACB	0.319499	0
GATCATTACGTCCCCGTCCC	ACACB	-0.186121	0
TACCTGCACGGGGATTCTCT	ACACB	-0.421969	0
GGGTTGGGACCTGTAGCGTC	ACACB	-0.828417	0
AAGCACAGCTTGTAGATCCT	ACAD10	1.05748	0
GTTAAAGACCTCCGTGCCTG	ACAD10	0.930087	0
GTACAGAATCGTATCCCTTC	ACAD10	0.294323	0
ATAACTCAAATTCGGGCAAA	ACAD10	0.00541217	0
TGCTCTCATAAATCTCATCC	ACAD10	-0.223398	0
TCAGATTGTGGAGTCCTGCA	ACAD10	-0.349459	0
AGAACGTTCAGCCATATATG	ACAD11	1.07807	0
CTGAGCCAATGTTTCTACCG	ACAD11	0.25392	0
TGCAGTGATACTTCTGTCAT	ACAD11	0.147364	0
TTACGTAATGGAACATGTGC	ACAD11	0.0926309	0
CCACTCCGATAGCTGTTGCA	ACAD11	-0.569715	0
CTAACTGTACCTCTTTAGGG	ACAD11	-1.6062	0
TCCGAAGCTATCAATCATCC	ACAD8	0.931519	0
GCCTTCCGCATCACATCCAC	ACAD8	0.608302	0
AGACCCCTCCGAAGCCTAGC	ACAD8	-0.0637131	0
TCTGACCTCCGCTAAGAAAC	ACAD8	-0.215475	0
TGACTTTGCTGCCCGAGAGA	ACAD8	-0.27048	0
TTGCCCACCGCTCTGTACCA	ACAD8	-0.272129	0
ATCCTTGGAGAGGTCGGAGA	ACAD9	0.914155	0
CTCCCCTAGTCTTGAGTACA	ACAD9	0.32128	0
CGCCAGTTTAGGCAAGTATT	ACAD9	0.179313	0
TGAAAACACCAAGATACCTG	ACAD9	-0.0260051	0
TGACCTTGAGGCCAATAGCC	ACAD9	-0.241245	0
AGCCAAATACTTGCCTAAAC	ACAD9	-0.514137	0
GCCACTTACTCTGAGTGATG	ACADL	1.0151	0
TTCTAGACGTTCTTCCCCTC	ACADL	0.37534	0
TGTACTCCGCAGCTATTGTC	ACADL	0.0986899	0
CGCGTAGGGACCCTCGGAGA	ACADL	-0.0251118	0
CTCACCGCGCGGCGGGCAGC	ACADL	-0.101437	0
GCTGGAAAACAAGGACTGCT	ACADL	-0.267686	0
ACTGTAGGAGGTCTTGGACT	ACADM	0.617503	0
TGCTCGTAAATTTGCCAGAG	ACADM	0.295844	0
TCCCCCTAATTAGAAGAGCC	ACADM	-0.0804531	0
GCCAATCGACAACGTGAACC	ACADM	-0.330922	0
GGGGTTCAGACTGCTATTGA	ACADM	-0.474728	0
GAAAGCTTACCACAGTTCTC	ACADM	-0.645746	0
TGCTTTGCCCTCAGCGAACC	ACADS	0.398803	0
CAGAACCCATGAGTCGCCCT	ACADS	-0.0536823	0
GGCAGGTACCTGGTTCGCTG	ACADS	-0.071493	0
GGCGACTCATGGGTTCTGAA	ACADS	-0.176571	0
CCTGGCCTACGCCATCGCCA	ACADS	-0.451113	0
TGGCGTAGGCCAGGTAATCG	ACADS	-0.617946	0
TTCCTCTATCACGAGCACAG	ACADSB	0.331434	0
ATCCACTGTGCTCGTGATAG	ACADSB	0.153796	0
TATTGAGTAGAGCTTCTGAC	ACADSB	0.0933057	0
ATCTCCCTCTTTATCAGCTC	ACADSB	0.0342948	0
TCCACATCTTTGATCCATTG	ACADSB	-0.156999	0
TGCACCTTTGGTTTCAACCA	ACADSB	-0.923053	0
CGATGACAGCAAAGACGATG	ACADVL	0.340519	0
GAGCCCCTTACCCGCCGCCG	ACADVL	0.256875	0
ACAGTCCATGTTGGGGGGCC	ACADVL	0.120204	0
TGTCTAACCGAGCCCTCAAG	ACADVL	-0.0425525	0
GCTGGCAGGAACCCGGATAA	ACADVL	-0.132518	0
CACAGCAGAGGTTCGGATGG	ACADVL	-0.271342	0
CCCCAGAGTCATTGGAGCGC	ACAN	0.222911	0
GCTGCGCCCTGTCAAAGTCG	ACAN	-0.232746	0
GAACTATGACCACTTTACTC	ACAN	-0.271577	0
GCGGGTCAACAGTGCCTATC	ACAN	-0.280428	0
GCTACACCCTCGACTTTGAC	ACAN	-0.336791	0
CACGAAAACCCAGAGTAAAG	ACAN	-0.376527	0
CCCCATCTCACTCCTTGACC	ACAP1	0.261714	0
GCCAGCCGCGCCTTCGTTGT	ACAP1	-0.00926925	0
TCCCAGAGCCTCTATTGAGC	ACAP1	-0.0450955	0
AAATGCCGACAACGAAGGCG	ACAP1	-0.210247	0
TCTGCTGCTGCAGTGTGTGT	ACAP1	-0.218674	0
GGCTTCCACCAGCTCAATAG	ACAP1	-0.93212	0
TAGTAATGATGCTGTCGTTG	ACAP2	0.52413	0
CCAAACTCAGAGATCAATTA	ACAP2	0.418713	0
CATTACTAGAATACTGAGCC	ACAP2	0.134133	0
CCTTAATTGATCTCTGAGTT	ACAP2	-0.0606921	0
TCTTGTTGCTGTCAGAATGT	ACAP2	-0.271326	0
AGCCCTCGATTATGTGCTTC	ACAP2	-0.680547	0
CTGGCAGATCAATGTTCTGC	ACAP3	0.162675	0
CAAGAAGAAGTTTGAGATCC	ACAP3	0.0737871	0
CGCTGACAGCCTACAGGAGG	ACAP3	-0.0959292	0
GTCCACGTCAAACTCCACTT	ACAP3	-0.262841	0
TTTGACGTGGACGCGCCCAG	ACAP3	-0.468307	0
GGTAGTTCACCACCTCCTGT	ACAP3	-0.68945	0
TCCTACAAGGCAGGCAGTAT	ACAT1	0.623185	0
TGCTCCATCATTCAGTGTAC	ACAT1	0.401623	0
AATGCCAGTACACTGAATGA	ACAT1	0.281656	0
TGTATCAAAACCCACTTTGA	ACAT1	0.172686	0
CCCAATACTGCCTGCCTTGT	ACAT1	-0.01744	0
AAGTGCCGCCAGCACAGCCA	ACAT1	-0.813895	0
TGCCTTGCAGTCCAGTCAAT	ACAT2	0.67748	0
TGCATTTCACAACTGTCATA	ACAT2	0.427824	0
TCGGCGGCGCGGACCATCAT	ACAT2	0.133517	0
AGTCTCCTATCCCTATTGAC	ACAT2	0.0159484	0
GCCGCCGAGACGATGACCAC	ACAT2	-0.658477	0
CAGAGTATACTGTCAGTCAG	ACAT2	-0.900254	0
TAATCCAGACACTTGTCCTG	ACBD3	0.790372	0
CATGTCTAAAGAGGATGCCA	ACBD3	0.459134	0
TGCGTCCCACAAAATAGAGA	ACBD3	-0.0123604	0
GATAGTGTTGCTCCTGCAAC	ACBD3	-0.0381942	0
TATGCAGCCCAACAGTATCC	ACBD3	-0.212467	0
AAGGCTTCGACGGGAGGAAG	ACBD3	-0.267315	0
ATTCTACAGTTACTACAAGC	ACBD4	-0.0837901	0
CAGTTTCATTTCAGTGATGT	ACBD4	-0.276951	0
TCACCACTTATATCGTCCAA	ACBD4	-0.816432	0
TGTTTCTGGCAGTCGGGCTC	ACBD4	-0.888896	0
CAGGGACGCCTGGAACAGTC	ACBD4	-1.0749	0
CAGCCTCACCGTTCTTGGGC	ACBD4	-1.45082	0
TGAAGTTTACTGTGATTCTA	ACBD5	1.1671	0
TAGGGATGCTTGGAGTTCAC	ACBD5	0.273541	0
TTCTTCAACATATGCAATCA	ACBD5	0.123995	0
GAAGAATTGCTGCGTGTCAT	ACBD5	-0.22109	0
GATCATGTTGAAGATGTTAC	ACBD5	-0.269485	0
AGGAGTTCTGATATAACCTC	ACBD5	-0.301766	0
CGATATATTCCTGCATTGCT	ACBD6	0.599621	0
CCTTCAAAATCAAAGAAGCT	ACBD6	0.295174	0
CAGCTCTCCACCGCTGTCGC	ACBD6	0.15908	0
CCCCCATAGCCCTGAGATCG	ACBD6	0.121738	0
CTTACCTGAGGATTCCAACC	ACBD6	-0.0598268	0
GCCATCACCGGCGACAGCGG	ACBD6	-0.532328	0
CTGAAAGCAAGACCAGATGA	ACBD7	0.714365	0
GAGGTTCCATGCTTCCCATT	ACBD7	0.361999	0
TATCTTTCTAGGGTTGTCGA	ACBD7	0.00915515	0
CTTTACAAACAAGCAATAGT	ACBD7	-0.157679	0
GAAGCATGGAACCTCAAAAA	ACBD7	-0.206246	0
CCCGGGTACCTGCAGGGCCA	ACBD7	-0.687663	0
ACTTGGCCACTTCCTCCCGG	ACCS	0.489288	0
GGCTCTTGCAGTAGAAAGAC	ACCS	0.431842	0
CTGTGTACAGCGTGCCAAAG	ACCS	-0.178679	0
TCTCCAGGGCATCATTAACT	ACCS	-0.215131	0
GACTTACCCGCCAGGACAGC	ACCS	-0.300463	0
CTGCAGGACTTCGGGATGTC	ACCS	-0.32857	0
ACCGGGCCACTTCTTCCCGC	ACCSL	0.493262	0
ATGGTTCTGTGTGATCCAGG	ACCSL	0.288209	0
AATGGCTGCCCTCTCCAATC	ACCSL	0.163909	0
GGTTCCTGACCTACTACTGC	ACCSL	-0.0629597	0
CTCCAGGGTTTCATTAACCT	ACCSL	-0.139967	0
CTTCAGGTGGTGGTTCTAAA	ACCSL	-0.392619	0
ACCAACCAGGCACCCGTAGC	ACD	0.0989311	0
GGTTCATGTCCAGGTCGCTG	ACD	0.0829559	0
CCCCGACGTCGGACGTATCA	ACD	0.0684647	0
CAGCCCCGGCTACGGGTGCC	ACD	-0.00291221	0
GACCCACAGTGTCCGATGCC	ACD	-0.236543	0
CCGCGCCGCCCTCAGCGACC	ACD	-0.31948	0
CCCGCTGAAACCGCTGTACG	ACE	0.144684	0
GAGCATGGCGTAGCTTCGCG	ACE	-0.049984	0
CCGATGATCCTGCGCAGCTG	ACE	-0.285777	0
AAGGGCCGTACCTGGGTCCA	ACE	-0.306821	0
CCCTGCTAAGCAACATGAGC	ACE	-0.413199	0
AGGAGCTGTATGAACCGATC	ACE	-0.457474	0
TGTGGACTGTTCCTTTAAAA	ACE2	0.842733	0
TGCTGCTCAGTCCACCATTG	ACE2	0.126767	0
ATGAGCACCATCTACAGTAC	ACE2	-0.0260611	0
TCAAGTAATAAGCATTCTTG	ACE2	-0.0762088	0
CACAGTCAAGCTTCAGCTGC	ACE2	-0.2712	0
CAAGTGAACTTTGATAGAAC	ACE2	-0.317508	0
CATTCTCTACATCGTGTGCC	ACER1	1.57073	0
GAGGGCGTAGGCGTTGACCG	ACER1	0.728556	0
TGGACGAGATCGCCATCCTG	ACER1	0.598932	0
GCACCTGATTGAGGTCTCCG	ACER1	0.0938879	0
CCCGCTACATTTACGTTGTC	ACER1	-0.440171	0
GTGCCGAAGCTCCTTATTGC	ACER1	-0.796814	0
GCATCTGACCCAAGAAACTA	ACER2	0.647089	0
CCATGCAACCCTTAGTTTCT	ACER2	0.122132	0
CCGCACCGTGTTGTAGAACT	ACER2	-0.177837	0
TATCGCCGAGTTCTACAACA	ACER2	-0.331148	0
CTACTTAATCTGGACTCTTT	ACER2	-0.59675	0
ACGAAACAAGCACATGCAGA	ACER2	-0.639638	0
CCACCATGCATGAAATTGTG	ACER3	1.13421	0
CTCTGAACTGCACCGAACAT	ACER3	0.192808	0
ATGATTATACCTCCAATGTT	ACER3	0.182745	0
TTTCATATTTCAGAGTCATG	ACER3	-0.16398	0
ACACAGGAACTTTCGAAAGA	ACER3	-0.288453	0
ATGCAACAGCTGTATATCAT	ACER3	-0.413019	0
CCCAGCGACTGATGCGATAC	ACHE	0.494982	0
GTTCGACCACTACAGCAAGC	ACHE	0.330379	0
CCCACAATGGCCCCCGTACA	ACHE	0.311041	0
CCACAATGTCGTGTGCCCCG	ACHE	-0.0603174	0
GGCTCAGCAGTACGTTAGTC	ACHE	-0.0746475	0
GGCCGCAGACACGCTCGACG	ACHE	-0.282965	0
TTTCGATCTTCAGTCAGTCG	ACIN1	0.673905	0
AAAAGCAGCAGGAGCTACTT	ACIN1	0.513132	0
GGTTGGCATGAGTACGTGCC	ACIN1	0.181405	0
ACCTTTCTCTTCAGAAATTG	ACIN1	0.0616825	0
AAGGAGAAAGACGATCATCT	ACIN1	0.0333015	0
CAGTTTCATAAAACAGTATC	ACIN1	-0.408901	0
GCTGAGCATGAACGATCTCC	ACKR2	0.285943	0
TGCTCCGTTACGTGCCTCGC	ACKR2	0.247254	0
TGGTGGCCTTCTTCGTGCTA	ACKR2	0.0191444	0
ATCTCAACCATCCGCCTGCG	ACKR2	-0.219835	0
ACGCAGACGTGACGGTCTTC	ACKR3	0.297673	0
CAACAGCAGCGACTGCATCG	ACKR3	-0.149118	0
ACTGGACGCCGAGATGGCTC	ACKR3	-0.33027	0
CATCTCGGCGTCCAGTGACC	ACKR3	-0.478566	0
CATGATTGCCAACTCCGTGG	ACKR3	-0.960258	0
TGTGCTACTTTATCACAGCA	ACKR4	0.257184	0
CCTTTAAATGCTAAAAGTAC	ACKR4	0.0897351	0
ACTAAAGTCCCCAGCCAATC	ACKR4	0.0103899	0
TATCAGCATAGACAGATATG	ACKR4	-0.264556	0
CAATGACGAAAACTATTGTG	ACKR4	-0.48588	0
GTGCGATGCTTTCTGTGACT	ACKR4	-0.583061	0
AACTTCCTCCTCAACGCCAG	ACLY	0.588715	0
ACCTACCGATGTGCTCCCGC	ACLY	0.471307	0
GACCAGCTGATCAAACGTCG	ACLY	0.189569	0
TTGTGACTTCGTGCTCCTTC	ACLY	-0.105041	0
GAGAGCAATTCGAGATTACC	ACLY	-0.692845	0
TTCCACGACGTTTGATCAGC	ACLY	-1.23832	0
CCACTGCAGAGGTTTGGCTA	ACMSD	1.16806	0
GAGTGGTGCGAGAGAATTGC	ACMSD	0.705433	0
ATTTCTCTAATACGAACTTC	ACMSD	0.66162	0
TCAGGTCCCACTCGTTGACG	ACMSD	0.555915	0
CCGCTACTCACCGCATAGAC	ACMSD	0.414326	0
TTCCTGTCATGTTTAGCTAC	ACMSD	0.270465	0
GACTTTCGTGATGAACAAAT	ACN9	0.886052	0
CGTGGGGCGCTATGCCGGGG	ACN9	0.378106	0
TGCAACAGCGTTATTGCAAC	ACN9	0.12501	0
TAAATTCGTCTTTCACGTAC	ACN9	-0.0149194	0
ACTCGAGAAACGTGCCGCCC	ACN9	-0.553415	0
AGTACGTGAAAGACGAATTT	ACN9	-1.29937	0
CGCACACCTTGCTGAGCCAT	ACO1	0.680426	0
AGAAGAACTCTGATCGAAAA	ACO1	0.46541	0
ACCTTCTGTTGAAATCAACC	ACO1	0.315752	0
AATGGTGAGCACGATGTCAG	ACO1	0.121302	0
ATGACACGAGCAGGCTTAAA	ACO1	0.0137948	0
TGATCTATTACAAGATCAGC	ACO1	-0.210642	0
GCGCGGATCTGCTCGGAACC	ACO2	0.462619	0
CACATAGCCGTCCCGCTCAA	ACO2	0.455808	0
ATGCTGCCCGCTGCTGTCCT	ACO2	0.241442	0
TGCCTTTGTCACGTCCCCAG	ACO2	0.194032	0
CTGCTGCAGGAGTTTGACCC	ACO2	-0.337912	0
TCTCGGGGTTTGCGTCGTTG	ACO2	-0.340417	0
GGTCTCGCCCTTGTAGCGTA	ACOT1	0.696207	0
CGCTACCGCGCCGACACCCT	ACOT1	0.588682	0
CTACTTGCTCAGTCATCCTG	ACOT1	0.507682	0
AGTAGCGCTCGTGCCGCACC	ACOT1	-0.256349	0
TGGGGGAACCTTACGCTACA	ACOT1	-0.620129	0
CCGAACATGTCCACAATGCC	ACOT1	-0.649575	0
CAAGGCCTTGGCCACCTTCG	ACOT11	0.348767	0
ACTGTCGTTCCCCGCACGTA	ACOT11	0.330148	0
TCCTCTCCAGGTGGGCATCC	ACOT11	0.0670303	0
AGCTGAAGCAGATCACGCCG	ACOT11	-0.0296603	0
CTTACCGGACAGGCAAGCCG	ACOT11	-0.321135	0
CATAGACAAGGCGCATGCGC	ACOT11	-0.474631	0
TTTGAAGCTGAGAAACATGC	ACOT12	0.845617	0
AAACTGTATGTCATCCACTG	ACOT12	0.420689	0
TAGAGCATTCAGCACAAGCA	ACOT12	0.199219	0
ATGACCACCTCGCCGGGCGC	ACOT12	0.139154	0
GCTCAGCTCGCCGCGCGCAG	ACOT12	0.111483	0
CGTGCGCCGGCTGGATGGCT	ACOT12	-0.170025	0
AACACTTGCATTTACCTCTG	ACOT13	0.606079	0
TCTCTCAAAATTGCGAGCCT	ACOT13	0.535786	0
TGATATGTTATCTACTAACG	ACOT13	0.240857	0
GTGGAGAGTGCCTATTGCAT	ACOT13	0.176685	0
CTTGTTGGTCAGATCCACAG	ACOT13	-0.287604	0
GGTGATAAAGGCCATGACCA	ACOT13	-0.36062	0
TGGGGGAACCTTACACTACA	ACOT2	0.478066	0
CCGAACATGTCCACAATCCC	ACOT2	0.19609	0
GGAACTGCGCCGAACTCTTC	ACOT2	0.154527	0
GGTACAGCCGGGACGCTCGA	ACOT2	-0.144072	0
GGTCTCGCCCTTGTAGTGTA	ACOT2	-0.188097	0
CTACTTGCTCAGTCATCCCG	ACOT2	-0.498413	0
GGATATGTTGTCCATGTTAT	ACOT4	0.239558	0
TTATATCCACAATGTCCACG	ACOT4	0.180709	0
CGCAGCGTAACCCGCTGCTC	ACOT4	0.085424	0
CCGCGCACGGCAATGCGCAC	ACOT4	0.0222497	0
TGAAGATCTCCCCAATAACA	ACOT4	-0.0226238	0
ATAAGGAATGCTCTCGTAGG	ACOT4	-0.699396	0
GGTCCTAGTATTGCGCTTCT	ACOT6	0.472727	0
GCGTGCACAGAAGCTCTAGA	ACOT6	0.368104	0
CCTAGATCATCGACAAGTTT	ACOT6	0.302991	0
CTTTATGCTGCAGCATCCAA	ACOT6	-0.149387	0
AATCCAAGAAGCGCAATACT	ACOT6	-0.215235	0
CCTAAACTTGTCGATGATCT	ACOT6	-0.435833	0
CTCTTACCTGGGTTGAGGAC	ACOT7	0.435511	0
GTCTCCACAGGAGCGCTGTG	ACOT7	0.408088	0
CCTCGAGGTGCCTCCTGTTG	ACOT7	-0.0327443	0
CGGTGCGCTCGACACGAGCC	ACOT7	-0.124989	0
TTTCTCGCAGTATTCCCGGC	ACOT7	-0.215948	0
TGTCCACATTCTTCAGCGAC	ACOT7	-0.679175	0
GAACTAGATGTCGTCCCCGC	ACOT8	0.405811	0
GCGCCAATGGGTACCTCTTT	ACOT8	0.397244	0
CGGTCGTGACCAAGACGCTA	ACOT8	0.288109	0
CTGTTCGTGTCCGCTCCACT	ACOT8	-0.0793505	0
GCTCAACCGAATTGCTGCTC	ACOT8	-0.257234	0
ACGAACAGGGTCGAGCTTCT	ACOT8	-0.262493	0
CACAGGATGGACTGCCTCCT	ACOT9	1.05085	0
TGACTGTTCAAAACACCGTA	ACOT9	0.662714	0
CAGATTTGGCAGGATTCTTG	ACOT9	0.275641	0
CTCCATCCACACTGCATTAG	ACOT9	0.260984	0
GAATTCAAAACTGAAGAGTT	ACOT9	0.257359	0
AAATATTTCTCTCGTAATTC	ACOT9	-0.0578063	0
CACGTATGACCCTGAAACCC	ACOX1	0.538155	0
CACTCGCAGCCAGCGTTATG	ACOX1	0.36437	0
TTCACGAATAGGTACGATAA	ACOX1	0.151864	0
TCCTTAGGAACTCACCTTCG	ACOX1	-0.00950176	0
TGACAGCCACCTCATAACGC	ACOX1	-0.164894	0
ATCGTACCTATTCGTGAAAT	ACOX1	-0.512745	0
CTGCCACTCACCGGATCAGG	ACOX2	1.25313	0
AGGCGCTCACCTTAGCAGCC	ACOX2	1.13357	0
TGATAGCTCGGCGCCTGGGT	ACOX2	0.395177	0
TCTGGTTCCAAGCCTCGTGC	ACOX2	0.173951	0
GCCGAGCTATCAACCGGATG	ACOX2	0.0541066	0
CTCCATGACGCCTTCCTGTC	ACOX2	-0.0730833	0
ATGTCGCCAACCATCACTCC	ACOX3	0.583326	0
AGCAAACACCACCGCGTGAG	ACOX3	-0.109947	0
GAAGAAGGGTCTTCGGGTCC	ACOX3	-0.293502	0
CGAAGATCCGCTTGCATCGA	ACOX3	-0.361741	0
GCTGCATCCCTTTATCGTGC	ACOX3	-0.530248	0
CAGCTCGCGATACTTCTCCA	ACOX3	-0.568893	0
TCAGAGAGTGAAGTTTGCCA	ACOXL	1.20037	0
TCCAGTGCGGAATAATTTAT	ACOXL	1.02954	0
GCCCTGAACATGTTACTAAG	ACOXL	-0.144546	0
CTGCCTCTGTTAAAACGTGC	ACOXL	-0.412497	0
AGAGGACTTCTCCTATGACA	ACOXL	-0.448986	0
GTCAGCCGAAGCCTTGTCAT	ACOXL	-0.795256	0
CAACTTCCGGGTATGAGATA	ACP1	0.909801	0
AAAGCTAAAATTGAACTACT	ACP1	0.858457	0
TGCTGTTTCTGACTGGAACG	ACP1	0.00778558	0
CCTGAAAACTGCTTCTGCAA	ACP1	-0.098526	0
GTGAGCTGCCTAAGAAATCA	ACP1	-0.281383	0
ACGGTACCTGCCGGGCAACG	ACP1	-0.389476	0
CGTTCTGCAGCTGCTCATAA	ACP2	0.953208	0
TTCTCTCAGCTGTACCGCCA	ACP2	0.870435	0
GCTTCAACCCGAACATCTCG	ACP2	0.384692	0
GCCCTGCGGCAGCGCTATCA	ACP2	0.231794	0
GTTGAAGCGCTGCATCCCGT	ACP2	-0.162238	0
AGCCGTGATAGCGCTGCCGC	ACP2	-0.249305	0
TTTCCGGCTAGCACGTACCA	ACP5	0.86236	0
TGCCCTGCGCTTTGTAGCCG	ACP5	0.420927	0
CACAGTCCGAGCGATCTCCT	ACP5	0.371739	0
GGTAGGCCCGTGCTCGGCTA	ACP5	0.249127	0
AGCCGTTGGGGACCTTGCGC	ACP5	-0.252304	0
GTGTGGTCCATAGCCGAGCA	ACP5	-0.389227	0
CTTTAGGGGGGCATGTTTGC	ACP6	0.77949	0
CTTCATCCTCCTGGACAACG	ACP6	0.251789	0
ACGAACCTTCTTTCTGACAC	ACP6	0.134728	0
CAGACTGCCTCTTTACAGCC	ACP6	-0.107775	0
CATTTGCTGCATGCCCACCT	ACP6	-0.446184	0
GGAGTCCACCCGTTGTTTGC	ACP6	-0.608647	0
GTTCAAGGGGCTTTCGAAAG	ACPL2	1.31956	0
GCAGCAGCAAGAAGCGGTTG	ACPL2	0.428848	0
CGTTTCAGTCCACCTGATCC	ACPL2	0.357879	0
GTCACAGGGGGCTCCGTCAC	ACPL2	0.345635	0
GAAACCGTATCACCCAAAAC	ACPL2	0.179847	0
ACCAGAAATTGACTGCACTC	ACPL2	-0.241397	0
AGGGCAGCAAGCCTTAGCCT	ACPP	0.464594	0
TGAGTCCTATAAACATGAAC	ACPP	0.428941	0
TCCTCATGGCCACAAGGATT	ACPP	0.305415	0
AGACCGAAGTGTACTAGCCA	ACPP	0.28086	0
TACTTTCAGGTGTTTCGGCA	ACPP	-0.351018	0
ATGGAGCAGCATTATGAACT	ACPP	-0.399147	0
CTGGGTGGAAATGGCCGGCC	ACPT	-0.291647	0
CACCTCCTTGTGTGGGTCCA	ACPT	-0.328275	0
GAACTTCACGGGACTGTCGC	ACPT	-0.384415	0
ACAGTCCCGTGAAGTTCTCC	ACPT	-0.457368	0
ACCCCTGGTGTTCGTGGCTC	ACPT	-0.582699	0
CGCTTCTCACCGTGGTCAGC	ACPT	-0.620984	0
AAAATACAACTCTGCGACAG	ACR	0.736819	0
GTGGTGTCCGCATCGTCGGC	ACR	0.209171	0
TTGCCTGAACCGTAACCCAC	ACR	0.00809868	0
GGCGTTATCTTTAGCAACCA	ACR	-0.0920009	0
GAACGCGCCCATTGTACCAC	ACR	-0.179438	0
AATGAAGCGCCCACACGAAA	ACR	-0.20117	0
CACAGCCTTTCGTGGCAAGC	ACRBP	0.544624	0
TGTGAAGATGTCCGAGTCTC	ACRBP	0.311534	0
TGCGAAGAAGCGTTCGTATT	ACRBP	0.275524	0
GGGTGCTCACCTTCCGATTG	ACRBP	0.232127	0
GTCTGATGAGAAACCGCAAT	ACRBP	-0.357758	0
CACCATCGGGCACTAAGCCG	ACRBP	-0.653415	0
ACTCTACTTACAAGACCCAC	ACRC	0.239446	0
ACTCACCTCGCCTGTCTCTT	ACRC	0.144325	0
CAGAAGAGCTCCGAAGAGAC	ACRC	-0.0411026	0
TCAAGCAGTGATGACACCAG	ACRC	-0.0949217	0
CACTGCTTGACTGAACATTA	ACRC	-0.358606	0
CTCACCAGAAGGCTGTTCAC	ACRV1	1.00674	0
ACTTCAGTTCAGCAACTTCC	ACRV1	0.27667	0
CACACCCTTGAACCATGAAT	ACRV1	-0.203964	0
TAATTTGCATCCTCGTTCCA	ACRV1	-0.478343	0
AGTCAGCCTAATGAGCTTTC	ACRV1	-0.629593	0
CCTTTGAGTGAGCTTGAGTC	ACRV1	-0.781964	0
TTGACTCAGCATCACGCCCT	ACSBG1	0.593127	0
CCGCCCAGATCTACGACCTG	ACSBG1	0.347835	0
CTGTCCACAGGTCGTAGATC	ACSBG1	0.304139	0
AGAACCTCCTCCAAACAAGA	ACSBG1	0.0265842	0
ATCACGACTGCCTTTAGATG	ACSBG1	-0.417491	0
TGTGTGCTAGTCTACACTTC	ACSBG1	-0.575727	0
ATGACCTTACCCGGCTAGGA	ACSBG2	0.229292	0
TTAGCTCCTTCTTGAGTCTT	ACSBG2	0.191518	0
GGAACCCCAAAGACTCAAGA	ACSBG2	0	0
CTGGGTTTGGAGCGTTTCCA	ACSBG2	-0.14692	0
TCCGACAAGCCTCATAGTAC	ACSBG2	-0.168871	0
CGAGAGTCAGTCAACCGATT	ACSBG2	-0.421337	0
TGCACCCCTGAACGTAGCTG	ACSF2	0.335602	0
CATCCCGACGTAGACAGCCA	ACSF2	-0.0402071	0
CATCTACCCCGCAGAGCTCG	ACSF2	-0.258183	0
CAAGATCGTGGGCCGCTCTA	ACSF2	-0.425434	0
ACGACCAAGGCCTCTCGTTC	ACSF2	-0.596464	0
CGAGCCATGGCTGTCTACGT	ACSF2	-1.01811	0
TCTTAAGTTCTGAAACGCCG	ACSF3	0.550183	0
GGACAGAGCCATGCCGATCT	ACSF3	0.322949	0
CTCCCGCTGCACCACGTCCA	ACSF3	0.29481	0
CGGTATGGCATGACCGAGAT	ACSF3	0.177198	0
AAACTGCACGCAAGAAATCC	ACSF3	0.172833	0
GCAGCGCGTTGACCACACCA	ACSF3	-0.459371	0
CTCGTCGCTGTCAAGTAGTG	ACSL1	0.376391	0
GGGTCTCGTGGCGTACCAGA	ACSL1	0.228562	0
GGTTTCCGAGAGCCTAAACA	ACSL1	0.159653	0
ACTTGACAGCGACGAGCCCT	ACSL1	-0.091276	0
TCTTCCGACCAACACGCTTA	ACSL1	-0.115788	0
AACCAGACCAACCCTATGAA	ACSL1	-0.554175	0
TAACATACCCATGCTGGCCT	ACSL3	0.295508	0
CAACAGTGATGATGTGCCGC	ACSL3	0.160044	0
GCAATGGTTTGCTATGAGGT	ACSL3	-0.24135	0
CGAGTGGATGATAGCTGCAC	ACSL3	-0.3694	0
TCACATAGTAACATTATTGC	ACSL3	-0.631553	0
CTCACAGAAGATGGCGATGT	ACSL3	-1.01784	0
GATTACCAGTGTTGAACTTC	ACSL4	0.283542	0
AGGAAAGTTGTACTTAAAGC	ACSL4	0.273557	0
AATCGCAGAGTGAATAACTT	ACSL4	0.239498	0
CTGTGAATCTCAAATCCTTC	ACSL4	-0.0940187	0
CATGCAATCAGTAGAAGAGT	ACSL4	-0.126265	0
TCATGGGCTAAATGAATCTG	ACSL4	-0.982278	0
TTTGTAAGATAGCCATCTGT	ACSL5	1.15005	0
CAGACACAGCGAGTCCTCTT	ACSL5	0.768628	0
TTTAGACAATGGGCCCTGCT	ACSL5	0.450268	0
AGAAGAGGTAAGACGGGTTG	ACSL5	0.0313862	0
GTCAGGATGCAGATCAACGC	ACSL5	-0.0578406	0
CAAAGAGGACTCGCTGTGTC	ACSL5	-0.666992	0
CGGCGATCTGTGATTGGGTC	ACSL6	0.81321	0
ATCCGCTACATCATCAATAC	ACSL6	0.55874	0
AGCCTAAGCAGCCTTACCAG	ACSL6	0.192168	0
CCTCCTGGTAGGACAGCCAC	ACSL6	0.158819	0
ATGTACCAGGTGTTCCGCCG	ACSL6	0.00361255	0
GGCCTGCTACACATATTCCA	ACSL6	-0.113093	0
CAAGGTCTTTGACTTAACAC	ACSM1	1.34776	0
GTCGGACTCAGGATGGATTG	ACSM1	0.571021	0
AACGTCTTCACACAGACCTG	ACSM1	0.359528	0
AGGGTTGTAAGGCCAACCCA	ACSM1	-0.335607	0
ACAGGTCTGTGTGAAGACGT	ACSM1	-0.532572	0
CAATCCATCCTGAGTCCGAC	ACSM1	-0.856636	0
TGTCTGAGAAAAGCTGTGAT	ACSM2A	1.34547	0
AACGTCCTCTCGGGAGCCTG	ACSM2A	0.401972	0
ACAGGCTCCCGAGAGGACGT	ACSM2A	0.1141	0
GAACATCTTGTGCTCACTTA	ACSM2A	-0.264904	0
AGTAGCTTAATTCTCAGAGA	ACSM2A	-0.761476	0
GTGCATGCTCCTAATGCCCA	ACSM2A	-0.80016	0
AACATCCTCTCGGGAGCCTG	ACSM2B	0.678833	0
ACAGGCTCCCGAGAGGATGT	ACSM2B	-0.196607	0
TTAGGTCTCATCTTTATGCC	ACSM2B	-0.211178	0
TGTCTGAGAAAAGCTGCGAT	ACSM2B	-0.739503	0
AGCTTACCCAGCATCCATCT	ACSM2B	-1.08529	0
ATCCACCACTCATCACTGTG	ACSM2B	-1.13243	0
GTTCTCTGATACAATCAGCT	ACSM3	0.511406	0
TTACCCGATCTCCTCTTTGT	ACSM3	0.0284531	0
TTACTAACCTGTTCGCAGAC	ACSM3	0.0240915	0
GGCATGACGTAGCATCTTCC	ACSM3	-0.0602851	0
GATGCAACAGCGTCTACTGC	ACSM3	-0.522706	0
TGATGCTAGCTCGTGTCACC	ACSM3	-0.813703	0
TCAACCTACCTGGACATCAT	ACSM4	0.826606	0
TGGGCAGAATCACGGCCAAA	ACSM4	0.619	0
AATGTAGCTTGCATACGAAC	ACSM4	0.40723	0
AATACAATGGACTCCACCGC	ACSM4	0.182858	0
TGAAGTCCTCAGATATCATA	ACSM4	0.085031	0
CCCAGGGATCATCTTCATGC	ACSM4	-0.539545	0
CGTACAGCTCCACACCAGTC	ACSM5	0.378094	0
TCTTACATTCAGGATAACTT	ACSM5	0.355072	0
TGACCGAATCTGACATCTTC	ACSM5	0.141879	0
CTGCACAAGCAGCCGAAAGA	ACSM5	0.101442	0
GAGAAGTGGAAACACCAGAC	ACSM5	0.0433447	0
GCTGTGTCCCAACCATCTTT	ACSM5	-0.86109	0
ACGAGAGTGTCCCGCGCCAG	ACSS1	1.69051	0
GCCGGCCATGCGGTGCGAAG	ACSS1	0.505249	0
CCGAGAGCGTTGCTTTGATC	ACSS1	0.401674	0
CCAGATCAAAGCAACGCTCT	ACSS1	0.114108	0
TGGCGCGGGACACTCTCGTG	ACSS1	-0.130918	0
TTCCTCCACTTCGCACCGCA	ACSS1	-0.369355	0
GCTCAGAATGACCATGACCT	ACSS2	0.714425	0
TCACATCAAAGTTGTACCGA	ACSS2	0.556128	0
GACTACATCCAGAATGCACC	ACSS2	0.323307	0
GGTGCATTCTGGATGTAGTC	ACSS2	0.286716	0
TACAACTTTGATGTGACTAA	ACSS2	0.204758	0
CCACAGTAGACATGTCCCCG	ACSS2	0.161867	0
GTTGCTTTAGTGTTTGTAAC	ACSS3	0.75261	0
TACATCGCCTGTGGGATCAT	ACSS3	0.575827	0
TGTGTAGGAGGCGGTTCCTT	ACSS3	-0.152526	0
GTTGATCGTCATATTGAAAA	ACSS3	-0.173522	0
CTCCCGGTCGTGACCTTGAT	ACSS3	-0.202757	0
TAGTCGCATTGATCATGTAA	ACSS3	-0.365568	0
GCCCCCCGACATGACGTTGT	ACTA1	0.305525	0
CGGTGAGATCGCGGCCCGCC	ACTA1	0.277366	0
GTTGTGGGTGACGCCGTCGC	ACTA1	0.0927838	0
CAACGTGCCCGCCATGTACG	ACTA1	-0.123656	0
CAACGAGCGCTTCCGCTGCC	ACTA1	-0.666775	0
GGGGCACCACGATGTACCCT	ACTA1	-0.814709	0
CTGAAGTACCCGATAGAACA	ACTA2	0.896449	0
TCAGGGGTGCCTCCGTGAGC	ACTA2	0.698695	0
CCTACCAGTTGTGCGTCCAG	ACTA2	0.388899	0
TTGTCTCCCAGGCATCGTGC	ACTA2	0.0436844	0
GGCCTCACCAGTAGTAACGA	ACTA2	-0.0348184	0
GGGACAAAAAGACAGCTACG	ACTA2	-0.120828	0
CACCTTGATCTTCATTGTGC	ACTB	0.702699	0
CAACCGCGAGAAGATGACCC	ACTB	0.0251011	0
CGTACAGGGATAGCACAGCC	ACTB	0.0188735	0
TCCTTCCCAGGGCGTGATGG	ACTB	-0.0786481	0
CTCTCAGGCATGGAGTCCTG	ACTB	-0.321008	0
AGCCATGTACGTTGCTATCC	ACTB	-2.16867	0
GGAAGTTCATAGCTCCGTTC	ACTBL2	1.07735	0
TCGAGGACGCCCTATCATGG	ACTBL2	0.438783	0
TCGGAAGCGTTCATTCCCAA	ACTBL2	0.243825	0
TCCTCGACACCAGGGCGTTA	ACTBL2	0.0790018	0
GCCTCATGCCATTCTACGCC	ACTBL2	0.0311539	0
TGCCAGATCCAGGCGTAGAA	ACTBL2	-0.187795	0
TGCATACGATCAGCAATACC	ACTC1	1.4453	0
TGGTACGGCCAGAAGCATAC	ACTC1	0.730684	0
CTACAACTCACCAATGAAGG	ACTC1	0.639988	0
TCCCCGGGCAGGCATTGTTC	ACTC1	0.345691	0
GTGCTATCCCTGTATGCTTC	ACTC1	0.140937	0
GTGTGACATTGATATCCGCA	ACTC1	-0.0576005	0
TCGACTCACCTTGATCTTCA	ACTG1	0.836233	0
CAACACCTACCCAGGAAGGA	ACTG1	-0.159771	0
AGCTGTAGCCTCGCTCAGTG	ACTG1	-0.369319	0
TCCCCTGCAGGGCGTCATGG	ACTG1	-0.484941	0
CAAGCAGGAGTACGACGAGT	ACTG1	-0.748689	0
CCCCTAGGTATGGAATCTTG	ACTG1	-1.13778	0
CCACTAGGCATGGAGTCCGC	ACTG2	0.727615	0
TCTGTCCACAGGCATCGTCC	ACTG2	0.689804	0
TGAGCACGCACCTGGTGGCG	ACTG2	0.246696	0
GGTCACGGCCAGCCAAGTCC	ACTG2	-0.179031	0
ACCGCGCTCGTGTGTGACAA	ACTG2	-0.426265	0
GTGTGACATTGACATCCGTA	ACTG2	-0.570866	0
GGGCCGCGTAGCCGTGCCGC	ACTL10	0.592789	0
CATGGCTAGCACCGCGTTGC	ACTL10	0.571563	0
CCACGAGTGACCCGCGTAGA	ACTL10	0.178207	0
TGCTCCACCGGCGCGTTCAG	ACTL10	0.0169482	0
ACATGGCCCGAGTTATCCAG	ACTL10	-0.0326201	0
CCCGTTACCCACGCTGAAAC	ACTL10	-0.353514	0
TCTCAGGAAGCTGTTCGTGA	ACTL6A	0.250409	0
TGCCAAGACCTCGTAACCTG	ACTL6A	-0.254382	0
TCGTTCTACTGGGCTGATTT	ACTL6A	-0.289117	0
GTTGAAGGACATAGCCATCG	ACTL6A	-0.697699	0
TTACTCACAGTGTGTTATCC	ACTL6A	-2.30479	0
GTACCGAAGCTTGAAAATCC	ACTL6A	-2.68108	0
GGCTCCTTCTCAGTCCGCGC	ACTL6B	0.864699	0
ATGACCTCCGCTCCATCCCG	ACTL6B	0.743815	0
GCAGGGCATTGGTGTCGATG	ACTL6B	0.690189	0
TCCCCGCACAGATGAGGTGG	ACTL6B	0.163492	0
ACTATGAGCGGGGGCGTCTA	ACTL6B	-0.137356	0
GTCATGTCGCCCCTCAAGAA	ACTL6B	-0.19726	0
ACCCACACGGCCCGCTTCGC	ACTL7A	1.03795	0
GGTCCACCGCTTTGAGTACG	ACTL7A	0.458754	0
TACGATCCGCTACGTGCTGC	ACTL7A	0.403704	0
CGTGTTCCTCGTACTCAAAG	ACTL7A	0.084044	0
GTGTCCCAATGACACCCCGC	ACTL7A	-0.502842	0
CAAAGGATAACCCTCGTAGA	ACTL7A	-0.530693	0
GCCCGGCAGCACGTCGCCCT	ACTL7B	0.498837	0
ATAGTGATGAGTTTGCCGTC	ACTL7B	0.0916024	0
CTTGCGGGTGTCGCCAGCGT	ACTL7B	0.0649207	0
ACCAGCCGCGCCGACTACGC	ACTL7B	-0.18171	0
ATCCGAGGGCGACGTGCTGC	ACTL7B	-0.37461	0
CGTAGCCGCACTTGCAGTAC	ACTL7B	-0.460452	0
CACACGCCTACGGGCATAGC	ACTL8	0.268447	0
ACGGATTCCACAATGGCCCG	ACTL8	0.0284304	0
GTGCTACGTGCCGCAGAATC	ACTL8	0	0
CCGCTCGATGGGGTAGCTAA	ACTL8	-0.0150735	0
GAACTCCAGCGTCTTGCCGC	ACTL8	-0.185474	0
GATAACGGTTCTTGCAGCCA	ACTL8	-0.219241	0
CGACTGCGATGCCACGTACA	ACTL9	0.126464	0
GTCCGCTTGTACTCCTGCTC	ACTL9	0.0568511	0
TAAGCACCACTATTGCTACG	ACTL9	-0.0358552	0
TGGGGAGCGCAGCGACTCGA	ACTL9	-0.291463	0
CCACGACGATGCCGCTGCGC	ACTL9	-0.469303	0
CCTGCGCAGCGGCATCGTCG	ACTL9	-0.643513	0
TAACTCCCACCTCCGGAAGG	ACTN1	0.734214	0
GGCCTTACCTTCGGCTCCGA	ACTN1	0.120553	0
CCAGCGGACCGAGAAACTGC	ACTN1	-0.129172	0
GCTGGCCTCACCGTCAGTCC	ACTN1	-0.264462	0
TGGCATACTCCAAGTACAGC	ACTN1	-0.313175	0
GATCCAAACAGGTGAACGCT	ACTN1	-1.04932	0
AAAGGCTGCCCAAACCTGAC	ACTN2	0.0716071	0
CCTCTCACCTTCAGCGCCAA	ACTN2	0.0643938	0
TATCCTGAATAGCAAAGCGA	ACTN2	0.00633229	0
CACGTAGTTGTACTGCACGC	ACTN2	-0.00407839	0
CATCCTTCGCTTTGCTATTC	ACTN2	-0.0186655	0
GTACAACTACGTGTACGACG	ACTN2	-0.560325	0
CATCCTTAGGTTCGCCATCC	ACTN4	0.425619	0
ACTCTCATCTTCCCCCGCTC	ACTN4	0.292819	0
GCATGAGCTTGAGCCCGTCT	ACTN4	0.0279428	0
CAACAATGTGAACAAAGCGC	ACTN4	-0.0129033	0
TGCACATTGACGTTCTTATA	ACTN4	-0.288696	0
GGAGTTGCACCATGCCGTGA	ACTN4	-0.308787	0
GCTCCCCAACAATTTAGAAC	ACTR10	0.248013	0
GATCTAACCTGATTGATCCA	ACTR10	-0.0120296	0
TTATACTGAACAACTCTGAC	ACTR10	-0.315293	0
CTTACCTGAAATATAGTATG	ACTR10	-0.403016	0
CCTAGTGTGATAAAAAGAGC	ACTR10	-0.593185	0
AATGTTGACTATCCATTAGA	ACTR10	-0.621447	0
AGCATGGCATCGTCAAGGAT	ACTR1A	0	0
TGCCATGACACGAACGTGCT	ACTR1A	-0.392254	0
GGTTTAAAGGCGCCTCAGTC	ACTR1A	-0.563428	0
AAACTTCGGCAGCTCGTTCC	ACTR1A	-1.06583	0
ACCCAAGCACGTTCGTGTCA	ACTR1A	-1.67192	0
GCTTTCAATCCGCTATCCCA	ACTR1A	-2.19231	0
CGCTCAACCCGAGTAAGAAC	ACTR1B	0.657806	0
GAACAGGGCCGGCACGTTGA	ACTR1B	0.587615	0
AGCACGGCGTGGTGCGAGAC	ACTR1B	0.10386	0
GGTTCGGGGGTGATTAAAGC	ACTR1B	0.0831486	0
CTGGCAGTACGTCTACTCCA	ACTR1B	-0.335066	0
TCGGGCGGCCGAAGCACATG	ACTR1B	-0.485689	0
GATTTCAATGTTTCCCACTT	ACTR2	-0.239381	0
CGTACAAAGTCAGAACTGCC	ACTR2	-0.461045	0
TATAACTAGATATCTTATCA	ACTR2	-0.483191	0
CTACATATACACCGGAAAAC	ACTR2	-0.950752	0
CACATTTGCCCAGTATATGA	ACTR2	-1.08554	0
TCATTCCAGTTTGTGAAGTG	ACTR2	-1.74808	0
CATACCTTTGTTGCATATGT	ACTR3	-0.0678658	0
GCTATAAATACCTTGTAGAG	ACTR3	-0.501525	0
TGTCAGACGTCCTCTCTACA	ACTR3	-0.878019	0
AAGTGGGTGATCAAGCTCAA	ACTR3	-1.85116	0
CACTAGAATATTGTCCTCTC	ACTR3	-2.15779	0
ACGTCCAAAGTCCCTGAACA	ACTR3	-2.71082	0
AGGCTCCCTGCCTCCCTGCG	ACTR3B	0.216092	0
CTCCAGTGGCCGATACGACA	ACTR3B	0.0622286	0
TTTGAATCATTTAACGTACC	ACTR3B	-0.205672	0
TACTCACCATTAAAAAATAA	ACTR3B	-0.510664	0
GGTGCCACAGTCCACCACGC	ACTR3B	-2.61897	0
TGCTTACCACTGGGATAACA	ACTR3C	0.690211	0
TAGGCAGAAGGTTATGTAAT	ACTR3C	0.63185	0
ATCAAACACATCCCGATTGC	ACTR3C	0.410971	0
TTCGAATCATTTAACGTTCC	ACTR3C	-0.0270017	0
TCTCCAGGCAGTGCTGGCCT	ACTR3C	-0.263137	0
TGAACTGCAATGTAGAGTCC	ACTR3C	-0.518304	0
CCACTGCACATCGAGTTCTT	ACTR5	0.750451	0
TGAGCACAGCTACATCGCTG	ACTR5	0.340322	0
AACTGCAAGCGCATCAATCT	ACTR5	0.322472	0
TTACCTGCACATATAGCAGT	ACTR5	-0.0430688	0
TGTCTACCACATCCACCTCG	ACTR5	-0.0657415	0
CCAAAGAACTCGATGTGCAG	ACTR5	-0.882249	0
AGATGTATGCTATGTGTCTC	ACTR6	1.80185	0
TGTTAGGCAGCTACATGTTA	ACTR6	-0.0859982	0
ACTCTTAACCAATCATCTAA	ACTR6	-0.65774	0
GGAGCTTACAACGCCAAAAT	ACTR6	-0.868822	0
TCCCCTTGCAGGATAAATGT	ACTR6	-1.12209	0
TGAGATGACGACCTTAGTGC	ACTR6	-2.40283	0
CGCACCTCTTGCAGCGACTC	ACTR8	1.50852	0
GCGGCCCATCGTGCCCGCGC	ACTR8	0.0471205	0
CGAACCTGTTCAGGGGACAC	ACTR8	-0.0788574	0
CATCACCCTGAGTATTTAGT	ACTR8	-0.798687	0
AAATGGTGGATCAAGCAATA	ACTR8	-0.844377	0
TCTTCTCCTACTAAATACTC	ACTR8	-1.69083	0
CCATGTCATCAGCTCCGTCT	ACTRT1	0.719925	0
CGCAGTCACCAAACTCTGTA	ACTRT1	0.353087	0
TTGCACTACCCCATTGAGCG	ACTRT1	-0.115453	0
TGTTACCAGTCCACGCTCAA	ACTRT1	-0.277903	0
AGTTAAACCCGCTAGCAAAG	ACTRT1	-1.11706	0
GAGGGCTCGGTCATAAGTAC	ACTRT1	-1.4883	0
GGAGTTTGGACCCCGGCACA	ACTRT2	0.693347	0
GGAGACCATATTCGAGAGCC	ACTRT2	0.265512	0
TGATGTCCCTGCCCGCCACG	ACTRT2	0.232689	0
GAGCCCCGGGCTCTCGAATA	ACTRT2	-0.0936676	0
AGATCACGGCTCCCCCCGAC	ACTRT2	-0.125784	0
CTGCACTCCCCTTTCGAGCG	ACTRT2	-0.135095	0
TCCGTGTCATATGAACCTTG	ACTRT3	0.2615	0
CAACGGCTCGGGAATGATCA	ACTRT3	0.26039	0
GAGCCGTTGTCGATCACCAC	ACTRT3	0.15852	0
CGCAGAGTTCTAGCCCGCCC	ACTRT3	0.0678354	0
ACTAACCGCTTGTCTAAACC	ACTRT3	-0.331777	0
GGGCGGGCTAGAACTCTGCG	ACTRT3	-0.350398	0
AGTCACTTACCTTCCATACT	ACVR1	1.21847	0
AGCAGCCTTTCTGGTAGACG	ACVR1	0.182994	0
TTGGATCATTCGTGTACATC	ACVR1	-0.128998	0
CAAGCCGTGGAGTGCTGCCA	ACVR1	-0.30503	0
TGCTCTCCCCTCCCCTAGTA	ACVR1	-1.05473	0
GGCTCGCCAGATTACACTGT	ACVR1	-1.447	0
CCTCTTTGTCCAGCGCACAG	ACVR1B	1.05412	0
TGCCCACGATCTCCATGTGC	ACVR1B	0.636724	0
GCTACACTGACTACTGCAAC	ACVR1B	0.383064	0
ACACCTGCACATGGAGATCG	ACVR1B	0.365539	0
GAGCTGGTAGGCATCATCGC	ACVR1B	0.232358	0
AGCCTGAGCACCCGTCCATG	ACVR1B	-0.319369	0
TGCAAGGACGATTGTGCTTC	ACVR1C	0.695785	0
ATTTATGATGTGACCGCCTC	ACVR1C	0.59753	0
AGGGTCGACAGTGCTCCTAC	ACVR1C	0.165448	0
GCATCAGTCATGCTAACCAA	ACVR1C	-0.241259	0
AAGACTTGAGCATTCAGTTC	ACVR1C	-0.290495	0
TTGGTTAGGTCTACCTCTGT	ACVR1C	-0.44991	0
CCACATATTCGTTAAGCAAC	ACVR2A	0.904276	0
TGCCACTTATGTTAATTGCG	ACVR2A	0.409975	0
CAGCAACAAAAATATACTTC	ACVR2A	0.131314	0
CCAGTTGCTTAACGAATATG	ACVR2A	0.094018	0
ACTTGAGTTGGAACAAGTAC	ACVR2A	-0.0910427	0
CGCTGTGTGACTTCCATCTC	ACVR2A	-0.104813	0
CGGCGCACAGCGATCCCCAG	ACVR2B	0.751981	0
CACAGCAGCAGAAGTACACC	ACVR2B	0.650858	0
ACGCTTCACTCATTTGCCAG	ACVR2B	0.284358	0
CGCGGAACATGACGGCGCCC	ACVR2B	0.0222022	0
GCGATGCCGGTACATCCAAA	ACVR2B	-0.375052	0
CGGCATCGCAAGCCCCCCTA	ACVR2B	-0.795729	0
CCCGCCACACTTCGCCATAG	ACVRL1	1.05462	0
TGGGCCCTCACCATTCACGA	ACVRL1	0.765669	0
CTTGAAGTCGCGGTGGGCAA	ACVRL1	0.410934	0
CTCAGACACGACAACATCCT	ACVRL1	0.281663	0
CATCGGCAACAACCCGAGAG	ACVRL1	0.119164	0
GCAGTGTTGCATCGCCGACC	ACVRL1	-0.20928	0
CCTGGGCTGTCAGAAAGTAG	ACY1	0.846523	0
GGTCACCCTAGAGTTTGCTC	ACY1	0.18196	0
TGACCCCCTCGCCAGCTGCC	ACY1	-0.0523168	0
GCTGGACAGTGCGGATACGC	ACY1	-0.0613297	0
TGAGGAGACAGCCCGCCAGC	ACY1	-0.386171	0
TGGCGGAAGAGCGTCACCGA	ACY1	-0.554332	0
TCTTCCTGTACCAGCGGTCT	ACY3	0.493242	0
CTATAGACCCGTGGGCGTCG	ACY3	0.37192	0
GGGGAAGTCCACGACGCCCA	ACY3	0.335588	0
GTCACCTCATATGGGTCGTC	ACY3	-0.0380957	0
GGCAACGCCCTTCTCATAGT	ACY3	-0.135985	0
GGTGCATGGCAAAGACTTCG	ACY3	-0.994774	0
AGCTTTGCTACCAGTTATGC	ACYP1	0.419881	0
AGGAAACACCCTGATATCAG	ACYP1	0.161943	0
CACATACCTGAGTATGCTTA	ACYP1	0.0888896	0
CAGGAACTTACCTGCATAAC	ACYP1	-0.428048	0
TTTCATAATCCACTGATATC	ACYP1	-0.479382	0
TCCGAACACCTCGTAGTCCA	ACYP2	0.862093	0
GCTTCCAACCTTGCTCAGCC	ACYP2	0.556012	0
CGAGGTGTTCGGAAGAGTGC	ACYP2	0.063397	0
AGAGTATTCAAGCTTAGAGA	ACYP2	-0.0793794	0
ATGGAATTGACTTTGTCTTC	ACYP2	-0.108611	0
TGGGTGAAGAATACCAGCAA	ACYP2	-0.952775	0
AGCCCCTCTGCTGTGTTAGC	ADA	1.56586	0
AGGCATGTAGTAGTCAAACT	ADA	0.155273	0
GAACTGCATGTCCACCTAGA	ADA	0.0477112	0
CAGGCTTGATGGATCCGTCT	ADA	-0.016569	0
GCTCACTTTGGGCTTGTCGA	ADA	-0.181363	0
TTACCTGCCATAGTATAAGA	ADA	-0.612455	0
GCTAGTTCAGATAAAACAAC	ADAD1	0.574643	0
CCTGAAATATAGCAGTTCAT	ADAD1	0.555618	0
GCGAGTTCAGCTTGACCTTA	ADAD1	-0.0610434	0
CTCGCTGCATTTGTGCAAAC	ADAD1	-0.160657	0
CCAATGAACTGCTATATTTC	ADAD1	-0.27563	0
TATGTTTCAAAAGTACATTA	ADAD1	-1.19755	0
CAGTTCCGCGCTCACCGAGA	ADAD2	0.453819	0
ATGGCGAGCGCTCGTCCAAC	ADAD2	0.393601	0
TTGCTATTCGCAGTGCCCGC	ADAD2	0.272874	0
ACGCTGCGCAGCGCTGCTCA	ADAD2	-0.0444276	0
CGGTTTGCCCAACTTGAGTC	ADAD2	-0.159967	0
TGCTCACCTACCTACGCTCA	ADAD2	-0.466982	0
CAATCACAGTCATCTGATCG	ADAL	1.26092	0
ATAAAAGAATTTGCAGATGA	ADAL	0.658666	0
CTATTCTGAATTGCCAAAAG	ADAL	0.377169	0
CCCAGAAGAGAAAATGCTAC	ADAL	-0.271126	0
TCAGATGACTGTGATTGACA	ADAL	-0.468851	0
GAATAGAAGTCTGTCTTGCA	ADAL	-0.616156	0
AAGTGTCCCTCTTCATTCGT	ADAM10	1.07694	0
TGATCTGCACAGCCCCCCTG	ADAM10	0.664842	0
CGTCTAGATTTCCATGCCCA	ADAM10	0.372144	0
GATACCTCTCATATTTACAC	ADAM10	0.264195	0
AAAATGTGCCACCACGAGTC	ADAM10	-0.0639462	0
TTAGACTATCCCCATAAATA	ADAM10	-0.611047	0
CCTCCTCTCCTCGCAATACG	ADAM11	0.606733	0
GCTCCACGTATTGCGAGGAG	ADAM11	0.373351	0
GGTCACGGAACCCAGCCGTC	ADAM11	0.134665	0
CGGAGCTCTCCCTAACCAGA	ADAM11	0.0972927	0
CTTCAACTCAAACTTCACCC	ADAM11	-0.105662	0
CTGGGATGACGAAACTCACC	ADAM11	-0.123341	0
AGTCGAATATTCAGCACTTC	ADAM12	0.976097	0
AATATCCCCGTACATGTCCA	ADAM12	0.707577	0
TGCTGAATATTCGACTACAA	ADAM12	0.699066	0
AGTGAAGAGCTTCGACTCCA	ADAM12	-0.373743	0
GTCAGTCTCAGCACGTGTTC	ADAM12	-0.538661	0
TTGGAGTCGAAGCTCTTCAC	ADAM12	-1.02645	0
GCAGGTCACCCGATGGGCAC	ADAM15	0.394955	0
TGCCCATCGGGTGACCTGCC	ADAM15	0.337327	0
TAATTGGGAGATCGTCCTGA	ADAM15	-0.122508	0
GGACGGTGACAGTCATATCC	ADAM15	-0.221075	0
TTCCCCGAGTATTAGCTGTC	ADAM15	-0.396065	0
CACAGCTTGCCCGCCAGCGC	ADAM15	-0.432632	0
GGACTTCTTCACTGGACACG	ADAM17	0.472147	0
ATCTAATATCCAGCAGCATT	ADAM17	0.404972	0
CTTAAGGTGAGCCTGACTCT	ADAM17	0.310589	0
TAACATCATCATCTCTTATG	ADAM17	0.109601	0
AAAGCGAGTACACTGTAAAA	ADAM17	-0.353171	0
AACGTTCAGTACTTGATGTC	ADAM17	-0.986128	0
CTCGCCCTCCTCACTGAGCT	ADAM18	0.803901	0
GCAGTCTTCCAAGCTCAGTG	ADAM18	0.767028	0
TCATTTGACTTAATCTTCCG	ADAM18	0.593665	0
CAACCTTACACTCTACATCT	ADAM18	0.250783	0
TTTCCGAGATGTAGAGTGTA	ADAM18	0.196164	0
TTCTGCATGTCACAGTTCCA	ADAM18	-0.117224	0
ACTCACCTCCAATTTCCGTG	ADAM19	0.34577	0
TCAAACCACCACACGGAAAT	ADAM19	-0.0536633	0
TGAGGGGCGAGAACTGATCC	ADAM19	-0.200365	0
GATAAGTTCATGCTGCAGCT	ADAM19	-0.314818	0
ATGAACTTATCATACCTCAG	ADAM19	-0.586191	0
ATCCACTCAAAGCTGAGCTC	ADAM19	-0.764378	0
CAGAAACAAGACGCGCCACA	ADAM2	0.690249	0
GAAAATACGGTCAATAATAA	ADAM2	0.126758	0
TCCTACAAAATTGTAATTGA	ADAM2	-0.388548	0
ACCTGTGCAAATTACAGTTC	ADAM2	-0.428185	0
CGCGTCTTGTTTCTGCTCAG	ADAM2	-0.522186	0
TGCATTAAATTCACAGTATA	ADAM2	-0.548157	0
GTAGCTCGCACACACACCAC	ADAM20	0.417144	0
CCGTAAGAAGTGTGCCAGTA	ADAM20	0.101971	0
CCATCAGCGGTTTGTTGAGC	ADAM20	0.0513674	0
ACTGCAGTTATGCCCAATAT	ADAM20	-0.253424	0
ACCCTCCCACACATGATATC	ADAM20	-0.306004	0
CCAAATTATGACCAAGCTCG	ADAM20	-0.720496	0
ACGACATATTCCTGCAACAT	ADAM21	0.502622	0
TCCTGAACGATTTCTCTCAA	ADAM21	0.489415	0
TCCATTGAGAGAAATCGTTC	ADAM21	0.180014	0
GAGTGACTCTGATGTACACG	ADAM21	-0.0445827	0
TAAGAAGCCCGACAGTAAAC	ADAM21	-0.114205	0
CCCAATGACAAGCATAGAAC	ADAM21	-0.143728	0
GAGAATGAATGACGTTCCAA	ADAM22	1.11534	0
ATAGAGAGACACATTGAACA	ADAM22	0.470361	0
TGTTGACCAAGCAAGCTTCC	ADAM22	0.396481	0
AGGAGAGCACTGTTACTACC	ADAM22	0.379045	0
TGAACACTTACTGAAGTCCG	ADAM22	0.115901	0
GTGTCTCTCTATGTATTCAG	ADAM22	-0.381434	0
CAGAGGCGTCAAAGACTCCA	ADAM23	0.143491	0
TATGATAGAGCCACTAGAGC	ADAM23	0.112022	0
AACCGTACCTTAGAGTACTG	ADAM23	0.0458046	0
TGGGAAACCACAGTACTCTA	ADAM23	-0.223147	0
CACTTACTGAAGTCCATTGC	ADAM23	-0.262867	0
TCATCATGAACCAGCTCTAG	ADAM23	-0.393585	0
TCATCCACTGCATAAAAGAG	ADAM28	0.734179	0
AATATGTACCTGCAACAGAG	ADAM28	0.534446	0
AAGTATAAAATGACAATTAA	ADAM28	0.496328	0
AGTCTCCTCCTCTCTGTTGC	ADAM28	0.360332	0
ACTTCATACTTCTTCACCCC	ADAM28	0.0496965	0
AAAAGCTGTACCTGTTGCTC	ADAM28	-0.0268353	0
ATCTTTAATGTGAAGCGCTG	ADAM29	0.812414	0
ATGACCGCAATGAACAGTGT	ADAM29	0.495723	0
GTGGTGCCAGTTATCCTCAC	ADAM29	0.292777	0
CCGACTTCCACTTGCAATAC	ADAM29	0.198089	0
AGTCGGAGAACATTACGCCC	ADAM29	0.173845	0
AGTAGTATGATCACTCATAT	ADAM29	-0.444127	0
ACTTTCAAGATGTTCGTATG	ADAM30	0.679027	0
GCATTGTCGGAACTAGTAGA	ADAM30	0.211362	0
ATCGCCCCTCTGAGCAGTCC	ADAM30	0.17203	0
GACCTTGCAGAGTACTGCGA	ADAM30	0.133776	0
GGAACCCCTTGCAAGTATGA	ADAM30	-0.134521	0
ATGCTCGCCTGTCATCAGAT	ADAM30	-1.14174	0
GCCGCACCATGTTCCGCCTC	ADAM32	0.891848	0
AACTGTCATTTGTATTTGTT	ADAM32	0.499756	0
GCTCACCGGGTCTTGACGCC	ADAM32	0.0931899	0
GCCCGGCCAGCAGCAACCAG	ADAM32	0.0758251	0
ACACTGTGCACCTTAAACAA	ADAM32	-0.287968	0
GTGTACAGTTTCTCATCTAT	ADAM32	-0.365139	0
CCAGGTCTCGAAGCCAGACA	ADAM33	0.48946	0
GAAACCCACTACGGCCCAGA	ADAM33	0	0
ACCCTGGCGCACCGTCAGCC	ADAM33	-0.00593092	0
AAGCATCTCACCGTGTGGTT	ADAM33	-0.429349	0
GCAGCCAGTCACCCCGCACT	ADAM33	-0.596325	0
GCAGTCTCGCCTGACCCCCA	ADAM33	-0.827817	0
AATCACTCAGAATGCTTCCC	ADAM7	1.1447	0
GTATCTCGCTTCTGTATCAG	ADAM7	0.929566	0
CTGATACAGAAGCGAGATAC	ADAM7	0.823988	0
CAAGACATACCTTTAACCTG	ADAM7	0.543335	0
ACCTGGATCTTAGAAGATGA	ADAM7	0.474643	0
TCCTTCATCTTCTAAGATCC	ADAM7	0.150466	0
CGGCTACACAGAGACCTATA	ADAM8	0.690725	0
GACCCGGCCATGCGCGGCCT	ADAM8	0.463608	0
AGGACGTAGCTCACCCTCTC	ADAM8	0.0953676	0
CTGGGCGCGATGATGCTGCC	ADAM8	0.0710653	0
CCACTCACCTGTTCTTCCGC	ADAM8	-0.00985733	0
CCGACCCATACCTGCCCGCG	ADAM8	-0.174048	0
AAAAGAGCATATTATTCACT	ADAM9	1.69167	0
AAATACATTACCTGTATATT	ADAM9	0.784186	0
CTTATGAAATTATAACTCCT	ADAM9	0.537506	0
CACTGACCATCCCAATATAC	ADAM9	0.0520507	0
TTAGGTATCTTATGTTATTC	ADAM9	-0.0632477	0
CTTTCTCTAGTTAATCTCCA	ADAM9	-0.254395	0
TACAATGTTTCAGTGTAGTC	ADAMDEC1	1.1036	0
ACCACAACTTCATGCTGCGT	ADAMDEC1	1.08126	0
CAATATCAGATGATCTTAAA	ADAMDEC1	0.472127	0
TACCACGAAACCTGAGAACA	ADAMDEC1	0.308668	0
TCGGACCCTACCATGTTCTC	ADAMDEC1	-0.367369	0
TGAACAATGAGCCAAAGTAC	ADAMDEC1	-0.552997	0
TGTGTCCAGTCACCGCTATG	ADAMTS1	0.640538	0
CTGCCGGTTGGCATCGTACG	ADAMTS1	0.529512	0
GCTTGTGGCAGACCAGTCGA	ADAMTS1	0.325904	0
GCACCTCGTACGATGCCAAC	ADAMTS1	0.244533	0
AAAGCATTGACGCCATCATG	ADAMTS1	0.0276285	0
AATCCTGGTTCACACCATTA	ADAMTS1	-0.0711177	0
GGAACTCACATCCGTGTTGC	ADAMTS10	0.587223	0
CCAGACGCACACCATCGACA	ADAMTS10	0.452805	0
CTCACGTGTGCCCGATCTCG	ADAMTS10	-0.176672	0
CAGACAGTACTTGCCCCCGA	ADAMTS10	-0.227887	0
GGCGCTCACCCCCTTGTCGA	ADAMTS10	-0.30011	0
CGCTCACACATTCCGCCCAC	ADAMTS10	-0.697175	0
CTCGGACTGGACCCACCACG	ADAMTS12	1.60698	0
CATTCTACTCGAAGAAGAAG	ADAMTS12	0.81458	0
GTACTACAGAATTTCTCACG	ADAMTS12	0.669863	0
TGCCTCCTGTAAACGATGTG	ADAMTS12	0.644102	0
CCCGCCATAGCTCTTGCTTC	ADAMTS12	0.232971	0
ACCACCCGCACATCGTTTAC	ADAMTS12	0.0292687	0
GTGTCTTCTTACTTGAGCCC	ADAMTS13	0.518107	0
GGTCATTCTGACAGAGCCTG	ADAMTS13	0.0483277	0
AAGTAAGAAGACACGGCCTG	ADAMTS13	-0.350033	0
TCAGAATGACCATCTTCACC	ADAMTS13	-0.632058	0
CATAGCGCTCTGTGTCCTCC	ADAMTS13	-0.772406	0
TGCAGGCGGCATCCTACACC	ADAMTS13	-1.02168	0
ACACTTGTCATCCGCCTTCA	ADAMTS14	1.10436	0
ACTTCTCCAGTGCCTCAATC	ADAMTS14	0.7865	0
CCAGCACTCACCAATGCGGT	ADAMTS14	0.451924	0
ACCTCCTTGTCACAGCCGAC	ADAMTS14	0.162129	0
AAGCCGGACCTTCACCGCCA	ADAMTS14	-0.442052	0
GGCGGTGAAGGTCCGGCTTG	ADAMTS14	-0.821946	0
AAGAAGAGATTCGACAAGTG	ADAMTS15	1.05471	0
ACACTTGTCGAATCTCTTCT	ADAMTS15	0.461835	0
TTAACGGCCGCCGCTACTAC	ADAMTS15	0.137317	0
CGCGGAGCCTTTGGCTACCG	ADAMTS15	0.135721	0
AGGGGTTGGCACGGTCGATC	ADAMTS15	-0.0479083	0
GCTTACCGTGCCCGCTGTCC	ADAMTS15	-0.556797	0
GGGACACGTAATCGCCCCTG	ADAMTS16	0.264752	0
GCGGCCGGGCTGGATGGAAA	ADAMTS16	0.128164	0
AGCCCCGCCATCCGCGCGCG	ADAMTS16	0.0580837	0
TGGATGAAGCCCCGCGCGCG	ADAMTS16	-0.294881	0
GCAGGCACCTGCGTGCGCCA	ADAMTS16	-0.579881	0
TGTGCAGACTTTACCGCCAG	ADAMTS16	-0.600166	0
TATGTTTCAGCACCAGAGCC	ADAMTS17	1.26918	0
AGATGTTCTCGTCCACTGAA	ADAMTS17	0.239055	0
CCGGCTCACCAGCGAGCACA	ADAMTS17	0.14099	0
GTGGACGAGAACATCTGATC	ADAMTS17	-0.146061	0
CCCGTGGTACTGCACCATGT	ADAMTS17	-0.220644	0
TTACGGGACGTTGTCGTAGC	ADAMTS17	-0.663478	0
GAAGGCACACGCGAGCAGGA	ADAMTS18	0.703588	0
GGCGGGCCCGAACCCGCAGC	ADAMTS18	0.292822	0
GTCGTGTGAAATATATGACC	ADAMTS18	0.206342	0
ATATTCATCAAACCTTAGAT	ADAMTS18	-0.0503812	0
GGGCGACCCAGAAGATCAGC	ADAMTS18	-0.146424	0
GTGACTGCTCAAAATCGCCG	ADAMTS18	-0.288638	0
TAGAGTTACCTTGTTTGACA	ADAMTS19	1.00512	0
CACTGATTAGAGCCCGAGAG	ADAMTS19	0.568777	0
TCATTGCACTTTCGAATCTG	ADAMTS19	-0.019014	0
GCCAGGACTGCATGACCGTG	ADAMTS19	-0.0777114	0
TTCCAGTGTTCAGTCAAGTG	ADAMTS19	-0.220518	0
GAGAGGACACACTTCTTTCT	ADAMTS19	-0.59074	0
AGGAGCACGCCAACAGCTCG	ADAMTS2	0.510773	0
GGAGTTCTTCATCGAACCCT	ADAMTS2	0.397206	0
CTACAACATCGAGGTCCTGC	ADAMTS2	0.148716	0
GGCGATACACCACATGCACA	ADAMTS2	-0.190279	0
ACGTAGCTGCCGACACCACG	ADAMTS2	-0.21405	0
CGAGAAGGGCACCACCCGCG	ADAMTS2	-0.481088	0
GCTAAAGTGGTTTCTGCTCA	ADAMTS20	0.872032	0
ATTAGTTATGATTCACCGTG	ADAMTS20	0.495863	0
ACGAAGTAGTGATCCCCGAG	ADAMTS20	0.065429	0
CTGAAGTATTGCAGTGTGTC	ADAMTS20	-0.565914	0
GACCGCCGATGCATCCTTTC	ADAMTS20	-0.73239	0
TTTCTTAGAACCTATAATGA	ADAMTS20	-0.980927	0
AGAAAACGATTACAATATCG	ADAMTS3	1.1076	0
CCAGGCTGGTAATGAAGAAA	ADAMTS3	0.581856	0
ACCTCTGTAGTGGAAGTCTT	ADAMTS3	0.114932	0
AATGAGACGCCGCAGACACG	ADAMTS3	0.103512	0
TCCAAAGACTTCCACTACAG	ADAMTS3	-0.185245	0
TCTCTTATTAGAGTCGGACC	ADAMTS3	-0.421445	0
GACTGGGTTCCTCGCTACAC	ADAMTS4	1.48749	0
CATACCCAGCGTGTCGCAAG	ADAMTS4	1.06981	0
GGTGACTCGGCTAGTGATCC	ADAMTS4	0.677661	0
GCTTACCATAGCCATTGTCC	ADAMTS4	0.538454	0
AGTCTCCACTTGCGACACGC	ADAMTS4	0.137027	0
AGCCATTCTGTTTACCCGTC	ADAMTS4	-0.423803	0
CTCCTGGGCAGGATTTATGT	ADAMTS5	0.570581	0
TCCCAACGTCTGCCATTCCC	ADAMTS5	0.244626	0
GGGCTTAGATGCATCAATGC	ADAMTS5	0.0117074	0
GGACGCGGGGGTTTCGCAGC	ADAMTS5	-0.183726	0
CCGGCCATACAACCGCGCCA	ADAMTS5	-0.587753	0
CATTAAGCGCTTATCTTCTG	ADAMTS5	-0.591088	0
CTTTACCGTGATTCCAGCCT	ADAMTS6	0.634797	0
ACCAGCTAACTATTCCAATA	ADAMTS6	0.347121	0
TCAACGTAGTACAACTAAAG	ADAMTS6	0.293767	0
TAATATTCACAACGTTTCCT	ADAMTS6	-0.119133	0
CTGTATGATCACTCTCATTG	ADAMTS6	-0.145671	0
CATACAGATGTCGTTGTTGA	ADAMTS6	-0.340783	0
CCGGCTTTGTGAGCGAGACG	ADAMTS7	0.534803	0
CTCAATGAAGTAGTCCTCGT	ADAMTS7	0.0936947	0
CGCCGGGAGCCAGAGCGCAG	ADAMTS7	0.0449732	0
ACACCCACCTGGTGCGGGTC	ADAMTS7	0	0
CCCCCCGCGTCGACTCGAAC	ADAMTS7	-0.0401562	0
GAGCATACCTTGCACTCCAC	ADAMTS7	-0.923028	0
GAGCCCCTCATCCTCGATCA	ADAMTS8	0.566853	0
ATGGCCGTGTCGTAGTGCTC	ADAMTS8	0.40306	0
CAGTGTAAGCCCCCCATTGT	ADAMTS8	0.270573	0
GCAAGTTGTTCTGCCGAGCC	ADAMTS8	0.151959	0
GGGGGACACCCCAGCATACT	ADAMTS8	0.11192	0
CGAACAGCGGTGCCATCACG	ADAMTS8	-0.545365	0
ATGCTGCTACGTCACCAGCC	ADAMTS9	0.932919	0
TCTAATAGGCCTGGCTGAAC	ADAMTS9	0.415669	0
TGTTCTATTAGTGAAGATAG	ADAMTS9	0.273629	0
CGCTGCGCCTATAAATGATG	ADAMTS9	0.158177	0
TGTTCATCCATAGACTGTAG	ADAMTS9	0.0310673	0
GACGTAGCAGCATTAAACAG	ADAMTS9	-0.541558	0
GTGTGCCAGGAGTTGCCCGA	ADAMTSL1	0.231352	0
AGGCATCCCATAGGCCGTCC	ADAMTSL1	0.191226	0
CAAGCATGGAATGCTGCCGT	ADAMTSL1	-0.0192309	0
CTCCTCGGAGCGTGCGGTCC	ADAMTSL1	-0.542655	0
CATTACTGCATGTTCTGTAT	ADAMTSL1	-0.576911	0
TTGCAACTTAGGAGCTGTGA	ADAMTSL1	-0.947406	0
GACCGGAATCGAGTACATCG	ADAMTSL2	0.133254	0
GACCAACGAGGTGTGCGAGC	ADAMTSL2	-0.014175	0
AAGCACCCCGTCACAGCCGA	ADAMTSL2	-0.0800424	0
TGCCACGATGTACTCGATTC	ADAMTSL2	-0.428298	0
TGCGATAGTTGCCCGTCACG	ADAMTSL2	-0.651905	0
GGCCGAACAGCCGGTTGTCC	ADAMTSL2	-0.818203	0
GAGGAGCATCATATTCTCTG	ADAMTSL3	0.808106	0
GGTCATCATAGCGATAAGTG	ADAMTSL3	0.794851	0
CATCCCTATCAGCACCCACC	ADAMTSL3	0.51557	0
ACTGGGATGCTTGGGGCGAC	ADAMTSL3	0.201146	0
TATGACCTTACCTGCGGGAG	ADAMTSL3	0.170135	0
CACTTATCGCTATGATGACC	ADAMTSL3	0.0816363	0
AAGCAGCAGCAGATACAGCC	ADAMTSL4	0.654176	0
AGGACGGTTATATCGAAAGA	ADAMTSL4	0.510196	0
CAGAAACCCTCCCCTTGTAC	ADAMTSL4	0.499834	0
TTCGATATAACCGTCCTCCC	ADAMTSL4	-0.111187	0
TCCTGATCCAAGCAGAGCTG	ADAMTSL4	-0.365773	0
TCCTGGCCGCTCGAATCTCC	ADAMTSL4	-1.08195	0
GCGGCCGAAGCTGTGGTAGA	ADAMTSL5	-0.0766117	0
CACGCCTTCTACCACAGCTT	ADAMTSL5	-0.161916	0
GGCTTACTGGCAACTGGCAG	ADAMTSL5	-0.196425	0
GGACAGGGCGGCCATTGTAC	ADAMTSL5	-0.285551	0
TTCCTGGGGAAGAACCGTGC	ADAMTSL5	-0.333371	0
GCACACTGTAGGTCTCGGAA	ADAMTSL5	-1.59327	0
GAACTCCTGTCGCTCGTACT	ADAP1	1.5267	0
CCGGGCCAAGTACGAGCGAC	ADAP1	0.609672	0
CAAGGTGAAGTCCGTCCGCC	ADAP1	0.34312	0
TCAAAAACTGCCCGTTGTCC	ADAP1	0.00258306	0
AATCCACCGGAATATCCCCC	ADAP1	-0.308902	0
TTCCCCCACAGGGTACCGTG	ADAP1	-0.586864	0
AATCTGTGCGACTTGACTTC	ADAP2	0.0445519	0
ATCCCCTGCAGATCCCGACT	ADAP2	-0.200626	0
GGGGAAACCATCTCGCTCCC	ADAP2	-0.30151	0
GCTGCTTAAGGTAACCGAGA	ADAP2	-0.580561	0
AACTTTACCTGGGAGCGAGA	ADAP2	-0.729083	0
ATTCCTGTGGAAGCGAGGAA	ADAP2	-1.22281	0
TGGTCTCTTACCGAGGTTCA	ADAR	1.11073	0
CATGGGTGTCGTCGTCAGCT	ADAR	0.111247	0
AATAGTATCCGCGCAGCACC	ADAR	-0.160727	0
GTGCATACACTCAAGCAGTG	ADAR	-0.898679	0
CTCGGCCATTGATGACAACC	ADAR	-1.27389	0
AGCCATGACAATTCTGCTAG	ADAR	-1.34436	0
TCAGGTCACCAAACTTACCC	ADARB1	0.63528	0
TTCTTCATCTTCTATATCCA	ADARB1	0.311181	0
TCACGCTCGCAGAAAAGTGC	ADARB1	0.199721	0
AGCTGACGCTGTCTCACGCC	ADARB1	-0.352754	0
CTCACCACATGAGCCAATCC	ADARB1	-0.45102	0
CGTCTCATACCTTCCAGGAT	ADARB1	-0.465469	0
CGTGGACGGCAGGACGTTCG	ADARB2	1.0731	0
CGATTCCTGCCAGCGCTTTA	ADARB2	0.837996	0
GGTGAACGGGCTCACGTTCG	ADARB2	0.297439	0
CTCGGCCATGGCCTCGGTCC	ADARB2	0.126523	0
GCACGCCCGCCATAAAGCGC	ADARB2	-0.426789	0
GCGGTCCTTACCTTTCCGCT	ADARB2	-0.736621	0
GCATAGGACAGTCCAAAATG	ADAT1	0.271585	0
CTTACCGTTCTTCCTCATTT	ADAT1	0.245044	0
TCTTGAACTCCGAAGCCTTT	ADAT1	-0.191267	0
CCTCAGCATGGCTATCATTG	ADAT1	-0.318418	0
ATTTGAACAGAGCCGCAGTG	ADAT1	-0.513031	0
CCTCAATGATAGCCATGCTG	ADAT1	-0.913523	0
CCATCGATCAGGTCCTCGAT	ADAT2	0.75199	0
GAGCACGCGCCGCTTGCAGC	ADAT2	0.481307	0
GGCTGTCAGAATGAACGATT	ADAT2	0.425492	0
CGCGTGCTCGGTGTCGGCAG	ADAT2	0.40011	0
CACTTTGACGACACCAATCG	ADAT2	-0.27622	0
GTCTACAACAATGAAGTTGT	ADAT2	-0.466134	0
CGCATCCTGCGCGTCTTCTA	ADAT3	0.104732	0
CGCACACCATGACGGCGTGC	ADAT3	0.0760935	0
GTCTGCGTCCAGTTTACGCA	ADAT3	-0.184227	0
TGCGTGGACCTCGTGGCGCG	ADAT3	-0.337707	0
GCGTAAACTGGACGCAGACG	ADAT3	-0.561165	0
GCGCACCGTAGAAGACGCGC	ADAT3	-0.708417	0
TGAAGTGCCTGCCACGAGTC	ADC	0.947807	0
CATCGTGTACCACCTTGATG	ADC	0.335341	0
GTTGGCGCAGATGATCTTAC	ADC	0.106846	0
GATCTGTGCAATTTGCTTAC	ADC	-0.250834	0
CGAGGTAGCTGCCTTCTTCG	ADC	-0.663093	0
GTACACGATGGTCTTGGAGG	ADC	-0.678988	0
CTAATGACTTTGGCGCTGTC	ADCK1	0.588009	0
AAGACCAACGACCTGCTGCG	ADCK1	0.169568	0
AAGTACTCCTCTGAGCCATA	ADCK1	0.160268	0
GCTTGCTTCGTGGACCAGCA	ADCK1	0.109921	0
CTTAGAGATTCGCAACAACG	ADCK1	-0.302092	0
GTACTTGCAGCTGAGATCTA	ADCK1	-0.646255	0
ACTTGACGGCTTTCACATTC	ADCK2	0.610787	0
AATTCCTGCCTGCTGGTAAC	ADCK2	0.404032	0
GAATTCCCGTGGACTTGAAA	ADCK2	0.312445	0
ATCCTGGTTCAGGGTGCCAA	ADCK2	0.205544	0
GATTCTGAGCTTCGTAACGC	ADCK2	-0.321746	0
TTCCCTCTGCCCGCTGCGAC	ADCK2	-0.356531	0
ATTGGCCGGCTGGCCAACTT	ADCK3	1.02843	0
GATCGTGCGCACGCTCTGCA	ADCK3	0.810446	0
AGCCGGCCAATCCTCGTCAC	ADCK3	0.280392	0
CAAGAAGAGCCTGCGCTCCG	ADCK3	0.143755	0
GCGTGGTGCGGCACTCAAGC	ADCK3	-0.00399023	0
GGGGAACCCGGCTTCTCTAA	ADCK3	-0.212635	0
TGCCTCCCGCATCAGCCGCT	ADCK4	1.30264	0
GCTAGGAGTACTGGCCGAGA	ADCK4	0.825308	0
GGACATTCGCAGGGCACGGG	ADCK4	0.689401	0
CATGGACTTCTTAGCCATCT	ADCK4	0.51351	0
GCCCATCCTGGTAAAACTTT	ADCK4	-0.233892	0
TGACCGCTCTCGAGAACGCA	ADCK4	-0.429495	0
AAACCTCTTCCACCCCTCGA	ADCK5	0.824803	0
CGTCCCCTGCTGTGTTCTTC	ADCK5	0.712399	0
GGTGCTCTCCACCGCGGTAG	ADCK5	0.415409	0
GGACTCGTTACCTTGGAGGA	ADCK5	0.257056	0
CCTCGGAGCCCGCTATGTCA	ADCK5	0.198142	0
TGCACCAATGTTGTCCTTCG	ADCK5	-0.156288	0
TTCTGACTGAGCGTTCACAG	ADCY1	1.27036	0
GGACTGCTACTACTGCGTGT	ADCY1	0.177437	0
GTTCACACCGACGAAGAGCA	ADCY1	-0.108367	0
CAAGTTCGATGAATTAGCCA	ADCY1	-0.145129	0
TGTCGCCGCATCAAGATTCT	ADCY1	-0.198625	0
ACTTGCCGAAGAGCTCATTG	ADCY1	-0.719087	0
TTCATGCATTATTATCCTTC	ADCY10	0.606159	0
AAATTCATCAAAATTAAAAT	ADCY10	0.182456	0
CCCCCATACCTGCAAATTTC	ADCY10	0.169406	0
GGAGACATCCTGAAATTTGC	ADCY10	0.137458	0
ACCTTAACTGCTCTCTGATC	ADCY10	-0.265145	0
CCTGACCAATCACCAGAAAG	ADCY10	-0.650052	0
CCGCGACTTGATGCAATTAC	ADCY2	0.525752	0
GCTTATGGTAGGCTCCCGCC	ADCY2	0.377259	0
TCCACAACCTGTATGTGAAG	ADCY2	0.280378	0
ACACAGACTCGATGCAGACC	ADCY2	-0.0350416	0
TCCATATCACCAACGAGAAG	ADCY2	-0.172337	0
TTGTATGCCGCTTCACATAC	ADCY2	-0.414832	0
CACGCGCGAAGTTCAGGCCC	ADCY3	0.448148	0
CATCCTCTTTGCCGACATCG	ADCY3	0.168815	0
TTACGAGATGGCCTCCACCA	ADCY3	-0.16387	0
[truncated: 117,462 more rows]

## Sheet: H1299 + Tram LFC
Sequence	Gene	Avg LFC	Count > 2
ATTGCTCCGCTAACCCCGTC	CDKN1B	2.92137	4
TCAAACGTGCGAGTGTCTAA	CDKN1B	2.54024	4
TTTACGTTTGACGTCTTCTG	CDKN1B	2.21784	4
AAGAGGCGAGCCAGCGCAAG	CDKN1B	2.05506	4
CCGGACCGTCAGCAAGATCC	CIC	6.04816	3
GGGCATACCACCACTCGCCC	CIC	5.56437	3
AGATTGGAAGTGGTGCAACA	CIC	4.65178	3
CGTCCAATCTGAGCGTGCTG	MNT	2.98557	3
GGCCCGTCTGCCGCAGCACG	MNT	2.71353	3
TGGCCTTCGAGTCCGGCAGT	MNT	2.47595	3
TCACATTGTTTCTCCAGTCT	PPP4R2	2.95034	3
GGGAAGCCATGGACGTCGAG	PPP4R2	2.85937	3
GTGAATTGTTAACAGATCCA	PPP4R2	2.08405	3
GGTACTCTACGCGCACGATG	INSM2	2.71739	2
CCCGAAACGTCGGGCCCTAG	INSM2	2.13411	2
TCGTAGCCCCCATGAAGCAC	KEAP1	2.49319	2
AGCGTGCCCCGTAACCGCAT	KEAP1	2.3778	2
CTTCATTTCAGTTTGGACGG	MAPKAPK2	3.64115	2
TCCACGATCCGTACGATGTG	MAPKAPK2	2.06907	2
GTCGCTGAGCTCCGATTCGA	A1BG	2.20069	1
CTAGGTGATATCAATGATAC	ABCB1	2.19778	1
AGGGCTGACAGTGAGTGACG	ACAA1	2.0908	1
GGTGCATTCTGGATGTAGTC	ACSS2	2.08182	1
GAACAGGGCCGGCACGTTGA	ACTR1B	2.38916	1
ACGCGTTGCGCTCGCCACCA	ADCY6	2.14477	1
GCTTCACGACACCCAGTGTC	ADCY7	2.49271	1
CTGTCGCACAAGATCCGCGC	ADRA1D	2.28229	1
CTCTATATAAATCCAAGACA	AGR2	2.40963	1
TTACTGAAGACGAATAGCTA	AGTR2	2.57422	1
ATCCTCAATACCAAACTAGC	AKIRIN1	2.29903	1
AGTGTGAGCATCTGTGTTAA	AMTN	2.27997	1
CTGAGATTGTGCATTGACAT	ANK3	2.17154	1
CATGGGGATCCTCAGCATCA	ANKRD52	2.02828	1
AGACCGAGGCCTCCGAGCAG	ANO9	2.15264	1
ATGTCACGTACGCTGCTGGT	ANXA4	2.13676	1
ATCTCCACGTGATTGAAGAA	APLP2	2.50166	1
GACACCGCCAGCCACATAAA	AQP9	2.73536	1
TGAGCGAGACTGAGCAACAC	ARID1A	2.06212	1
CTGGAGTTACCTGCCAGGTG	ART5	2.17361	1
CTACGAAGGTGGCGCGTTCC	ASCC2	2.35385	1
CGGCACTCGCATTGGCCACT	ASPRV1	2.27316	1
CATCTCCCACCTGTAGCCGA	ATXN1L	2.43113	1
GTAAGACTCCAATAATTCAC	BMP2K	2.17654	1
GTAGTTTATTTGGCAACCCA	C1D	2.0589	1
CCTCCACAACACCGATGCTC	C6orf15	2.19479	1
CAAGCGCAAACCTCGTCTGT	C9orf66	2.05314	1
GGCTATACTGGACCCAAGCT	CCDC24	3.38348	1
GCACCAAATAATATGCCACC	CD55	2.15267	1
CACTGCCGTCGGGCGGGTCG	CDKN2AIPNL	2.1439	1
CTCATTCTAGCTAACCGCGT	CHCHD1	2.24303	1
GGAGTGTCTCAAAACATTCC	CHGA	2.27556	1
CAGGAATAAAGTTCAACATC	CHST8	2.34256	1
AGAGGCCAGGTAATTACCGC	CIAO1	2.43059	1
TACAGGGAGTCCAACACCGC	CLIC3	2.00563	1
GACAGCGTCGAGATAAAATT	CNOT1	2.30582	1
AGGAGAGGACAAGCGACGCG	CORO7	2.52369	1
GCCCTCGCTTTGTGCCAATG	CRIPAK	2.0096	1
TTACAGACACAGTAACCCAA	CRISP3	2.11055	1
AGGTCTCTTGGGCCGGTACT	CSNK2B	2.1577	1
TGCCGTCTGCAACGTGCCCG	CTBP1	2.21298	1
GGCGACACGCTGCTGCGACC	CYB5R4	2.18209	1
GGCTTCCTCAATAATGCTCC	CYSLTR2	2.61354	1
CCCGGCTTGTCCCGGACATT	CYTH2	2.31374	1
ATTCAACCAGATAGAAAAAG	DDX60L	2.26636	1
AAAAAGGAACGGAACAGTTC	DEK	2.93676	1
GCATATACAACGCAGCTGTT	DIS3L	2.18586	1
CTGTGCAGATTGTCCAGCCG	DNPEP	2.44597	1
CCGCTACTTCGAGTCAGTGC	DPT	2.06164	1
AAAGCAATGAAACGAGTCCC	DUSP11	2.50998	1
ATGAAGGTCACGTCGCTCGA	DUSP5	2.17719	1
CCTTGTAACATGCCCAAACC	ECI2	2.08312	1
CAACTCCTTAACCGAGGCTC	EID3	2.35704	1
GTCGCCAGTACGGCGAGCAC	ELFN1	2.0067	1
GCCACCCGCTGACGGAGAAA	ENTPD7	3.3531	1
CCACTACAATGTGTTCGTAG	EOMES	2.4119	1
CCATGAAGCAGCAGCATAAG	EPHX4	2.75547	1
TGAGAACTTACTTGGAAATA	ERBB2IP	2.59696	1
GGAGCGGTGCAACAGTTCAA	ETV6	2.4256	1
TGGCTGTCTCGCTTGTCGCA	FAM227A	2.37856	1
TAGTAACTTACAGTTGACAA	FAM3B	2.42212	1
CCGCGTCTCCTCGGACAAGC	FCHO1	2.04954	1
GGAATCATGACTTCTGCAGC	FGD6	2.12286	1
GACGCCGCGGGGTAGTAGAC	FOXE1	2.11348	1
GTCCTGCACCTTCTCGATGC	FZR1	2.39414	1
GCTTCACCTCCTATTGAAGA	GCLM	2.5067	1
GAACGCTAACATCTGATACT	GIT2	2.5121	1
CAAGGAAATTAAAATTAAAA	GLRB	2.19298	1
ACCACAGCCTTCAGATTGAA	GLYAT	2.78158	1
TACAGAAGAATACGAATCAC	GPR171	2.5151	1
AGCAGGTTGACCTTAAGCCG	GPR31	2.2387	1
CGTGTCTGACTGCATGCTGC	GRB10	2.16308	1
AGGAGGAATCTTCGAGTATG	GRIK3	3.51253	1
TGAGGTGTGCCGCCGAAGAG	GZF1	2.29733	1
TAAGTACCTCCGCCGCACGA	HIRIP3	2.14373	1
GAAGATGGAGATATTCATCG	HMSD	2.43055	1
ACACCATGTTGCCAGTCTCT	hsa-mir-125a	2.15318	1
TCCTGCAGCCCCCAGGTGGG	hsa-mir-4271	2.19695	1
CCAGCCTGGGCGATACAGTG	hsa-mir-4512	2.04366	1
CGGAAGAAACCAGGACTTTG	hsa-mir-4635	2.13513	1
GCGCGTAGCCCCCGCCACAT	hsa-mir-4665	2.02547	1
CTAATCCTCCTAGCTCAGGA	hsa-mir-5093	2.06765	1
TTCAGCATCACATGGAACCT	hsa-mir-6806	2.29032	1
AGTTAACTGAGGTGAGCCAG	hsa-mir-6807	2.42354	1
CCCCTGTTAGAGACGGGCCC	hsa-mir-6840	2.2939	1
GAGCGCTGATTCACATGAAA	HTN1	2.05733	1
CAGTCTGCATAAACCAAAAT	IDO1	2.49092	1
CGGGACAATAGCTGCTGTTG	IL15RA	2.03013	1
CCCCAATCCAGCCCGTGTTC	IL4I1	2.19556	1
GCTCCTCAACATGAGCAGAT	ITGA4	2.30496	1
TTCCTTTCCTGGGGGTCGAC	JARID2	2.02666	1
AAACATAGCAGGGCTCGCTC	KLF6	2.54366	1
GCGAACGTTTAGCTCATCAC	KLHL20	2.18499	1
CCCCCCGAGTTCGACGTGAC	KNDC1	2.2321	1
GGACCGCCTTAACATCGAGG	KRT32	2.37331	1
CCGACTCCACCAACAGCCTC	KRT34	2.10467	1
ATTCACAAGTATGAGACACC	LCA5L	2.52706	1
CCTCATGTAGCCGCCTCAGC	LEPREL2	3.38591	1
GAGGAGTTCATCCTCGTCGA	LMOD2	2.07941	1
AGTTGCCAACCATGCCGACC	LNX1	2.22935	1
TGGGTTAAGGCGATCTCGTT	LOC100507003	2.05342	1
TACCGCAGTCAATGCAAGAA	LYAR	2.39326	1
TAGGCTCTTCAGAAGAGTAA	LYPLAL1	2.30533	1
GATCAAAGAACTTATTGCAC	LYRM5	2.18256	1
GATCAGAGTACGCCCAAGAC	MAGEA8	2.32993	1
CACCTACCCGCAGGGCCTGC	MAP3K6	2.61648	1
TGCAGTTCTCTCTCGAACAA	MBNL2	2.38882	1
CTGGTATCCGCCGTCCGCGC	MESP1	2.72604	1
CCCGCAGGTCGGCGTCCTCG	MFRP	2.09141	1
ACGTGCGCTGGTATTCGTCG	MTCP1	2.35354	1
TCAGGGAGATGTACACGTCG	MTMR7	3.66427	1
GCCATTGGCCACGACCGGAA	NAGPA	2.76114	1
GCTCTTCCGATACCAAATCT	NAV3	2.14927	1
AACCCAGTGAAGAAGTTACC	NDUFB1	2.74249	1
GCACTACGGCCCCGTAGAGT	NGB	3.41671	1
AAACAACCAAGTTCCTGCCG	NID1	2.01589	1
GTTCTCTCATTCGTACAATC	NME6	2.89964	1
CTAGCCGCCCAGATCGAGCC	NonTargetingControlGuideForHuman_0032	2.92426	1
AGTATTAGGTACCTGCCCTA	NonTargetingControlGuideForHuman_0720	2.13175	1
CACTTACCTGTCCCAGGAGA	NOV	2.68686	1
TGCCGCCAGCGACGCCGAGC	NR2F6	2.43762	1
CCCGGGGTCTATGGAAGTAA	NRBF2	2.24161	1
TGAATCTGACCTCTATAGCC	NUPR1	2.43797	1
GTGCGGCTTCGTCGGGATCT	NWD1	2.15039	1
GAGAGCCGACGCCCCTTCAC	NXPE1	2.28983	1
GCCTGATTACATTCCAACAG	OCIAD1	2.27251	1
GTGCCCTGAAAAGAGTGTTG	OR2A5	2.1594	1
AAGTAACACAAGATGAATCA	OR2A7	2.06276	1
CATGAGGACCAAACAACTGC	OR52I2	2.04394	1
ATTACACATCCATCATGAAC	OR6C3	2.41989	1
GGTCTAATGAATTTGATTTG	OR9A2	2.01983	1
CTGACGGCGTCTTCGACTGC	OXTR	2.12371	1
TCAGCAGCAATGGACTCTTG	PAK1IP1	2.68313	1
GGTACCTCGAAGGTTGTCAC	PCDH11Y	2.16711	1
CGCGGCCACGCAGCTTTACA	PDX1	2.34584	1
TCTCAGCGTGCAGAATGCCC	PIR	2.23777	1
CTGCTCACCTCCGAGAAGGT	PLAC9	2.20952	1
GAACATGACCGCTTACAACA	PLD5	2.95214	1
GCTGGTAGTACTCATGCAAG	PLEKHM1	2.06503	1
GGGCCCATGGGCCTTGACAC	PLVAP	2.0068	1
GCCCTCTTACCCAGATGGGC	PMVK	2.53449	1
CACTTCAGAATCAACCAAAC	POLB	2.21679	1
AATAAAAGTAGACGGTTATA	POLQ	2.04089	1
CTCTCTCAGGATGCGTGAGG	PPP2R2C	2.17722	1
GGCATTAGCATTTCCATATT	PPP6C	2.10885	1
GAATCTCTCTTCCTAATATC	PRB4	2.12461	1
TGCTGCGCGAGTTGAAGCCG	PRDM12	2.14462	1
TCCTTCTAAGGTGACCAAGA	PRIM2	2.0264	1
TATGTGATCATCGATCTCTC	PRKCE	2.06737	1
GGCGCGGTAGCGCCGCCAAG	PRRX2	2.41882	1
GTTTCTGAACAACTACGACG	PRTN3	2.1086	1
ACCGCCAAATTTAATTGCAG	PTEN	2.48793	1
TTCCCAGAGGCCCCGAAAAA	PTH	2.20852	1
CTTTGATCAGTATGAATCCC	PTPN21	2.70248	1
GCCGCCCCCACCGGACAAGC	PYGO2	2.09691	1
TGTCTCCTAGTGGGACACAG	RAB1B	2.07847	1
TGATAATGCTGAAAAAACAC	RAD9B	2.02996	1
AGAGCCTTCAGAAATGATTG	RAPGEF6	2.11519	1
AACATCTAATGGACTTCCAG	RB1	2.35471	1
CCTTGGAGAGCTCCACGTTA	RBFA	2.04704	1
AGTAAAGTCGTCCAGGGCTT	RBL1	2.34803	1
TGATGCTTCTAATCCAAAAG	RGS4	2.17168	1
ATTCGAGGTAGCGCACAGCG	RHOG	2.04808	1
GTCGTGGTGAAGAGCACACG	RIMKLA	2.18212	1
CTTCCTCTATGATGACGCCC	RIPK1	2.0503	1
TTGTCGACAAGAAATTCCCG	RNF146	2.39164	1
AAATAGATAACACTCTTCCA	RPRD1A	2.69684	1
AGACAGCACCGATGCCGAAG	SAG	2.38204	1
TCCTCGATAAACCGCGTGAA	SALL3	2.37951	1
AACAGTAGTCGTAATGCTAC	SESTD1	2.25663	1
TGAGCTGCTGCCCGACGTGC	SIAH2	2.05481	1
GCCAGACTTACCCTCCGGGT	SLA	2.73591	1
CCACGTGACTAATCCGAAAC	SLAMF6	2.30241	1
GTAGAGATGCAGCAGATCGC	SLC16A11	2.38029	1
CCTGTTTCCCTCCAATCTTG	SLC1A4	2.04082	1
ATTACCATGAGCTCCAGCCC	SLC28A2	2.60822	1
CATAAAGAATGCCGGCTTGT	SLC36A3	2.07722	1
GTGGGTCAGAGGATCCGCCG	SLC6A17	2.22233	1
GTAGCCAGACGACACATGCC	SMEK1	2.02729	1
GTTGTCTGTATTTAGGGTGC	SMR3A	2.2779	1
CAAAACTTACCTTGCAAATC	STXBP5L	2.07298	1
TGATTGAAGATCTCCTCAAC	TAMM41	2.67525	1
TAAAATTCCCTTCTGTTTGC	TCEAL7	2.02069	1
AGGCTCACCCTGTAAAAAGA	TCTN3	2.25535	1
CAGTGTGAACGTTTCAAGTA	TFPI	3.19386	1
CGCCCTCAGACCACTACAAC	TGM4	2.2284	1
TGGCCGCCGAACGCGCGCAC	TMEM30B	2.41411	1
GCTTACCATCATAGTCGATG	TNNC1	2.26843	1
ATGCGATAGACAGCGCTCAG	TPRG1	2.28938	1
TGGCAGGATGCACGCCGCCC	TRABD2B	2.56627	1
CTCTTCATGTTCCTCGCACA	TRIM55	2.13633	1
TGTGGTGGCGGGAGTCTTCA	TSPAN17	2.00865	1
TGCTTACCAGCTTGCGAATT	TUBA1B	2.49023	1
GCCCACTTCGCGCGCCTCTT	TYSND1	2.13489	1
GGTGTAGGAACTTAGTGATT	UBE2D3	2.21488	1
GCGGTATCCCTTGTATCAAG	UBOX5	2.05648	1
CGACTGGAGTCCAACAAGGA	UFC1	2.86265	1
TTTGTGGCAGCGAATCATAA	UMPS	2.17899	1
TAATCTTATCTCTCACGACT	VSIG4	2.01167	1
CATCCGCTGTCCGAACTCAA	WBP2	2.08891	1
AGAAACCACCCACTAAAAGT	XAGE2	2.04354	1
CCAAGCGCTGTCTTAACTCC	XBP1	2.09919	1
ACCTTCTCACAGTAACGGCA	ZBTB33	2.58982	1
CTTATGTGCAGTTAGTTGTG	ZNF100	2.30047	1
CAAAGAGTTAGCCCTTCAGC	ZNF266	2.40429	1
CCCATGAACTGTTTCGTTCT	ZNF268	2.03243	1
TTGGATTTCCCCCGTGCAGA	ZNF667	2.22145	1
CCACTTGAGCAAGCATCACG	ZNF865	2.22068	1
ACCTGTAGTTGCCGGCGTGC	A1BG	1.39592	0
CGTCAGCGTCACATTGGCCA	A1BG	0.0427008	0
CATATGGCTGCTTCTGTCAC	A1BG	-0.864825	0
TGTCTCCGCAGGTGTCACCT	A1BG	-1.65542	0
CAATGTGACGCTGACGTGCC	A1BG	-2.10236	0
GGTGCAGCATCCCAACCAGG	A1CF	1.06002	0
CGCGCACTGGTCCAGCGCAC	A1CF	0.19966	0
AAGTTGCTTGATTGCATTCT	A1CF	-0.122234	0
GGGATGCTGCACCCCCTGAA	A1CF	-0.793252	0
AACTTAATAATTATGAAATT	A1CF	-1.65269	0
CCAAGCTATATCCTGTGCGC	A1CF	-2.34549	0
CGCTTCTTAAATTCTTGGGT	A2M	-0.0514637	0
CCCAAAGTCTTCATCCAATG	A2M	-0.535717	0
TCACAGCGAAGGCGACACAG	A2M	-0.756176	0
CAAACTCCTTCATCCAAGTC	A2M	-0.861629	0
TCCCAGGCAGTATATGGTTC	A2M	-1.10672	0
CCCACAGACGCCTCAGTCTC	A2M	-1.61331	0
GCTTACCTGTAGTTCCACCA	A2ML1	0.200196	0
GCCGGGCTGGTAATGTCACC	A2ML1	0.15684	0
GTATTTCCGCATTGTCACCA	A2ML1	0.0939283	0
GACAAACCTCTCTACACCCC	A2ML1	0.0706639	0
AAATTTCCCCTCCGTTCAGA	A2ML1	-0.196257	0
TATTTCCAACTCCCGACACC	A2ML1	-1.3564	0
CGGCAGATCCTACTTACACT	A3GALT2	-1.06687	0
AAGTTCTGACCTGTACCCCC	A3GALT2	-1.117	0
CTTCGAACGCGACGCGCATT	A3GALT2	-1.18226	0
CGAATGCGCGTCGCGTTCGA	A3GALT2	-1.5687	0
AGCAAAGATAGTCAGCCCAA	A3GALT2	-1.79585	0
GGCCGAAGGGCAGACGCCCA	A3GALT2	-1.91265	0
CGTGCGTCGTGGGGCAGTAG	A4GALT	0.762513	0
CTTTGAGGACATCAACCCCG	A4GALT	-0.143275	0
CAGTCCCGCTACGTCCTCAA	A4GALT	-0.22151	0
CTTCCACATGAGTGCGATCC	A4GALT	-0.582288	0
CTACTGCCCCACGACGCACG	A4GALT	-0.620992	0
GAACAATGAAGTCCGTGTCC	A4GALT	-0.718333	0
GAAACACAATGCCACGTCTG	A4GNT	0.650454	0
GCTTCTCGGTACTCTAGTAA	A4GNT	0.119124	0
CAGCTCGGATGCATCCCGCC	A4GNT	-0.497502	0
GTAGCGCCTCCACTCTCGAT	A4GNT	-0.971259	0
AAACGTTGTCTATTGCTGAC	A4GNT	-1.38287	0
ACCCCATCTCCTATCGAGAG	A4GNT	-2.14062	0
GCACTCACCAATTTGTGACT	AAAS	0	0
AATTTGCCCAAGTCACAAAT	AAAS	-0.0506819	0
TTTCATTTAGCACCCCAAAA	AAAS	-0.187797	0
GTGGGGTGACCAACCTGCTC	AAAS	-0.785324	0
TCCCTTATCAGGCGTGATGT	AAAS	-1.10015	0
CCCAGACGGCAGCAAAATCC	AAAS	-1.47076	0
CTTCTCACGTGTGTATGATG	AACS	-0.105321	0
CCCCGGTCGGGAGGAGATCC	AACS	-0.406754	0
GTTATGATGACTTGTACCAT	AACS	-0.86171	0
CTTCCCAGGGGAAGGCAAAG	AACS	-1.12509	0
CTTTGTTTGCAGCAGCAATG	AACS	-1.24072	0
CGCCGCCGCCATGTCCAAGG	AACS	-1.47812	0
CCAGAAATACCGATTCTCTC	AADAC	-0.483162	0
GAACCCCAGTGTTGCGAAGT	AADAC	-0.857485	0
GTTATGACTTGCTGTCAAGA	AADAC	-0.874299	0
AAAGCTCCCGACAACCTTAA	AADAC	-1.14132	0
GTCACCCGACTTCGCAACAC	AADAC	-1.47143	0
CCTGAGAGAATCGGTATTTC	AADAC	-1.79844	0
TTTGGCAAGTACAATCGTAC	AADACL2	0.58882	0
ACGCTTGATGCTGTTGTTGT	AADACL2	0.331763	0
TGTTTGCCGTCCATCTATTC	AADACL2	-0.223579	0
AATATATCACAGCTCGCCTT	AADACL2	-1.02771	0
ATGCAAGTCTTACTTTACCC	AADACL2	-1.22956	0
TCCCACCCGAATCTGCATTG	AADACL2	-1.60855	0
ACCTGGGAGTGCCCGTGACC	AADACL3	0.176501	0
GATCCACTCCATATGCATCC	AADACL3	0.140028	0
ATCGTGTACTACCACGGTGG	AADACL3	-0.893104	0
AAATCCGTGACCACAACATC	AADACL3	-1.22322	0
GACTCCGTGGTTCTGGCAGT	AADACL3	-1.40122	0
CATATGCTCTCGTTTGTGCA	AADACL3	-1.74869	0
TGCCAAGAGTAGCACTAGCC	AADACL4	-0.351191	0
TGTCTTGCAGATTGTTACCA	AADACL4	-0.854619	0
GTGGTGACCGACCTGCGTTT	AADACL4	-1.14119	0
ACCATGTCACGCGGACCCCC	AADACL4	-1.43061	0
TCGTACTTCCTCCAGACGTC	AADACL4	-1.60635	0
CGGGTATCGTCCCAAAACGC	AADACL4	-2.08564	0
ACCAAAATCGATGATCTCCT	AADAT	-0.702366	0
CTTCAGTATTCTCCGAGTGC	AADAT	-0.970483	0
CCAGTAGGGTTGTTGCCATT	AADAT	-0.987397	0
TAGATCCATTTGTCCTTGAC	AADAT	-1.05687	0
CAGCCAACAAGGTCTTTGTA	AADAT	-1.15503	0
ATTAACCAGTGAACGCAAAA	AADAT	-1.35521	0
GCTTACCTGGACCTAAAATG	AAED1	0	0
ACTCACTTGTAAGAAACTCC	AAED1	-0.472379	0
ATGACTGTCCAATCACTATA	AAED1	-0.587314	0
AGGATCTGGCCAAAATCCCC	AAED1	-0.65814	0
AATGTCACCCTTATAGTGAT	AAED1	-0.95722	0
TATCCAGTCAGCTTGCAAAA	AAED1	-1.09591	0
AGCAGACATCAATCTATGTG	AAGAB	0.928734	0
CGCTTTACTCCTGTAGATTC	AAGAB	0.901522	0
CAGACCAAGATCATCACCTC	AAGAB	-0.492549	0
TGGAACAGAAGATCTTATTG	AAGAB	-0.929141	0
ACCATTCTTCATCACTACAT	AAGAB	-1.39545	0
GCCTTGATAGTGTCTCCTCA	AAGAB	-1.45209	0
TGAGAATATCGAGAATTATC	AAK1	0.26551	0
GTTGACAAACATGCGTTTCA	AAK1	-0.0410012	0
GTCCTATCGAGCACCAGAAA	AAK1	-0.327659	0
AGTCAGGTGGCAATTTGTGA	AAK1	-0.639098	0
GACCATTTCTGGTGCTCGAT	AAK1	-1.0814	0
CAACAATGAGCATGATCTCC	AAK1	-1.18916	0
CCAGGTGCCTTCATCAACTG	AAMDC	0.25107	0
AGGCTCTAATACAACCTATA	AAMDC	0	0
TCCCAAGTCCGACTACCCCC	AAMDC	-0.28507	0
GGTGTACAGACTCTTGTGAT	AAMDC	-0.45482	0
TATAATGCCTTGGTTGCCCA	AAMDC	-1.27671	0
TCAAGGCCTCACTCATCCCT	AAMDC	-1.66459	0
CTCCAGGTCTCCCGCTTCAA	AAMP	0.0957031	0
TCCTCGGGCACCTGTCCTGT	AAMP	-0.418159	0
GGAGGGCCCCGACGATAGCG	AAMP	-0.640539	0
ATCGCTGAGCCGCCATACGA	AAMP	-0.777494	0
CGTCAGCTGTGCCCGCCAAC	AAMP	-1.16354	0
AAGATGACAAAGCCTTCGTA	AAMP	-1.27548	0
CCTTCATCATCGGCTCGCTC	AANAT	-0.319858	0
ACCTTCACGCTCGATCTCAA	AANAT	-0.367954	0
GACGCCCAAGACGGAGATGA	AANAT	-0.740778	0
GCCTTTGAGATCGAGCGTGA	AANAT	-0.887304	0
CCGGGCCGCGCTCATGTGCG	AANAT	-1.07042	0
CGCGTCCTCGCACATGAGCG	AANAT	-1.46341	0
TGTACGAGGCATTTGAGCAT	AAR2	0.480786	0
GGCACAGATCTGTCGATTCT	AAR2	-0.345513	0
GGACTTTGCTGCGGAACCTG	AAR2	-0.661013	0
GAGGTCGGGCCCAAGTTCCG	AAR2	-0.826165	0
TCTCACCAAGCTGGTGGTAC	AAR2	-0.862494	0
AAAGTCCCACCGGAACTTCT	AAR2	-1.18728	0
CCAGTAAAGTTCTAGCCAGC	AARD	0.0192254	0
AAAAGATGATGCTGCGAATC	AARD	-0.0567066	0
CGTCCCGCGTGCGACTTCTT	AARD	-0.436684	0
AACCAAAGCTCCGCTCTACC	AARD	-1.02838	0
CGGTGCAGCGCGCGATCTCG	AARD	-1.11613	0
GTCCCCGAAGAAGTCGCACG	AARD	-1.23882	0
TCACACCTTCTTCGAGATGC	AARS	0.739488	0
TGGGGGCAAACATAATGACC	AARS	0.429288	0
CCACGCTCGGACCATCACTG	AARS	0.172185	0
AGCTGGCTTAGAAGCAGATC	AARS	-0.801519	0
GGTGGCCGGCCTGACAACAC	AARS	-1.39222	0
GAACTCCTCACCCAAGAGTT	AARS	-2.50445	0
GAACTGCTGACTCAGGTCTA	AARS2	0.618632	0
CTCTGGATCTCCTACTTTGA	AARS2	0.00328213	0
GCCGCGGGGCCGCACGGAAG	AARS2	-0.859374	0
AAGCCTGCCATCTCGCTTCG	AARS2	-1.89708	0
CCATTCGAAGGTCGCCCGCA	AARS2	-2.25073	0
CGTGGATCCACGAAGCGAGA	AARS2	-2.57295	0
CTTAGGGCAGCATCTCATCA	AARSD1	1.20391	0
GTGCTGAGAGTGACTCGCCG	AARSD1	-0.322247	0
TGTTCAGTTCACCACCACCG	AARSD1	-1.00805	0
AGATGTCATTGATTGTACCA	AARSD1	-1.13826	0
TTCATTGACGCTCTGCTCAA	AARSD1	-1.72534	0
TACTTGCTCTGCAGTCATAG	AARSD1	-2.36784	0
TTACTACACCTACAAGACTG	AASDH	0.427153	0
TAAGGCTGCCTCCTGTTATA	AASDH	-0.0531433	0
ATATTTCTTGCTCTATCAAG	AASDH	-0.293436	0
CTTTAGAATTCTCCAAGTCC	AASDH	-0.792597	0
GACCTTCGATCCTTCTGTTG	AASDH	-0.81889	0
TCGATAGGTACATAAGCAGC	AASDH	-1.32127	0
TAAAGAAACACGTTTATTCC	AASDHPPT	-0.435159	0
AGGCTGGTCGTCTGATGATA	AASDHPPT	-0.602324	0
GATGAGTCCTTTGCAAGAAC	AASDHPPT	-1.06754	0
ATCCTGATGTCTAGATCCAT	AASDHPPT	-1.88332	0
GACTAGGATTTGAATTGCAG	AASDHPPT	-2.05567	0
ACCCGATGGATCTAGACATC	AASDHPPT	-2.81294	0
TCTGGATCACATGTTAGCAA	AASS	0.436159	0
GTTAACTTTGTTTGTGATGC	AASS	-0.258269	0
GCTAACATGTGATCCAGACC	AASS	-0.348478	0
ACAATACTTACCTGCTCTCC	AASS	-1.1034	0
TAGGCAGTGATTACATCCAA	AASS	-1.36883	0
ACAAGAGGGTGCAATACATA	AASS	-1.53489	0
CGCTCTGTCTATCGAGTTCT	AATF	0.880253	0
CTCCTTGGATCCCAACGATC	AATF	0.55948	0
AGTCAAGATTGAGCGTTCAA	AATF	0.452948	0
GTTGAACCCGCGACCAAGCG	AATF	0	0
GGACCCTGAAGCGGACCCCG	AATF	-0.215673	0
GTCTACTCACCAGACGATCC	AATF	-0.702277	0
GCGCTGGATCGCGCCAGAGC	AATK	0.446821	0
TGTAGGGCTGCACCTCCTCC	AATK	0.322864	0
TCGTGACTGCCGACCAGCTG	AATK	0.251737	0
AGTCACCAATCTTCACCGTC	AATK	0.078885	0
GCAGGCTAGTGCCAGCGTGC	AATK	-0.0313393	0
CCGTGAGCAGGCAGTTCCGC	AATK	-1.40232	0
GCTCTTACCTATGGGGACAG	ABAT	0	0
GAAACAGCTGAATATAATTC	ABAT	-0.414822	0
TGCAATTACGAAGAGAGCCG	ABAT	-0.567965	0
CATGTTGCTCGCCCAGCGCC	ABAT	-0.795853	0
CCAGCACAGCTACCGCCTGC	ABAT	-1.69483	0
CATCAACCAGGTAATTGCCT	ABAT	-2.17103	0
TCCTGATCCTGATCTCTGTT	ABCA1	0.83559	0
TTTGCGCATGTCCTTCATGC	ABCA1	0.524232	0
GCCTCCGAGCATCTGAGAAC	ABCA1	0.189686	0
TGTTTCCGTTACCCGACTCC	ABCA1	0.0645109	0
AGCTCAGCCGAACAGAGATC	ABCA1	-0.0066304	0
CCTCCCCAGGAGTCGGGTAA	ABCA1	-1.39385	0
CATATCGCCTGAAGTTTAAT	ABCA10	-0.114775	0
TCAGAGTGCTCCTTTATAAC	ABCA10	-0.154804	0
GATACCACCTTTCATTTCTA	ABCA10	-0.839058	0
CTTCCTTAAAGAACACTGTT	ABCA10	-0.839316	0
TTGCATCATTAAATGTTGCA	ABCA10	-1.0126	0
ACAAAAAATTTCACCATGCA	ABCA10	-2.01511	0
ATAAACTGCTGTCCTTATCC	ABCA12	-0.348286	0
TCTGAGAAAGTCATCCAACC	ABCA12	-0.547387	0
CCTCGAAACCTTCCTAGTAC	ABCA12	-0.664589	0
GGACACTTGTCTTGATCTTA	ABCA12	-0.751924	0
CAAGTGCTCGCACGAATTCT	ABCA12	-1.25506	0
CCCGGAACATATACTTTCAA	ABCA12	-1.49497	0
TACTTGAGCAACTTGATTCC	ABCA13	0.672396	0
GAACAAGGGGGCATGACATT	ABCA13	0.411384	0
ACCCACACTCTTCCAATATG	ABCA13	0.138254	0
TCCCCTTTACTGCCTCATAT	ABCA13	-0.85048	0
AGACCAAATCACCGCCCTGC	ABCA13	-1.09815	0
TTTGGTCTCTGTAGAAGGTC	ABCA13	-1.27061	0
CTTCCTCCACCACGCGGTCC	ABCA2	-0.0521726	0
CAGGGGGATGAAGATCTCGA	ABCA2	-0.342071	0
TGGGCCGCGCTGGGTCAAAC	ABCA2	-0.560202	0
CTCGGTGGCCAGAAACCCGC	ABCA2	-0.736286	0
GAGTGCTTGGGCCGTGCTAT	ABCA2	-0.859939	0
GAAGCCCACCATCTCCGTGA	ABCA2	-1.5673	0
TCCGTGTGTAACTGAACCGT	ABCA3	0.558598	0
CAACTGCTCGTCCAGCGTGC	ABCA3	0.0509432	0
CCAGGAGTACATGCGCATGA	ABCA3	-0.362813	0
TCATGAAGGAGGCGGCGATG	ABCA3	-0.484948	0
GCGCGGCTTTCCCTCCGAGA	ABCA3	-0.787732	0
TCACCAGGTTCTCCGCCATC	ABCA3	-1.78653	0
GCATCGCCTTGTTGGGGAAA	ABCA4	0.282996	0
CACCTCGAAGCCGGGCATAA	ABCA4	-1.16002	0
ATGCCACCGTAGCAGGCAAG	ABCA4	-1.16823	0
TGCCGGCACCATTCACTCCC	ABCA4	-1.20728	0
CATTCATGATGGCTGTAGAG	ABCA4	-1.70204	0
GCAATTGATGAGCTGCTCAC	ABCA4	-1.75257	0
TCTACTGATCATCTACCTGA	ABCA5	0.834462	0
ACCACACCTACAAAGTTGCT	ABCA5	0.422437	0
CTGCTTGTAATATTAGTCAC	ABCA5	-0.0941565	0
GTCAACTAAAGCTGTTATTA	ABCA5	-0.109355	0
TCTAAGCCGAGCAACTTTGT	ABCA5	-0.502593	0
GAAATAGATACCTTTCCCCG	ABCA5	-1.32144	0
TTCACAGGAACAAGTGTCAT	ABCA6	0.374557	0
GATGAAAAGAGAGAGCTTAT	ABCA6	-0.440539	0
GTACACCTACCTTTCAAAAG	ABCA6	-0.761537	0
AAGATGATTCCCATAGCATA	ABCA6	-1.25402	0
ATTCTTGCACAGAAGTGCTT	ABCA6	-1.6556	0
TGGGGCCTCTCAATACTTCT	ABCA6	-1.78916	0
GAGGCCACAGCAATTCGACC	ABCA7	0.335266	0
AGCCGATGCCCGCACTGTGC	ABCA7	0.0209689	0
ACTCACTGCAGATTCGCGGC	ABCA7	-0.847434	0
GGGAGTCGTTGAAGTTGCTC	ABCA7	-1.09439	0
GGAAGCTGATCGCCACGCTG	ABCA7	-1.12431	0
GCTCTCCAAAGACGCGCGCC	ABCA7	-1.39996	0
TCTTTAATACTTTCCTCATC	ABCA8	0.414429	0
ATATGAGTATGTATTAGTAA	ABCA8	-0.866157	0
ACTGTGAAGTTTCAGTATTT	ABCA8	-1.09384	0
TCATTTACTTGATGACTATG	ABCA8	-1.3684	0
TTCTATAATAGCAGCATTAA	ABCA8	-2.0706	0
TAAATGTATCTACCCGTCCC	ABCA8	-2.39163	0
AATGAAAAAATGAAGTGTGA	ABCA9	0.678583	0
AAAGAGCACAGAGACCATTC	ABCA9	-0.40705	0
TTCTATGATAGCAGCATTAA	ABCA9	-0.582679	0
AATCAGTTGCAACTCCTCCT	ABCA9	-0.653929	0
TACGTCATTGATGACAATGA	ABCA9	-0.671282	0
GTGGCCTGATGAAAAAAGCA	ABCA9	-1.23247	0
TTGGACTGTCAGCTGCTGTC	ABCB1	1.05558	0
GAAGCTAACCCTTGTGATTT	ABCB1	0.52241	0
TGGACTTCCTCTCATGATGC	ABCB1	0.0983581	0
CCAAACACCAGCATCATGAG	ABCB1	-0.568058	0
ATCTGGAGGAAGACATGACC	ABCB1	-0.865667	0
TCCTTGCTAACTGCATTACA	ABCB10	1.18995	0
CAGCTAGCTGAGGAACGTAT	ABCB10	1.06791	0
TTCTTTGACAAGACTCGCAC	ABCB10	-0.487263	0
TACCATCATACTGATGCCTA	ABCB10	-0.498982	0
GTCTACCTCATGCAAACTTC	ABCB10	-0.887101	0
CAAGGAACTATTAGTCTTGA	ABCB10	-1.94532	0
GGAACTGTTAGTCCATACAA	ABCB11	-0.457837	0
AAGAATTACTGAGTCAGACA	ABCB11	-0.885259	0
ATAATAATGATAAGAAATCA	ABCB11	-0.992806	0
GTGTGAATAACACCATTGTA	ABCB11	-1.28511	0
CCAAAAATGAGTAGCACGCC	ABCB11	-2.00956	0
CTTCGAAGTATAAAGAAATT	ABCB11	-2.35788	0
ACGAAGACAGTGAAAATGAT	ABCB4	-0.165561	0
TTTAGTTTCGATACTCCGAT	ABCB4	-0.352956	0
GAGACCTGATCCGTGAGCTA	ABCB4	-0.577702	0
AAAGTCGCCCTCCGCGCTCG	ABCB4	-1.28164	0
CGGCAAAGAACGGAACAGCC	ABCB4	-1.62614	0
CGCGGAGGGCGACTTTGAAC	ABCB4	-2.14877	0
ACTGCTTCCTTTCTCAGTTT	ABCB5	0.224397	0
GGACATCACACTCATGATCC	ABCB5	-0.734643	0
AGAACAGCCAAAACTGAGAA	ABCB5	-0.735944	0
AGGTTGACCCTGTATTATGT	ABCB5	-1.22211	0
CTGCAGCACGACAGACCAAG	ABCB5	-1.27639	0
ATACTGGCATCACTGGTCAA	ABCB5	-1.4205	0
GTGCTGCGGTATGTGGTCTC	ABCB6	0.685191	0
TGCACGAGCTCTCACTGCGC	ABCB6	-0.271519	0
CTTCCTGCCAAAATCTCGCC	ABCB6	-0.364748	0
GGGTGCAGCAGTTCACGTCT	ABCB6	-0.722423	0
TCCCCAGTCCTATACATTGC	ABCB6	-0.740975	0
GGAACGGGCACTCAATGTGT	ABCB6	-0.882401	0
CTGTATTTGGTGCATCACTC	ABCB7	1.03468	0
TTACTAGATCTCCAACAGTA	ABCB7	0.200158	0
AACAAAGCAGATAATGATGC	ABCB7	-0.240867	0
TCAGCATGTTTCCCGACATC	ABCB7	-1.51901	0
CACCTTGTTTACTCTACTCA	ABCB7	-1.77331	0
GCTGAATTATGAAACTGTGA	ABCB7	-1.95134	0
CAGTCATGAAACTCCCTACG	ABCB8	1.00772	0
TGGCCACGACCTCTACCAGC	ABCB8	0.371473	0
CCGCTTGACAACTGACGTGC	ABCB8	-0.373947	0
TAAAGCGAGACCCCACGACA	ABCB8	-0.929892	0
CCTGCACGTCAGTTGTCAAG	ABCB8	-1.18377	0
GGGATGCTTACTCAGTACCA	ABCB8	-1.40491	0
GCAATTAGCTCATTTGCCGC	ABCB9	0.16887	0
TGTCGTCATCGTGTGCCTGC	ABCB9	-0.072627	0
GTAGTACTTGCCGTAGATGT	ABCB9	-0.313339	0
AGCGGAAGAGACAGTTTCGA	ABCB9	-0.930228	0
TGACCTTGACTGTGTTCCGC	ABCB9	-2.0903	0
TGACGATGCCATCAATGGCG	ABCB9	-2.67082	0
GCGCCACCGGCATGGCGCTC	ABCC1	0.192854	0
CAAGTTCGTGAATGACACGA	ABCC1	-0.0312285	0
TAGAAGTAGCCCTGCCAGTC	ABCC1	-0.699121	0
CCAGCCGAAAGAGAGTTCCA	ABCC1	-0.961779	0
CGGAAAACATCATCAGGTCG	ABCC1	-0.97348	0
CCGATGGCTCCGACCCGCTC	ABCC1	-1.43418	0
TGCACGTGTACCAAGCTTAC	ABCC10	0.738053	0
ATCCGAGACAACATCCTCTT	ABCC10	-0.169553	0
GTAAGCTTGGTACACGTGCA	ABCC10	-0.62881	0
AATGGACAAGAGTCTGACTC	ABCC10	-0.823915	0
ATTTGATGCACAGCTGTACA	ABCC10	-1.09559	0
TTGGGGACAGCTTGTACCAG	ABCC10	-1.6597	0
TGTCGATGCCACGATTCACG	ABCC11	1.09004	0
GTGAATCGTGGCATCGACAT	ABCC11	0.0884642	0
CGCTCATGATCCAAAGCTTA	ABCC11	-0.586115	0
TTCCCTTCCGTCCCAAGCCG	ABCC11	-1.03444	0
CTAAGCGACTCCGTAAGCTT	ABCC11	-1.13804	0
GGACTCACCTCGGCTTGGGA	ABCC11	-1.42383	0
GATGAGTCATATGTCGACAA	ABCC12	-0.0699702	0
TGCCGCACTCACCGGCCCTA	ABCC12	-0.235207	0
CGTGCGGTAGTTGATGGCCC	ABCC12	-0.65708	0
CCAGAGGACACGCGTGTTGA	ABCC12	-1.23575	0
CTGGGCCATCAACTACCGCA	ABCC12	-1.75056	0
CACCATCACCGGCGTGAGCC	ABCC12	-2.09869	0
TAGGTCTTACCCATGTGCCT	ABCC2	0.859686	0
TCCTTACCTGTAAGAGTGTC	ABCC2	0.2435	0
GTATCGAGAGAATCCAGAAT	ABCC2	0	0
GGATTCCCTTGGGCTACCTA	ABCC2	-0.20154	0
GGATTGGTATATCGAACAGC	ABCC2	-0.455634	0
TTCTCCACGTGTATAAATCC	ABCC2	-1.31512	0
GCCGCTCATACTGTATCAGC	ABCC3	0.418191	0
GGCGACCCACAGGTAGATGC	ABCC3	0.069234	0
CCCTGCTGATACAGTATGAG	ABCC3	-0.655187	0
GGAGTAAAAAAGGTCCGCCC	ABCC3	-1.20821	0
GGATGATGTAGCCACGACAA	ABCC3	-1.2512	0
CCCGGCCATGGACCAGGCCA	ABCC3	-1.78191	0
CTTCCTCTAATCTCCGTTTA	ABCC4	0.182686	0
ATGATTGCTCTTGTTAAAGA	ABCC4	-0.413014	0
TGATGTGAACAAGTTTGATC	ABCC4	-0.842243	0
GAAGACCGCTCACAGCACCT	ABCC4	-0.939283	0
GGCACTTCGTCTTAGTAACA	ABCC4	-1.05839	0
GAGCAATCATAAAGTGTTAC	ABCC4	-1.29238	0
GTGCCTGATGATCACGCAGC	ABCC5	0.765861	0
AGATCCACACAACCCTTCGC	ABCC5	-0.152666	0
CCCAAGGGAAAGTACCATCA	ABCC5	-0.42387	0
CATCTTACTTGGAAGTAGTC	ABCC5	-0.82368	0
ATCAACATTTGCTCCAACGA	ABCC5	-1.04163	0
AAACATTCTCTGCCCATCGT	ABCC5	-1.97081	0
TGGTGACTTACAGACTGCTG	ABCC6	0.131074	0
ATCGTGGTGAGCCACACAGT	ABCC6	-0.272833	0
TTACCGCTCCGGAGGCCTGC	ABCC6	-0.352772	0
TGTTCCTGATTCACACCGAG	ABCC6	-0.38366	0
CACCTACCTATGCCTGTCTC	ABCC6	-1.41778	0
AGTCCTGTGTACCTCCAGCG	ABCC6	-1.93586	0
CTTCATGCTGCTCTTCGTCC	ABCC8	0.499245	0
TGATGACATTGACCTCCACG	ABCC8	0.0694067	0
TCACCTACCAATTAGCAGCT	ABCC8	-0.998479	0
GCGTAGCTGCGAGAAGCCGA	ABCC8	-1.17826	0
ATCCACCGCAGGTTGTGCCC	ABCC8	-1.65738	0
GATGTTGTGATAGTAGACCA	ABCC8	-1.70673	0
CGAATGTAAGAATCCATCTC	ABCC9	0.591197	0
TTTCTAGGCGGCGGGAATCA	ABCC9	-0.678464	0
TCTTCATATAATATCAACGA	ABCC9	-0.711914	0
TTCCGGGACATAACCTGAGA	ABCC9	-1.7551	0
TACTTACCAATAAACAATAT	ABCC9	-1.93483	0
CCTCTTTATGCCAGCCGTGA	ABCC9	-1.94646	0
GCGGATCATGTCGTCGTACA	ABCD1	1.34903	0
CGACGACATGATCCGCTCAA	ABCD1	0.522407	0
CCTGTCGTTCCGCAGCCGTC	ABCD1	-0.254221	0
GCGCTACATGCACTCGCGTG	ABCD1	-0.399312	0
AAGGATGAGGTTGATCTGCG	ABCD1	-0.51134	0
CCTGGTAGGAGCGCTGTAGC	ABCD1	-1.48173	0
CATGATGTACCACAAACGTT	ABCD2	0.518658	0
TTTCATAGGCGTGGTCTACT	ABCD2	-0.102286	0
CAGCAGTGGACTAATTATGG	ABCD2	-0.323082	0
CCTTATTGCACTGTTGACGA	ABCD2	-0.971214	0
TAAATTTCGAGCAGTGGTAA	ABCD2	-0.988934	0
TACCACTGCTCGAAATTTAC	ABCD2	-1.16793	0
AAAATGGGACACTAATTGAA	ABCD3	0.579239	0
ACCTCTTTACAAAATGTTCT	ABCD3	0.35733	0
CTCGAACATATTGTGATGTT	ABCD3	-0.163621	0
TTTACCTCATTGTTCTGTAA	ABCD3	-1.15066	0
GTGGTTTGCAGTGGTATCAT	ABCD3	-1.30293	0
ACCACCATTACAGAACAATG	ABCD3	-1.37881	0
GAGACCTCACCTGCGTACTT	ABCD4	0.252315	0
AGAGCAATTTGTGATCTACC	ABCD4	0.177763	0
GTCTCAGGTCATGGCGGTCG	ABCD4	-0.511587	0
CTCACTCACCCAGTAGGGTC	ABCD4	-0.918635	0
TACCTGCAGCCGAAGTACGC	ABCD4	-0.924443	0
TTGATCCCCAGTCAGTACTA	ABCD4	-1.05998	0
ATGTGTATGTATAAATATCC	ABCE1	-0.231901	0
TTATAACTGACATTTAGAAC	ABCE1	-0.612537	0
ACAAATGTACCTCCTTCATC	ABCE1	-0.76142	0
TAATAACTCACAGTTGATTT	ABCE1	-1.04904	0
AGACTTAAACCTGATGAAGG	ABCE1	-1.25868	0
TTTGAGCTAGCAATTGTAGC	ABCE1	-2.17177	0
CAGTAGAAGATAAACAGGCT	ABCF1	1.30573	0
CTCAGTGCCAACCAGTGATG	ABCF1	0.837208	0
GTACCCGCCCCAAAACCCCG	ABCF1	0.521553	0
AAAAAGCGAGATACCCGAAA	ABCF1	0.413347	0
CTAGACAAAGTGGTGAAGAA	ABCF1	-0.333112	0
TTTATAGTTCTTTGAAGAGC	ABCF1	-0.8759	0
CAAGAAACTGAAGTATTATA	ABCF2	1.42376	0
AGATCAGATTGCACACATGA	ABCF2	0.011681	0
ATGATCAGTACGTGAAGACG	ABCF2	-0.968966	0
GGTGGTTGGTAGGCTCATCC	ABCF2	-1.8077	0
CCTAGATGCTTGCGTGTGGT	ABCF2	-1.9062	0
GTTGTGCATGTGAATGATAT	ABCF2	-2.45949	0
GCCGCCGTTACGGGCTGGTG	ABCF3	-0.229813	0
GTTCTCAATTCGCACATCAT	ABCF3	-0.539428	0
TCTCCGTTATCTTTGACAAC	ABCF3	-1.11025	0
CCTTTAAAGAGTCTTAGAAG	ABCF3	-1.16684	0
TCCGCCCCACCAGCCCGTAA	ABCF3	-1.20442	0
TAGGGGCGTCCAGTAGCACC	ABCF3	-1.24	0
ATTTCCGGGAAGTTCAATAG	ABCG1	-0.168549	0
AGAAGCGCTGGGCTTCCGTG	ABCG1	-0.550091	0
ACTGAGACGGACCTGCTGAA	ABCG1	-0.580892	0
GTTCTTGATGCTGGGAACGC	ABCG1	-0.773337	0
TCTGACCACACCTGAGGGCA	ABCG1	-1.00314	0
GTCCACGCTGATGAACATCC	ABCG1	-2.05004	0
CGAAGATTTGCCTCCACCTG	ABCG2	0.576442	0
GACAGCTTCCAATGACCTGA	ABCG2	0.313716	0
ACATCTCCAGATAATCCACT	ABCG2	-0.546416	0
TACAGTGGGATCATGAAACC	ABCG2	-0.920069	0
AGCTGTCGCGGGGAAGCCAT	ABCG2	-1.15779	0
TATTAGATGTCTTAGCTGCA	ABCG2	-1.19447	0
TCGTGTGGGAGCACGACATC	ABCG4	0.348904	0
TCATGGCTTCCAACACCGTG	ABCG4	0.259103	0
CGGAAGGTCCTCAGCTCCCG	ABCG4	-0.622538	0
CCTGCTTCTCACTCAGCTTC	ABCG4	-1.04956	0
CCTGAAGCTGAGTGAGAAGC	ABCG4	-1.2324	0
TGATGTCGTGCTCCCACACG	ABCG4	-1.43001	0
TCCTTTAAAGCCACCGCGTG	ABCG5	0.223417	0
TGAACGGCCGGGCGCTGCGC	ABCG5	-0.406694	0
CTCCGGGAAAACCACGCTGC	ABCG5	-0.656101	0
GTAGTGCAGCGTCTCGCGCA	ABCG5	-0.924933	0
CTGCCCGCTCTCCACGTACA	ABCG5	-1.32938	0
GCCGGGATTGCCGCGGCGGA	ABCG5	-1.61452	0
GGTACCTGAGCTCCCTATGA	ABCG8	0.722212	0
CACGGCGGCAAGATCAAGTC	ABCG8	0.655157	0
GCTGCCCATTGATCCAGATC	ABCG8	0.0230721	0
GGCCACTCCCCAGGATACCT	ABCG8	-0.47219	0
TGTGGGCCCCATGGCCGGGA	ABCG8	-0.98116	0
CTGCCAGAATTCTTGTGAGC	ABCG8	-1.48083	0
CCCAGTAGTAGCCCAAGTAG	ABHD1	0.130346	0
CTTTGAGACCACTCGCTCCC	ABHD1	-0.161856	0
GGTGCAAGACGTATGTATCC	ABHD1	-0.241982	0
GTAGAAAGTCTCGGTGGTGA	ABHD1	-1.39316	0
GACCCTACCGTTCCACAAGT	ABHD1	-2.01001	0
AGACTTTCTACCCAACGCTG	ABHD1	-2.22539	0
TTGGAAGGTCTGGTCGATTA	ABHD10	-0.496647	0
ATTCTTGTTGGATCTAGCCT	ABHD10	-0.512629	0
TGCAATTGCACGACCAGAGA	ABHD10	-0.576095	0
AACACAGTGATCACCGAATG	ABHD10	-0.640092	0
ACCTGCATTGATGTATGCCA	ABHD10	-1.03962	0
TACAAAAGCGTTGGCGATTG	ABHD10	-2.05118	0
CCGCTCCCGTGCCCGAAAAC	ABHD11	-0.819722	0
GAGCCCGTGCAAAAAGACGA	ABHD11	-1.02941	0
ATGATCTCGTAGCTCATGTC	ABHD11	-1.51312	0
CTGGTGCCCTGCGTCGTCGT	ABHD11	-1.51793	0
GGCTAGCTTACTGCACGAAC	ABHD11	-1.53676	0
AGCGCCCGTCTACCTCTACC	ABHD11	-1.68325	0
CTTGCAGGCGAAAGGGCGTG	ABHD12	-0.354835	0
TGATTCAAACCTTGATCCTG	ABHD12	-0.393984	0
TTTCTCATCAAACTATGTCC	ABHD12	-0.559753	0
AAGACGTGACCATTGGAGTC	ABHD12	-0.986393	0
GCGTTCTTCCACCAGACTGC	ABHD12	-1.28003	0
TGGTACCTGCGTTCCCATGC	ABHD12	-1.38997	0
GCCGCATCGCCCGAGCCGCC	ABHD12B	0.389872	0
CCAAGGGGAAGGACTGTTGC	ABHD12B	-0.0447745	0
AGCTTCGCACAGACTGAAGC	ABHD12B	-0.483946	0
ACCAGGCGGCCACGCAGCTA	ABHD12B	-0.771889	0
TATGAAGCAGCCCTTCGTGA	ABHD12B	-1.33998	0
ACATGGTCGACCGCAACCTG	ABHD12B	-1.66641	0
CTCGATAATCAACCAGCAAA	ABHD13	0.880998	0
CGATGCGTTACCTTCCTTTA	ABHD13	0.486029	0
GCTAATCTCTTAGTCCGAGA	ABHD13	0.250592	0
CAAGTGCAGTGAAATAGCCT	ABHD13	-0.277777	0
GTGTCATTGTGAGTCCCATC	ABHD13	-0.610669	0
CTTTATGTTCCCATGCCCAC	ABHD13	-0.787945	0
AGGCCTTTAACTCTCACACG	ABHD14A	0.568352	0
GAGCACCTCGCGGTAAAAGA	ABHD14A	0.277708	0
GGCATAGTGGCCACTCAGCG	ABHD14A	-0.22621	0
CTCCCACGTGTGAGAGTTAA	ABHD14A	-0.261312	0
GCCGCAGTGACTCTCGAGCC	ABHD14A	-0.805449	0
ACTCCAACCCTTATCCTGTA	ABHD14A	-1.54586	0
TTCGCTTCTCCTCCGAGACC	ABHD14B	0.380223	0
CTGTTACCTGGACAAACCAG	ABHD14B	-0.538844	0
GTGATCAGTCCATCACTGAG	ABHD14B	-0.986693	0
TGAAGCAGCTGCCCAACCAC	ABHD14B	-0.988333	0
TACCTTCACACTGGCATAGT	ABHD14B	-1.25027	0
TTAAGTACCTGGCAGGTCAA	ABHD14B	-2.16508	0
CCGCGGCGATGGAAGATGAC	ABHD15	0.976956	0
CGGGTCGTTGCGGTCCCAGT	ABHD15	0.919764	0
CCGCTGTTCGCGGTGAGCGA	ABHD15	0.896875	0
CCTTCGCTCACCGCGAACAG	ABHD15	0.0727453	0
TTCGTCCTGCCCGTAGCGCC	ABHD15	-0.781384	0
CCCCACGACGACGGCCCCCA	ABHD15	-0.826421	0
TTTACAGATCCTGTATCCGT	ABHD16A	0.315672	0
AGGGGAGGACCGACGGATAC	ABHD16A	-0.0251889	0
TCTCCACCTACCTCGGAGGC	ABHD16A	-0.61838	0
GTACTATCAGCCCCGTGCCC	ABHD16A	-0.866557	0
TCGCCTTCTTCTACTTGTAC	ABHD16A	-1.81331	0
ACATTGCTGCTACTTCTGGC	ABHD16A	-2.26489	0
CTACCGTGCACGCTGCGAAG	ABHD16B	0.436422	0
CTTCGACGACCTTGTGCCGC	ABHD16B	-0.00469564	0
CGCCTCGTGGAGCGCTACCA	ABHD16B	-0.527611	0
TCAGCACGACGCCAACGCCA	ABHD16B	-1.14733	0
GCACCGCTACCCCGTCGTGA	ABHD16B	-1.49606	0
CTTCTATGCACGCTACCGCG	ABHD16B	-1.91061	0
GACTCCAACAACCCAGCGCC	ABHD17A	0.0276377	0
CAGAACCCCACCTGGCGAGA	ABHD17A	-0.0105977	0
CGCCAGGTACGGCATCAGCC	ABHD17A	-0.976959	0
AGGGAAGGCGTCGAAGCAGT	ABHD17A	-1.05398	0
TACACGGTCCTCTTCTCGCA	ABHD17A	-1.73124	0
GTCGCCCTCACCTGGTGCGC	ABHD17A	-2.01129	0
GAGTAAAGTGTATTTCGCAT	ABHD17B	1.26791	0
TATAGGGACAGTACCGTCTG	ABHD17B	0.541289	0
ATCTGTCTGAACGAGCAGAC	ABHD17B	-0.178682	0
GTCCCATGAATTATTAATAC	ABHD17B	-0.530835	0
ACTCGCATTCCCGAAGTCAG	ABHD17B	-1.44729	0
GGCAACGTTCAAACAATGCG	ABHD17B	-1.67221	0
CGCTGCGCATTCATACCTCG	ABHD17C	0.632562	0
GACAGCGCTCGTACATCGCT	ABHD17C	0.627978	0
ACCTCAGCGAGCGCGCCGAC	ABHD17C	0.071386	0
GCCCAGCCCCTTCAACCCAA	ABHD17C	-0.268414	0
GCGCGAGAAGAAGACCTCGA	ABHD17C	-0.434898	0
CTCGAGGTATGAATGCGCAG	ABHD17C	-0.718003	0
TCGCCACGCATGTTCACCTA	ABHD2	-0.356455	0
TTACCATAGGTGAACATGCG	ABHD2	-0.386587	0
AGAAGATCATCCTCTCGCAC	ABHD2	-0.532993	0
GATACATTCCACCGTTGATC	ABHD2	-0.57688	0
GTGCTGCGTCAGCGTGTGCC	ABHD2	-1.36135	0
ATTCGACCTCTTCGAGCCCT	ABHD2	-1.84796	0
CCGAGCCGAAGAACCCCACC	ABHD3	1.86536	0
TCTCACCCCCGGTCACTAAC	ABHD3	0.0945766	0
TACAGAAACGTACTACCCGA	ABHD3	-0.297152	0
TGGACCTGCGGATGTTGTCC	ABHD3	-0.390279	0
ACTCCTTGCTTGTTCCCGTG	ABHD3	-1.17945	0
TGATAACAGTACGTGTTATA	ABHD3	-1.48897	0
CGGAATCGCTGCACCAGACC	ABHD4	0.551697	0
GCAAAACGACCGCACCCCCT	ABHD4	0.54004	0
ACGTCCTAGGACAGATGCCA	ABHD4	-0.323659	0
TTGGCTGTTCTTCGAGTAGC	ABHD4	-0.851043	0
TGGGATTCTGTGCGTTGCAG	ABHD4	-0.868117	0
CTGCACACCTTCGATCTGCT	ABHD4	-0.978895	0
TCTAGGTCAGGATGGCTAAC	ABHD5	0.397154	0
TATAGACGTAGGGCACCATG	ABHD5	-0.0586835	0
ACTCCCTTTAACCCTTTAGC	ABHD5	-0.201771	0
TAAGTCTAGTGCAGCGTTTA	ABHD5	-0.950358	0
GCACAACCTAGGTGGATTCT	ABHD5	-1.42928	0
ACTCGCTGAAGTACCCATCA	ABHD5	-1.57347	0
GCAAGTTAAGAGGATACACC	ABHD6	0.494341	0
CAGAGAATCCGTGGAGCATG	ABHD6	-0.291865	0
AACATGTTTGTGATTGCGGG	ABHD6	-0.757211	0
GAGCAGGATGGATCTTGATG	ABHD6	-1.15443	0
CCCCTTCCAGGTACTGGCGG	ABHD6	-1.54742	0
CCTCTTAACTTGCCCATCTA	ABHD6	-1.583	0
ATTCCTGAAGCTCATCGACG	ABHD8	1.0108	0
TGCCCTCGTCGATGAGCTTC	ABHD8	-0.207067	0
ACCTTTGTAGAGGTCAAGCC	ABHD8	-0.932555	0
CCATGATGAGCGGCCAGTAC	ABHD8	-1.19754	0
CAAACTTATCGTGCATGCCG	ABHD8	-2.1507	0
TCGGCGGTTCCCTGGCCATC	ABHD8	-2.28607	0
CTCCATTCTCCGAAGCTGAG	ABI1	-0.587082	0
ACAGGGCGCTCCATATTCGC	ABI1	-1.28361	0
AGTAGTCTGCCACCCGAGTC	ABI1	-1.47667	0
CAACAATGTACTCCAGTTGC	ABI1	-1.6434	0
AGCGCCCTGTAAGGTATATT	ABI1	-1.70254	0
AGGAGATCCCGTCTGGCAAG	ABI1	-2.63526	0
CCCCCTAGTCCCCCTATGTC	ABI2	-0.450301	0
GCACTCCCCCTATCGCACAC	ABI2	-0.534067	0
GGGCTAGGTACGTAATCATT	ABI2	-0.589092	0
TATAACGAACTGGTCGTTCA	ABI2	-0.638222	0
AACACTTGCTAAGGATTGGG	ABI2	-0.723761	0
AAGATTCCATCCTTCGTAGC	ABI2	-0.7641	0
AGTAGTCAGCGACCCGCAGC	ABI3	1.2913	0
CTGCGAGGACAACTATGTGC	ABI3	0.755092	0
CTCCTGCAGTAGGGCGTGAG	ABI3	0.431323	0
CCTTGATGCTCTTTCGAGAC	ABI3	0.0265588	0
CGACATTGGCCATGGGATCA	ABI3	-0.193292	0
AGCACGCAGCTGTCAAGAAC	ABI3	-0.906933	0
CAAGTCACTGTCCCAATGAC	ABI3BP	0.259025	0
TGGAAGTATTACACTAGCCC	ABI3BP	0.230209	0
GTTGCATTTGCCACCTCGCA	ABI3BP	0.173889	0
TGGCACTCTGACACCGAGCT	ABI3BP	0.0589727	0
CGCACAACTATCAGATATTT	ABI3BP	-0.0913644	0
AGTCAAAAGAAGTCATGTTC	ABI3BP	-0.703229	0
ACTCACCAAGGAGCTGCACC	ABL1	-0.522553	0
AGAGATCAAACACCCTAACC	ABL1	-0.661272	0
TGCACTCCCTCAGGTAGTCC	ABL1	-0.978483	0
CCTCGTACACCTCCCCGTAC	ABL1	-1.03172	0
TGTCCCCCAACTACGACAAG	ABL1	-1.28698	0
CCGGCAGGAGGTGAACGCCG	ABL1	-1.29621	0
GTCCATCTCGCTCAGGTACG	ABL2	1.60352	0
TGATAGCCTCATTTAGTGCC	ABL2	0.629473	0
GGCTCCGAGCAAGTTCTCCT	ABL2	-0.506087	0
CACTGCTGCCCCGGATCCCG	ABL2	-0.59733	0
TCTCTGTGGTGCGCCCCGCC	ABL2	-0.965965	0
TCCCTCGTACCTGAGCGAGA	ABL2	-1.53542	0
CGAAGCACTTCACCCTTGCA	ABLIM1	0.533897	0
CTAACCTTTGTAGTCTCCCA	ABLIM1	-0.000309309	0
CATTTATGGCAGTGAATGAC	ABLIM1	-0.240145	0
CGTGAGCTCAGTCATTTCCA	ABLIM1	-1.0515	0
TTACTTGCTGATGTACTCCC	ABLIM1	-1.53578	0
CTTGATATCTCTTCCGCAGC	ABLIM1	-1.70986	0
CATGCATTCCTTCCCGTTGA	ABLIM2	0.596029	0
GAAGTGTTCCCTGCCCGTAT	ABLIM2	0.238259	0
CCGAGTGACCTTCAACGGGA	ABLIM2	-0.0376827	0
GTGATAGTCAGCTTCGCAGT	ABLIM2	-0.0727524	0
CGCGCTGCTGCCCACCGATA	ABLIM2	-0.408422	0
GCTGACTATCACGCCAAGTT	ABLIM2	-1.69827	0
CATCACAGGCGAAGTCATCT	ABLIM3	0.610951	0
CCACTTACTGCTAGTGTTCA	ABLIM3	-0.175481	0
GTCATCCAGTGCTACCGCTG	ABLIM3	-0.828963	0
AGCGGGTGCCATAGAGTTGC	ABLIM3	-0.988804	0
CTTCGCCTGTGATGAAGTCC	ABLIM3	-1.12586	0
GCGGACCACTTCCCCTTTGC	ABLIM3	-1.96937	0
GGATCATAGGTCGAAGTGCG	ABO	0.586342	0
TGCAGCATGTCTCGTTGCCA	ABO	0.515718	0
ACGGTGTCAGCACCTTTGAC	ABO	0.273835	0
GATGGTCTACCCCCAGTCAA	ABO	0.018008	0
AGCCCCAGAAGTCTAATGCC	ABO	-0.189115	0
GCAACGAGACATGCTGCAGA	ABO	-0.528059	0
CGTCTCCCCGACTCCACCTG	ABR	0.193746	0
CGACTCATCGATGTACGGCA	ABR	-0.182758	0
CGATAACTATAAAGTCGCTC	ABR	-0.305567	0
ACGCTTTGTACACACCGAGC	ABR	-0.505362	0
AGAGATCTACATTAACCAGC	ABR	-1.00732	0
CGTTTGTGCAGGTGGAAGCA	ABR	-1.29974	0
CAGCATGGCTCCGGGCGAAA	ABRA	-0.434429	0
GGCTATGGCCGCCCCAAAGA	ABRA	-0.661703	0
AGTCTTGCTGACCACCGTTT	ABRA	-1.14384	0
ATGTCCACCCGCCTACACAA	ABRA	-1.46639	0
GATGTGCTCCTCAGCACGCT	ABRA	-1.85772	0
GGGCGAATGAGAACAGCATC	ABRA	-2.30357	0
CTCTTAAAGCTGCAAAACGA	ABRACL	0.65099	0
TGCCAACCTCTTTGAAGCAT	ABRACL	0.566074	0
CACATTTATCATCACGGAAG	ABRACL	-0.399797	0
GGAAAGTTAAGCGTGAAATT	ABRACL	-0.908231	0
AGTGGAGGAAATTCATCGTT	ABRACL	-1.43233	0
GATGAATTTCCTCCACTAAG	ABRACL	-2.08559	0
GGGACGTGAACGGGCTCGCC	ABT1	0.94818	0
GGTCGGACGCGTCTTCTTTC	ABT1	-1.29383	0
TAGACTGGCCGCCACGCGCT	ABT1	-1.37953	0
GACGCGTCCGACCTCGCCAT	ABT1	-2.0598	0
CGAGCCCGTTCACGTCCCCC	ABT1	-2.10512	0
CAAGCGCATAGCCAAGCGCG	ABT1	-2.13345	0
CCTGCTGGAGCAGCGAGACG	ABTB1	0.417132	0
ATAGTAATCCCGCCTCCTGC	ABTB1	0.147186	0
AGGTGAATGTGCGGGACAAG	ABTB1	-0.395141	0
CTGCCCACAGATCAACCCCG	ABTB1	-2.23578	0
GCGCTCACCATCGAAGGTGT	ABTB1	-2.39797	0
CTGCTGCAGTACCTGTACAC	ABTB1	-2.80895	0
TCCCTACCGTTCATTGTTCA	ABTB2	-0.430088	0
TGCGTACTCGTGGATGCGCA	ABTB2	-1.1894	0
ACACGCTCTACTACTTTCTG	ABTB2	-1.44807	0
CTCCGAGATGCTGCCCACGC	ABTB2	-1.552	0
CGGCTCGCTCGTCATGGCCC	ABTB2	-2.74838	0
CGCCGGCGCTCATGCTGTAC	ABTB2	-2.81149	0
TATCCGCCCCAGCACCACCA	ACAA1	1.26555	0
TGGGGCGGATACCCTCATCC	ACAA1	0.171555	0
ATTCACGTCCTTGAGAACCG	ACAA1	-0.243474	0
CACCCCCGACGAGCTTCTCT	ACAA1	-0.76887	0
GATTCGGGCCATGATTGCCC	ACAA1	-1.44831	0
TGTGTCAGAAATGTGCGTTT	ACAA2	1.11657	0
TACCTGACATCCATTCACAA	ACAA2	0.0515963	0
CTTACCAATACCCATGATAG	ACAA2	-0.571057	0
ATTGTGGGCTACTTTGTATC	ACAA2	-1.19095	0
TTCTTCAGATGCTATATATT	ACAA2	-1.23937	0
CAAGCTTGGATCAGATATCA	ACAA2	-2.33853	0
CAACAACAACTATGCAAATG	ACACA	-0.624342	0
GATCACTATGTGCCAGTGCC	ACACA	-0.927199	0
TGGCTTGCACCTAGTAAAGC	ACACA	-1.05424	0
GAAGACCTTAAAGCCAATGC	ACACA	-1.12266	0
GCAGAATTTGTTACTCGCTT	ACACA	-1.63242	0
TGCAATTAGATTCGTTGTCA	ACACA	-1.8318	0
GGGTTGGGACCTGTAGCGTC	ACACB	0.372939	0
TACCTGCACGGGGATTCTCT	ACACB	0.309096	0
CGTTGTCGCCCAGACGCTAC	ACACB	0.286516	0
GATCATTACGTCCCCGTCCC	ACACB	-0.416399	0
CCCTTGTCATAAACATCTTC	ACACB	-0.671803	0
TTGCGTGAAAGACGTAGATG	ACACB	-1.26304	0
TGCTCTCATAAATCTCATCC	ACAD10	0.359376	0
TCAGATTGTGGAGTCCTGCA	ACAD10	0.34422	0
GTACAGAATCGTATCCCTTC	ACAD10	-1.53614	0
ATAACTCAAATTCGGGCAAA	ACAD10	-1.56596	0
AAGCACAGCTTGTAGATCCT	ACAD10	-1.79036	0
GTTAAAGACCTCCGTGCCTG	ACAD10	-2.17482	0
CCACTCCGATAGCTGTTGCA	ACAD11	0.282482	0
TGCAGTGATACTTCTGTCAT	ACAD11	0.177687	0
TTACGTAATGGAACATGTGC	ACAD11	-0.218623	0
CTAACTGTACCTCTTTAGGG	ACAD11	-1.12444	0
AGAACGTTCAGCCATATATG	ACAD11	-1.4626	0
CTGAGCCAATGTTTCTACCG	ACAD11	-1.98717	0
TCTGACCTCCGCTAAGAAAC	ACAD8	1.14498	0
TTGCCCACCGCTCTGTACCA	ACAD8	0.203889	0
TCCGAAGCTATCAATCATCC	ACAD8	-0.525354	0
AGACCCCTCCGAAGCCTAGC	ACAD8	-0.837535	0
TGACTTTGCTGCCCGAGAGA	ACAD8	-1.66799	0
GCCTTCCGCATCACATCCAC	ACAD8	-1.74976	0
CTCCCCTAGTCTTGAGTACA	ACAD9	0.572412	0
ATCCTTGGAGAGGTCGGAGA	ACAD9	0.261844	0
CGCCAGTTTAGGCAAGTATT	ACAD9	0.251953	0
TGACCTTGAGGCCAATAGCC	ACAD9	0.138445	0
TGAAAACACCAAGATACCTG	ACAD9	-1.24435	0
AGCCAAATACTTGCCTAAAC	ACAD9	-1.38296	0
CTCACCGCGCGGCGGGCAGC	ACADL	-0.622688	0
CGCGTAGGGACCCTCGGAGA	ACADL	-0.739365	0
TTCTAGACGTTCTTCCCCTC	ACADL	-0.871592	0
TGTACTCCGCAGCTATTGTC	ACADL	-1.12478	0
GCTGGAAAACAAGGACTGCT	ACADL	-1.60473	0
GCCACTTACTCTGAGTGATG	ACADL	-1.85301	0
TCCCCCTAATTAGAAGAGCC	ACADM	0.835462	0
GAAAGCTTACCACAGTTCTC	ACADM	0.210471	0
ACTGTAGGAGGTCTTGGACT	ACADM	-0.45784	0
GCCAATCGACAACGTGAACC	ACADM	-0.531761	0
TGCTCGTAAATTTGCCAGAG	ACADM	-0.599883	0
GGGGTTCAGACTGCTATTGA	ACADM	-0.697033	0
GGCGACTCATGGGTTCTGAA	ACADS	0.128614	0
TGGCGTAGGCCAGGTAATCG	ACADS	-0.0810049	0
CCTGGCCTACGCCATCGCCA	ACADS	-0.782268	0
CAGAACCCATGAGTCGCCCT	ACADS	-0.793549	0
GGCAGGTACCTGGTTCGCTG	ACADS	-0.956187	0
TGCTTTGCCCTCAGCGAACC	ACADS	-1.62525	0
TATTGAGTAGAGCTTCTGAC	ACADSB	0.0688344	0
ATCTCCCTCTTTATCAGCTC	ACADSB	-0.510495	0
ATCCACTGTGCTCGTGATAG	ACADSB	-0.523387	0
TTCCTCTATCACGAGCACAG	ACADSB	-0.777524	0
TGCACCTTTGGTTTCAACCA	ACADSB	-1.23882	0
TCCACATCTTTGATCCATTG	ACADSB	-1.35189	0
CGATGACAGCAAAGACGATG	ACADVL	0.580564	0
ACAGTCCATGTTGGGGGGCC	ACADVL	-0.0275977	0
GAGCCCCTTACCCGCCGCCG	ACADVL	-0.0968825	0
TGTCTAACCGAGCCCTCAAG	ACADVL	-0.265109	0
GCTGGCAGGAACCCGGATAA	ACADVL	-0.313081	0
CACAGCAGAGGTTCGGATGG	ACADVL	-0.692924	0
CCCCAGAGTCATTGGAGCGC	ACAN	0.900738	0
GCTGCGCCCTGTCAAAGTCG	ACAN	0.816489	0
GAACTATGACCACTTTACTC	ACAN	0.442261	0
CACGAAAACCCAGAGTAAAG	ACAN	0.204035	0
GCTACACCCTCGACTTTGAC	ACAN	-0.282183	0
GCGGGTCAACAGTGCCTATC	ACAN	-0.405898	0
GCCAGCCGCGCCTTCGTTGT	ACAP1	0.761492	0
GGCTTCCACCAGCTCAATAG	ACAP1	0.595602	0
TCCCAGAGCCTCTATTGAGC	ACAP1	-0.426916	0
AAATGCCGACAACGAAGGCG	ACAP1	-0.71519	0
CCCCATCTCACTCCTTGACC	ACAP1	-1.04386	0
TCTGCTGCTGCAGTGTGTGT	ACAP1	-1.83061	0
CCTTAATTGATCTCTGAGTT	ACAP2	0.781112	0
AGCCCTCGATTATGTGCTTC	ACAP2	0.495058	0
CCAAACTCAGAGATCAATTA	ACAP2	0.271687	0
CATTACTAGAATACTGAGCC	ACAP2	0.0206406	0
TCTTGTTGCTGTCAGAATGT	ACAP2	-0.67821	0
TAGTAATGATGCTGTCGTTG	ACAP2	-1.64002	0
CAAGAAGAAGTTTGAGATCC	ACAP3	0.403653	0
CGCTGACAGCCTACAGGAGG	ACAP3	0.0562449	0
TTTGACGTGGACGCGCCCAG	ACAP3	-0.758874	0
CTGGCAGATCAATGTTCTGC	ACAP3	-0.783277	0
GTCCACGTCAAACTCCACTT	ACAP3	-0.998124	0
GGTAGTTCACCACCTCCTGT	ACAP3	-2.56044	0
TGTATCAAAACCCACTTTGA	ACAT1	0.0801016	0
AAGTGCCGCCAGCACAGCCA	ACAT1	-0.0192654	0
CCCAATACTGCCTGCCTTGT	ACAT1	-0.312771	0
TGCTCCATCATTCAGTGTAC	ACAT1	-1.71809	0
AATGCCAGTACACTGAATGA	ACAT1	-1.74011	0
TCCTACAAGGCAGGCAGTAT	ACAT1	-1.78319	0
TGCATTTCACAACTGTCATA	ACAT2	0.354473	0
TGCCTTGCAGTCCAGTCAAT	ACAT2	0.202246	0
TCGGCGGCGCGGACCATCAT	ACAT2	-0.181351	0
CAGAGTATACTGTCAGTCAG	ACAT2	-0.334197	0
AGTCTCCTATCCCTATTGAC	ACAT2	-1.91619	0
GCCGCCGAGACGATGACCAC	ACAT2	-1.97889	0
TGCGTCCCACAAAATAGAGA	ACBD3	0.555618	0
TAATCCAGACACTTGTCCTG	ACBD3	0.444622	0
CATGTCTAAAGAGGATGCCA	ACBD3	-0.219402	0
TATGCAGCCCAACAGTATCC	ACBD3	-0.234225	0
GATAGTGTTGCTCCTGCAAC	ACBD3	-1.71117	0
AAGGCTTCGACGGGAGGAAG	ACBD3	-1.9982	0
CAGTTTCATTTCAGTGATGT	ACBD4	-0.0466371	0
ATTCTACAGTTACTACAAGC	ACBD4	-0.667792	0
CAGGGACGCCTGGAACAGTC	ACBD4	-0.859644	0
CAGCCTCACCGTTCTTGGGC	ACBD4	-1.1564	0
TGTTTCTGGCAGTCGGGCTC	ACBD4	-1.59046	0
TCACCACTTATATCGTCCAA	ACBD4	-2.49371	0
TTCTTCAACATATGCAATCA	ACBD5	0.0414038	0
GATCATGTTGAAGATGTTAC	ACBD5	-0.0187604	0
TAGGGATGCTTGGAGTTCAC	ACBD5	-0.0937275	0
AGGAGTTCTGATATAACCTC	ACBD5	-0.408158	0
TGAAGTTTACTGTGATTCTA	ACBD5	-0.54949	0
GAAGAATTGCTGCGTGTCAT	ACBD5	-1.16878	0
CTTACCTGAGGATTCCAACC	ACBD6	-0.291564	0
CCTTCAAAATCAAAGAAGCT	ACBD6	-0.678858	0
CAGCTCTCCACCGCTGTCGC	ACBD6	-0.864558	0
CCCCCATAGCCCTGAGATCG	ACBD6	-0.986575	0
CGATATATTCCTGCATTGCT	ACBD6	-1.0145	0
GCCATCACCGGCGACAGCGG	ACBD6	-1.09032	0
CCCGGGTACCTGCAGGGCCA	ACBD7	1.55817	0
GAGGTTCCATGCTTCCCATT	ACBD7	-0.0237633	0
TATCTTTCTAGGGTTGTCGA	ACBD7	-0.176928	0
GAAGCATGGAACCTCAAAAA	ACBD7	-1.02163	0
CTTTACAAACAAGCAATAGT	ACBD7	-1.84164	0
CTGAAAGCAAGACCAGATGA	ACBD7	-1.89881	0
CTGCAGGACTTCGGGATGTC	ACCS	1.377	0
ACTTGGCCACTTCCTCCCGG	ACCS	1.13762	0
TCTCCAGGGCATCATTAACT	ACCS	0.477497	0
GACTTACCCGCCAGGACAGC	ACCS	-0.788309	0
GGCTCTTGCAGTAGAAAGAC	ACCS	-1.00489	0
CTGTGTACAGCGTGCCAAAG	ACCS	-2.13714	0
GGTTCCTGACCTACTACTGC	ACCSL	1.50631	0
ATGGTTCTGTGTGATCCAGG	ACCSL	0.911396	0
CTCCAGGGTTTCATTAACCT	ACCSL	0.650226	0
ACCGGGCCACTTCTTCCCGC	ACCSL	-0.755199	0
AATGGCTGCCCTCTCCAATC	ACCSL	-1.08155	0
CTTCAGGTGGTGGTTCTAAA	ACCSL	-1.53804	0
GGTTCATGTCCAGGTCGCTG	ACD	1.48341	0
CAGCCCCGGCTACGGGTGCC	ACD	-0.10111	0
ACCAACCAGGCACCCGTAGC	ACD	-0.661984	0
GACCCACAGTGTCCGATGCC	ACD	-0.753663	0
CCCCGACGTCGGACGTATCA	ACD	-1.43814	0
CCGCGCCGCCCTCAGCGACC	ACD	-2.86878	0
CCGATGATCCTGCGCAGCTG	ACE	1.55696	0
AGGAGCTGTATGAACCGATC	ACE	0.149168	0
CCCGCTGAAACCGCTGTACG	ACE	-0.34603	0
CCCTGCTAAGCAACATGAGC	ACE	-0.528504	0
AAGGGCCGTACCTGGGTCCA	ACE	-1.11529	0
GAGCATGGCGTAGCTTCGCG	ACE	-2.02138	0
TCAAGTAATAAGCATTCTTG	ACE2	1.31897	0
CAAGTGAACTTTGATAGAAC	ACE2	-0.0368199	0
TGTGGACTGTTCCTTTAAAA	ACE2	-0.126569	0
TGCTGCTCAGTCCACCATTG	ACE2	-0.52558	0
ATGAGCACCATCTACAGTAC	ACE2	-0.657614	0
CACAGTCAAGCTTCAGCTGC	ACE2	-0.867441	0
GCACCTGATTGAGGTCTCCG	ACER1	-0.0891392	0
TGGACGAGATCGCCATCCTG	ACER1	-0.231547	0
GAGGGCGTAGGCGTTGACCG	ACER1	-0.265685	0
CCCGCTACATTTACGTTGTC	ACER1	-0.742055	0
CATTCTCTACATCGTGTGCC	ACER1	-0.801003	0
GTGCCGAAGCTCCTTATTGC	ACER1	-1.0276	0
CCGCACCGTGTTGTAGAACT	ACER2	0.842903	0
CCATGCAACCCTTAGTTTCT	ACER2	0.278212	0
GCATCTGACCCAAGAAACTA	ACER2	-0.157168	0
CTACTTAATCTGGACTCTTT	ACER2	-0.852111	0
TATCGCCGAGTTCTACAACA	ACER2	-0.876136	0
ACGAAACAAGCACATGCAGA	ACER2	-1.12435	0
TTTCATATTTCAGAGTCATG	ACER3	0.130863	0
ATGATTATACCTCCAATGTT	ACER3	-0.623394	0
CTCTGAACTGCACCGAACAT	ACER3	-0.84109	0
ATGCAACAGCTGTATATCAT	ACER3	-1.02148	0
CCACCATGCATGAAATTGTG	ACER3	-1.64051	0
ACACAGGAACTTTCGAAAGA	ACER3	-2.13178	0
CCCAGCGACTGATGCGATAC	ACHE	-0.204128	0
CCCACAATGGCCCCCGTACA	ACHE	-0.382522	0
GGCTCAGCAGTACGTTAGTC	ACHE	-1.25258	0
CCACAATGTCGTGTGCCCCG	ACHE	-1.49172	0
GTTCGACCACTACAGCAAGC	ACHE	-1.75428	0
GGCCGCAGACACGCTCGACG	ACHE	-2.42156	0
TTTCGATCTTCAGTCAGTCG	ACIN1	1.00167	0
ACCTTTCTCTTCAGAAATTG	ACIN1	0.456677	0
GGTTGGCATGAGTACGTGCC	ACIN1	0.195474	0
CAGTTTCATAAAACAGTATC	ACIN1	-0.629637	0
AAGGAGAAAGACGATCATCT	ACIN1	-0.711	0
AAAAGCAGCAGGAGCTACTT	ACIN1	-2.34113	0
GCTGAGCATGAACGATCTCC	ACKR2	0.40869	0
TGCTCCGTTACGTGCCTCGC	ACKR2	-0.0644675	0
TGGTGGCCTTCTTCGTGCTA	ACKR2	-0.6807	0
ATCTCAACCATCCGCCTGCG	ACKR2	-1.39211	0
CAACAGCAGCGACTGCATCG	ACKR3	-0.0864824	0
ACTGGACGCCGAGATGGCTC	ACKR3	-0.124714	0
CATCTCGGCGTCCAGTGACC	ACKR3	-0.249706	0
ACGCAGACGTGACGGTCTTC	ACKR3	-0.57575	0
CATGATTGCCAACTCCGTGG	ACKR3	-1.02651	0
CAATGACGAAAACTATTGTG	ACKR4	-0.42483	0
CCTTTAAATGCTAAAAGTAC	ACKR4	-0.761851	0
ACTAAAGTCCCCAGCCAATC	ACKR4	-0.806905	0
TGTGCTACTTTATCACAGCA	ACKR4	-0.958922	0
GTGCGATGCTTTCTGTGACT	ACKR4	-1.8433	0
TATCAGCATAGACAGATATG	ACKR4	-2.26214	0
GAGAGCAATTCGAGATTACC	ACLY	0.71999	0
TTCCACGACGTTTGATCAGC	ACLY	0.220702	0
ACCTACCGATGTGCTCCCGC	ACLY	-0.534378	0
TTGTGACTTCGTGCTCCTTC	ACLY	-1.12696	0
AACTTCCTCCTCAACGCCAG	ACLY	-1.67706	0
GACCAGCTGATCAAACGTCG	ACLY	-1.82123	0
CCACTGCAGAGGTTTGGCTA	ACMSD	-0.726465	0
ATTTCTCTAATACGAACTTC	ACMSD	-0.758778	0
CCGCTACTCACCGCATAGAC	ACMSD	-0.875381	0
TCAGGTCCCACTCGTTGACG	ACMSD	-0.971105	0
TTCCTGTCATGTTTAGCTAC	ACMSD	-1.33643	0
GAGTGGTGCGAGAGAATTGC	ACMSD	-1.87561	0
AGTACGTGAAAGACGAATTT	ACN9	-0.28394	0
ACTCGAGAAACGTGCCGCCC	ACN9	-0.467985	0
TAAATTCGTCTTTCACGTAC	ACN9	-0.602202	0
TGCAACAGCGTTATTGCAAC	ACN9	-0.928001	0
CGTGGGGCGCTATGCCGGGG	ACN9	-0.950257	0
GACTTTCGTGATGAACAAAT	ACN9	-2.28118	0
AGAAGAACTCTGATCGAAAA	ACO1	-0.0842278	0
ACCTTCTGTTGAAATCAACC	ACO1	-0.94264	0
AATGGTGAGCACGATGTCAG	ACO1	-1.04821	0
TGATCTATTACAAGATCAGC	ACO1	-1.23302	0
CGCACACCTTGCTGAGCCAT	ACO1	-1.35913	0
ATGACACGAGCAGGCTTAAA	ACO1	-1.55907	0
CACATAGCCGTCCCGCTCAA	ACO2	-0.0764318	0
CTGCTGCAGGAGTTTGACCC	ACO2	-0.202946	0
ATGCTGCCCGCTGCTGTCCT	ACO2	-0.47564	0
GCGCGGATCTGCTCGGAACC	ACO2	-0.834126	0
TGCCTTTGTCACGTCCCCAG	ACO2	-2.09966	0
TCTCGGGGTTTGCGTCGTTG	ACO2	-2.56695	0
CGCTACCGCGCCGACACCCT	ACOT1	0.724959	0
AGTAGCGCTCGTGCCGCACC	ACOT1	-0.154787	0
CTACTTGCTCAGTCATCCTG	ACOT1	-0.186128	0
CCGAACATGTCCACAATGCC	ACOT1	-0.950012	0
TGGGGGAACCTTACGCTACA	ACOT1	-0.968793	0
GGTCTCGCCCTTGTAGCGTA	ACOT1	-1.35622	0
TCCTCTCCAGGTGGGCATCC	ACOT11	0.636622	0
AGCTGAAGCAGATCACGCCG	ACOT11	-0.146372	0
ACTGTCGTTCCCCGCACGTA	ACOT11	-0.390225	0
CAAGGCCTTGGCCACCTTCG	ACOT11	-0.473168	0
CTTACCGGACAGGCAAGCCG	ACOT11	-1.89479	0
CATAGACAAGGCGCATGCGC	ACOT11	-3.32552	0
ATGACCACCTCGCCGGGCGC	ACOT12	0.0802806	0
CGTGCGCCGGCTGGATGGCT	ACOT12	-0.446841	0
GCTCAGCTCGCCGCGCGCAG	ACOT12	-0.515472	0
TTTGAAGCTGAGAAACATGC	ACOT12	-0.930976	0
TAGAGCATTCAGCACAAGCA	ACOT12	-1.44069	0
AAACTGTATGTCATCCACTG	ACOT12	-2.8662	0
TCTCTCAAAATTGCGAGCCT	ACOT13	0.579516	0
TGATATGTTATCTACTAACG	ACOT13	-0.134561	0
GGTGATAAAGGCCATGACCA	ACOT13	-0.856347	0
CTTGTTGGTCAGATCCACAG	ACOT13	-1.03279	0
GTGGAGAGTGCCTATTGCAT	ACOT13	-1.48237	0
AACACTTGCATTTACCTCTG	ACOT13	-1.95163	0
GGAACTGCGCCGAACTCTTC	ACOT2	1.09	0
CCGAACATGTCCACAATCCC	ACOT2	-0.669733	0
GGTACAGCCGGGACGCTCGA	ACOT2	-0.820701	0
CTACTTGCTCAGTCATCCCG	ACOT2	-1.14533	0
GGTCTCGCCCTTGTAGTGTA	ACOT2	-1.40443	0
TGGGGGAACCTTACACTACA	ACOT2	-1.5552	0
TTATATCCACAATGTCCACG	ACOT4	1.08404	0
TGAAGATCTCCCCAATAACA	ACOT4	0.655236	0
CGCAGCGTAACCCGCTGCTC	ACOT4	0	0
CCGCGCACGGCAATGCGCAC	ACOT4	-0.750137	0
GGATATGTTGTCCATGTTAT	ACOT4	-1.12264	0
ATAAGGAATGCTCTCGTAGG	ACOT4	-1.73107	0
CCTAAACTTGTCGATGATCT	ACOT6	0.662971	0
AATCCAAGAAGCGCAATACT	ACOT6	0.364756	0
GCGTGCACAGAAGCTCTAGA	ACOT6	-0.465811	0
CCTAGATCATCGACAAGTTT	ACOT6	-1.25912	0
GGTCCTAGTATTGCGCTTCT	ACOT6	-1.28589	0
CTTTATGCTGCAGCATCCAA	ACOT6	-1.72257	0
CGGTGCGCTCGACACGAGCC	ACOT7	0.297288	0
TTTCTCGCAGTATTCCCGGC	ACOT7	-0.565863	0
CCTCGAGGTGCCTCCTGTTG	ACOT7	-0.819123	0
TGTCCACATTCTTCAGCGAC	ACOT7	-1.52848	0
CTCTTACCTGGGTTGAGGAC	ACOT7	-1.62797	0
GTCTCCACAGGAGCGCTGTG	ACOT7	-2.01707	0
GCGCCAATGGGTACCTCTTT	ACOT8	0.616807	0
CGGTCGTGACCAAGACGCTA	ACOT8	-0.697228	0
GCTCAACCGAATTGCTGCTC	ACOT8	-0.887919	0
ACGAACAGGGTCGAGCTTCT	ACOT8	-0.897471	0
CTGTTCGTGTCCGCTCCACT	ACOT8	-1.01615	0
GAACTAGATGTCGTCCCCGC	ACOT8	-2.45166	0
TGACTGTTCAAAACACCGTA	ACOT9	1.05208	0
CTCCATCCACACTGCATTAG	ACOT9	0.308283	0
CAGATTTGGCAGGATTCTTG	ACOT9	0.143066	0
GAATTCAAAACTGAAGAGTT	ACOT9	-0.315865	0
AAATATTTCTCTCGTAATTC	ACOT9	-1.40472	0
CACAGGATGGACTGCCTCCT	ACOT9	-1.51683	0
CACGTATGACCCTGAAACCC	ACOX1	0.568253	0
CACTCGCAGCCAGCGTTATG	ACOX1	-0.267868	0
TTCACGAATAGGTACGATAA	ACOX1	-0.498499	0
ATCGTACCTATTCGTGAAAT	ACOX1	-1.07138	0
TGACAGCCACCTCATAACGC	ACOX1	-1.48238	0
TCCTTAGGAACTCACCTTCG	ACOX1	-2.07974	0
TGATAGCTCGGCGCCTGGGT	ACOX2	0.969219	0
AGGCGCTCACCTTAGCAGCC	ACOX2	0.664765	0
CTGCCACTCACCGGATCAGG	ACOX2	0.630661	0
CTCCATGACGCCTTCCTGTC	ACOX2	0.461679	0
TCTGGTTCCAAGCCTCGTGC	ACOX2	-0.577677	0
GCCGAGCTATCAACCGGATG	ACOX2	-0.985337	0
AGCAAACACCACCGCGTGAG	ACOX3	0.514653	0
CGAAGATCCGCTTGCATCGA	ACOX3	0.22727	0
GCTGCATCCCTTTATCGTGC	ACOX3	-0.176497	0
CAGCTCGCGATACTTCTCCA	ACOX3	-0.443614	0
ATGTCGCCAACCATCACTCC	ACOX3	-0.991515	0
GAAGAAGGGTCTTCGGGTCC	ACOX3	-1.37039	0
GTCAGCCGAAGCCTTGTCAT	ACOXL	1.31176	0
AGAGGACTTCTCCTATGACA	ACOXL	0.0263065	0
GCCCTGAACATGTTACTAAG	ACOXL	-0.459573	0
TCCAGTGCGGAATAATTTAT	ACOXL	-0.983147	0
CTGCCTCTGTTAAAACGTGC	ACOXL	-1.52984	0
TCAGAGAGTGAAGTTTGCCA	ACOXL	-1.66936	0
CCTGAAAACTGCTTCTGCAA	ACP1	0.562047	0
CAACTTCCGGGTATGAGATA	ACP1	0.256685	0
AAAGCTAAAATTGAACTACT	ACP1	-0.179189	0
GTGAGCTGCCTAAGAAATCA	ACP1	-0.275746	0
ACGGTACCTGCCGGGCAACG	ACP1	-1.47975	0
TGCTGTTTCTGACTGGAACG	ACP1	-1.66058	0
GCTTCAACCCGAACATCTCG	ACP2	1.43588	0
GCCCTGCGGCAGCGCTATCA	ACP2	0.285405	0
AGCCGTGATAGCGCTGCCGC	ACP2	-0.48044	0
GTTGAAGCGCTGCATCCCGT	ACP2	-0.579392	0
CGTTCTGCAGCTGCTCATAA	ACP2	-1.25466	0
TTCTCTCAGCTGTACCGCCA	ACP2	-1.52221	0
AGCCGTTGGGGACCTTGCGC	ACP5	0.336199	0
TGCCCTGCGCTTTGTAGCCG	ACP5	0.311404	0
TTTCCGGCTAGCACGTACCA	ACP5	-0.15527	0
GGTAGGCCCGTGCTCGGCTA	ACP5	-0.464796	0
GTGTGGTCCATAGCCGAGCA	ACP5	-0.994468	0
CACAGTCCGAGCGATCTCCT	ACP5	-1.1091	0
GGAGTCCACCCGTTGTTTGC	ACP6	0.987552	0
CAGACTGCCTCTTTACAGCC	ACP6	0.776959	0
CTTCATCCTCCTGGACAACG	ACP6	0.617003	0
CATTTGCTGCATGCCCACCT	ACP6	-0.0404844	0
ACGAACCTTCTTTCTGACAC	ACP6	-0.255782	0
CTTTAGGGGGGCATGTTTGC	ACP6	-1.65722	0
GTCACAGGGGGCTCCGTCAC	ACPL2	0.617807	0
GAAACCGTATCACCCAAAAC	ACPL2	0.563925	0
GTTCAAGGGGCTTTCGAAAG	ACPL2	-0.327465	0
ACCAGAAATTGACTGCACTC	ACPL2	-0.340319	0
CGTTTCAGTCCACCTGATCC	ACPL2	-0.814002	0
GCAGCAGCAAGAAGCGGTTG	ACPL2	-1.84986	0
TGAGTCCTATAAACATGAAC	ACPP	0.26191	0
ATGGAGCAGCATTATGAACT	ACPP	-0.0252543	0
TCCTCATGGCCACAAGGATT	ACPP	-0.323697	0
TACTTTCAGGTGTTTCGGCA	ACPP	-0.464516	0
AGACCGAAGTGTACTAGCCA	ACPP	-0.470012	0
AGGGCAGCAAGCCTTAGCCT	ACPP	-1.59545	0
ACAGTCCCGTGAAGTTCTCC	ACPT	0.128749	0
GAACTTCACGGGACTGTCGC	ACPT	-0.426407	0
CGCTTCTCACCGTGGTCAGC	ACPT	-0.51304	0
CTGGGTGGAAATGGCCGGCC	ACPT	-0.527813	0
ACCCCTGGTGTTCGTGGCTC	ACPT	-0.551052	0
CACCTCCTTGTGTGGGTCCA	ACPT	-1.22663	0
GGCGTTATCTTTAGCAACCA	ACR	1.07904	0
TTGCCTGAACCGTAACCCAC	ACR	-0.222319	0
GAACGCGCCCATTGTACCAC	ACR	-0.345229	0
AATGAAGCGCCCACACGAAA	ACR	-0.607288	0
AAAATACAACTCTGCGACAG	ACR	-0.697068	0
GTGGTGTCCGCATCGTCGGC	ACR	-1.70179	0
GGGTGCTCACCTTCCGATTG	ACRBP	0.942075	0
TGTGAAGATGTCCGAGTCTC	ACRBP	0.848214	0
CACCATCGGGCACTAAGCCG	ACRBP	0.34699	0
CACAGCCTTTCGTGGCAAGC	ACRBP	-0.536286	0
TGCGAAGAAGCGTTCGTATT	ACRBP	-1.22201	0
GTCTGATGAGAAACCGCAAT	ACRBP	-1.94147	0
CACTGCTTGACTGAACATTA	ACRC	0.392875	0
ACTCTACTTACAAGACCCAC	ACRC	-0.21737	0
TCAAGCAGTGATGACACCAG	ACRC	-0.288756	0
CAGAAGAGCTCCGAAGAGAC	ACRC	-1.12343	0
ACTCACCTCGCCTGTCTCTT	ACRC	-2.46716	0
ACTTCAGTTCAGCAACTTCC	ACRV1	0.585533	0
TAATTTGCATCCTCGTTCCA	ACRV1	-0.246376	0
CACACCCTTGAACCATGAAT	ACRV1	-0.424781	0
CTCACCAGAAGGCTGTTCAC	ACRV1	-1.06905	0
AGTCAGCCTAATGAGCTTTC	ACRV1	-1.55408	0
CCTTTGAGTGAGCTTGAGTC	ACRV1	-2.10416	0
AGAACCTCCTCCAAACAAGA	ACSBG1	0.363778	0
CTGTCCACAGGTCGTAGATC	ACSBG1	0.233558	0
TTGACTCAGCATCACGCCCT	ACSBG1	-0.65507	0
ATCACGACTGCCTTTAGATG	ACSBG1	-0.802249	0
TGTGTGCTAGTCTACACTTC	ACSBG1	-1.05539	0
CCGCCCAGATCTACGACCTG	ACSBG1	-1.65288	0
GGAACCCCAAAGACTCAAGA	ACSBG2	0	0
CGAGAGTCAGTCAACCGATT	ACSBG2	-0.530136	0
TCCGACAAGCCTCATAGTAC	ACSBG2	-0.831252	0
ATGACCTTACCCGGCTAGGA	ACSBG2	-0.869744	0
CTGGGTTTGGAGCGTTTCCA	ACSBG2	-1.05629	0
TTAGCTCCTTCTTGAGTCTT	ACSBG2	-1.17174	0
CGAGCCATGGCTGTCTACGT	ACSF2	1.01127	0
CAAGATCGTGGGCCGCTCTA	ACSF2	0.718014	0
CATCTACCCCGCAGAGCTCG	ACSF2	0.395632	0
ACGACCAAGGCCTCTCGTTC	ACSF2	-0.422499	0
TGCACCCCTGAACGTAGCTG	ACSF2	-0.50401	0
CATCCCGACGTAGACAGCCA	ACSF2	-1.95164	0
TCTTAAGTTCTGAAACGCCG	ACSF3	0.812265	0
GCAGCGCGTTGACCACACCA	ACSF3	-0.0204072	0
CTCCCGCTGCACCACGTCCA	ACSF3	-0.477877	0
GGACAGAGCCATGCCGATCT	ACSF3	-0.726768	0
CGGTATGGCATGACCGAGAT	ACSF3	-1.21337	0
AAACTGCACGCAAGAAATCC	ACSF3	-1.62693	0
GGGTCTCGTGGCGTACCAGA	ACSL1	1.42465	0
CTCGTCGCTGTCAAGTAGTG	ACSL1	0.215823	0
AACCAGACCAACCCTATGAA	ACSL1	-0.130612	0
ACTTGACAGCGACGAGCCCT	ACSL1	-0.18757	0
TCTTCCGACCAACACGCTTA	ACSL1	-1.14196	0
GGTTTCCGAGAGCCTAAACA	ACSL1	-1.69736	0
GCAATGGTTTGCTATGAGGT	ACSL3	-1.04178	0
TCACATAGTAACATTATTGC	ACSL3	-1.41717	0
CTCACAGAAGATGGCGATGT	ACSL3	-1.46477	0
CAACAGTGATGATGTGCCGC	ACSL3	-1.68779	0
CGAGTGGATGATAGCTGCAC	ACSL3	-1.99128	0
TAACATACCCATGCTGGCCT	ACSL3	-2.1869	0
GATTACCAGTGTTGAACTTC	ACSL4	0.359076	0
CTGTGAATCTCAAATCCTTC	ACSL4	-0.693101	0
AGGAAAGTTGTACTTAAAGC	ACSL4	-0.98309	0
TCATGGGCTAAATGAATCTG	ACSL4	-1.09421	0
CATGCAATCAGTAGAAGAGT	ACSL4	-1.85935	0
AATCGCAGAGTGAATAACTT	ACSL4	-2.89924	0
CAGACACAGCGAGTCCTCTT	ACSL5	0.521178	0
TTTAGACAATGGGCCCTGCT	ACSL5	0.331994	0
CAAAGAGGACTCGCTGTGTC	ACSL5	0.172333	0
AGAAGAGGTAAGACGGGTTG	ACSL5	-0.321608	0
GTCAGGATGCAGATCAACGC	ACSL5	-0.963177	0
TTTGTAAGATAGCCATCTGT	ACSL5	-1.59171	0
CCTCCTGGTAGGACAGCCAC	ACSL6	0.657142	0
ATCCGCTACATCATCAATAC	ACSL6	0.0255334	0
AGCCTAAGCAGCCTTACCAG	ACSL6	-0.386998	0
GGCCTGCTACACATATTCCA	ACSL6	-0.52911	0
ATGTACCAGGTGTTCCGCCG	ACSL6	-1.4873	0
CGGCGATCTGTGATTGGGTC	ACSL6	-2.11713	0
AACGTCTTCACACAGACCTG	ACSM1	1.01914	0
AGGGTTGTAAGGCCAACCCA	ACSM1	0.223165	0
CAATCCATCCTGAGTCCGAC	ACSM1	-0.0631543	0
ACAGGTCTGTGTGAAGACGT	ACSM1	-0.0793373	0
GTCGGACTCAGGATGGATTG	ACSM1	-1.16261	0
CAAGGTCTTTGACTTAACAC	ACSM1	-2.20419	0
TGTCTGAGAAAAGCTGTGAT	ACSM2A	0.601437	0
ACAGGCTCCCGAGAGGACGT	ACSM2A	0.48096	0
GTGCATGCTCCTAATGCCCA	ACSM2A	-0.77458	0
AACGTCCTCTCGGGAGCCTG	ACSM2A	-1.19619	0
GAACATCTTGTGCTCACTTA	ACSM2A	-1.7431	0
AGTAGCTTAATTCTCAGAGA	ACSM2A	-2.7305	0
TTAGGTCTCATCTTTATGCC	ACSM2B	0.49075	0
AGCTTACCCAGCATCCATCT	ACSM2B	0.0707144	0
ATCCACCACTCATCACTGTG	ACSM2B	-0.569442	0
ACAGGCTCCCGAGAGGATGT	ACSM2B	-0.833028	0
TGTCTGAGAAAAGCTGCGAT	ACSM2B	-1.12464	0
AACATCCTCTCGGGAGCCTG	ACSM2B	-1.39622	0
GTTCTCTGATACAATCAGCT	ACSM3	-0.139406	0
TTACTAACCTGTTCGCAGAC	ACSM3	-0.565343	0
TTACCCGATCTCCTCTTTGT	ACSM3	-0.84055	0
GGCATGACGTAGCATCTTCC	ACSM3	-1.17034	0
TGATGCTAGCTCGTGTCACC	ACSM3	-2.00393	0
GATGCAACAGCGTCTACTGC	ACSM3	-2.57951	0
AATACAATGGACTCCACCGC	ACSM4	0.322181	0
TGGGCAGAATCACGGCCAAA	ACSM4	0.240011	0
CCCAGGGATCATCTTCATGC	ACSM4	-0.242805	0
AATGTAGCTTGCATACGAAC	ACSM4	-0.341891	0
TCAACCTACCTGGACATCAT	ACSM4	-0.844547	0
TGAAGTCCTCAGATATCATA	ACSM4	-1.50103	0
GCTGTGTCCCAACCATCTTT	ACSM5	0.604321	0
CGTACAGCTCCACACCAGTC	ACSM5	0.240813	0
CTGCACAAGCAGCCGAAAGA	ACSM5	-0.691833	0
TCTTACATTCAGGATAACTT	ACSM5	-0.844964	0
TGACCGAATCTGACATCTTC	ACSM5	-0.981115	0
GAGAAGTGGAAACACCAGAC	ACSM5	-1.03071	0
CCAGATCAAAGCAACGCTCT	ACSS1	0.156603	0
ACGAGAGTGTCCCGCGCCAG	ACSS1	-0.0338303	0
TGGCGCGGGACACTCTCGTG	ACSS1	-0.391222	0
CCGAGAGCGTTGCTTTGATC	ACSS1	-0.4884	0
GCCGGCCATGCGGTGCGAAG	ACSS1	-1.24385	0
TTCCTCCACTTCGCACCGCA	ACSS1	-1.34005	0
TACAACTTTGATGTGACTAA	ACSS2	1.10237	0
GACTACATCCAGAATGCACC	ACSS2	0.933305	0
CCACAGTAGACATGTCCCCG	ACSS2	-0.181793	0
GCTCAGAATGACCATGACCT	ACSS2	-0.9144	0
TCACATCAAAGTTGTACCGA	ACSS2	-2.11197	0
TAGTCGCATTGATCATGTAA	ACSS3	1.0137	0
GTTGATCGTCATATTGAAAA	ACSS3	0.316073	0
TGTGTAGGAGGCGGTTCCTT	ACSS3	-0.493843	0
CTCCCGGTCGTGACCTTGAT	ACSS3	-0.696259	0
TACATCGCCTGTGGGATCAT	ACSS3	-1.19071	0
GTTGCTTTAGTGTTTGTAAC	ACSS3	-2.03121	0
GTTGTGGGTGACGCCGTCGC	ACTA1	1.24726	0
CAACGAGCGCTTCCGCTGCC	ACTA1	0.755682	0
GGGGCACCACGATGTACCCT	ACTA1	0.613195	0
GCCCCCCGACATGACGTTGT	ACTA1	0.00352081	0
CGGTGAGATCGCGGCCCGCC	ACTA1	-0.780155	0
CAACGTGCCCGCCATGTACG	ACTA1	-2.79459	0
CTGAAGTACCCGATAGAACA	ACTA2	0.108154	0
GGCCTCACCAGTAGTAACGA	ACTA2	-0.114226	0
TCAGGGGTGCCTCCGTGAGC	ACTA2	-0.194584	0
CCTACCAGTTGTGCGTCCAG	ACTA2	-1.10028	0
GGGACAAAAAGACAGCTACG	ACTA2	-1.11295	0
TTGTCTCCCAGGCATCGTGC	ACTA2	-1.43101	0
CAACCGCGAGAAGATGACCC	ACTB	0.146949	0
TCCTTCCCAGGGCGTGATGG	ACTB	-0.335104	0
AGCCATGTACGTTGCTATCC	ACTB	-0.632816	0
CGTACAGGGATAGCACAGCC	ACTB	-0.774328	0
CTCTCAGGCATGGAGTCCTG	ACTB	-1.01528	0
CACCTTGATCTTCATTGTGC	ACTB	-1.48399	0
TGCCAGATCCAGGCGTAGAA	ACTBL2	1.22649	0
GGAAGTTCATAGCTCCGTTC	ACTBL2	0.57458	0
TCGGAAGCGTTCATTCCCAA	ACTBL2	0.130609	0
GCCTCATGCCATTCTACGCC	ACTBL2	-0.137641	0
TCGAGGACGCCCTATCATGG	ACTBL2	-0.964839	0
TCCTCGACACCAGGGCGTTA	ACTBL2	-1.67614	0
TCCCCGGGCAGGCATTGTTC	ACTC1	-0.151515	0
TGCATACGATCAGCAATACC	ACTC1	-0.261241	0
TGGTACGGCCAGAAGCATAC	ACTC1	-0.476035	0
GTGCTATCCCTGTATGCTTC	ACTC1	-0.710891	0
GTGTGACATTGATATCCGCA	ACTC1	-1.10444	0
CTACAACTCACCAATGAAGG	ACTC1	-1.40325	0
AGCTGTAGCCTCGCTCAGTG	ACTG1	0.267552	0
CAAGCAGGAGTACGACGAGT	ACTG1	-0.150514	0
CAACACCTACCCAGGAAGGA	ACTG1	-0.693918	0
CCCCTAGGTATGGAATCTTG	ACTG1	-0.798008	0
TCGACTCACCTTGATCTTCA	ACTG1	-0.818422	0
TCCCCTGCAGGGCGTCATGG	ACTG1	-2.39938	0
TGAGCACGCACCTGGTGGCG	ACTG2	0	0
TCTGTCCACAGGCATCGTCC	ACTG2	-0.267406	0
GTGTGACATTGACATCCGTA	ACTG2	-0.44347	0
ACCGCGCTCGTGTGTGACAA	ACTG2	-0.706752	0
GGTCACGGCCAGCCAAGTCC	ACTG2	-0.742433	0
CCACTAGGCATGGAGTCCGC	ACTG2	-1.37709	0
CATGGCTAGCACCGCGTTGC	ACTL10	0.611698	0
GGGCCGCGTAGCCGTGCCGC	ACTL10	-0.056804	0
CCACGAGTGACCCGCGTAGA	ACTL10	-0.139322	0
TGCTCCACCGGCGCGTTCAG	ACTL10	-1.00517	0
ACATGGCCCGAGTTATCCAG	ACTL10	-1.12526	0
CCCGTTACCCACGCTGAAAC	ACTL10	-1.98815	0
TCGTTCTACTGGGCTGATTT	ACTL6A	0.627778	0
TTACTCACAGTGTGTTATCC	ACTL6A	0.515415	0
TGCCAAGACCTCGTAACCTG	ACTL6A	-0.928081	0
GTTGAAGGACATAGCCATCG	ACTL6A	-0.940718	0
GTACCGAAGCTTGAAAATCC	ACTL6A	-1.60644	0
TCTCAGGAAGCTGTTCGTGA	ACTL6A	-2.12141	0
ACTATGAGCGGGGGCGTCTA	ACTL6B	0.927109	0
GGCTCCTTCTCAGTCCGCGC	ACTL6B	0.195716	0
GTCATGTCGCCCCTCAAGAA	ACTL6B	0.0752254	0
GCAGGGCATTGGTGTCGATG	ACTL6B	-0.528022	0
TCCCCGCACAGATGAGGTGG	ACTL6B	-0.585775	0
ATGACCTCCGCTCCATCCCG	ACTL6B	-1.28293	0
TACGATCCGCTACGTGCTGC	ACTL7A	0.707135	0
GGTCCACCGCTTTGAGTACG	ACTL7A	0.59048	0
CGTGTTCCTCGTACTCAAAG	ACTL7A	-0.437497	0
GTGTCCCAATGACACCCCGC	ACTL7A	-0.93981	0
ACCCACACGGCCCGCTTCGC	ACTL7A	-0.995455	0
CAAAGGATAACCCTCGTAGA	ACTL7A	-1.09178	0
CTTGCGGGTGTCGCCAGCGT	ACTL7B	0.436173	0
GCCCGGCAGCACGTCGCCCT	ACTL7B	0.097374	0
CGTAGCCGCACTTGCAGTAC	ACTL7B	-0.597197	0
ATCCGAGGGCGACGTGCTGC	ACTL7B	-0.612497	0
ACCAGCCGCGCCGACTACGC	ACTL7B	-0.656285	0
ATAGTGATGAGTTTGCCGTC	ACTL7B	-0.822641	0
ACGGATTCCACAATGGCCCG	ACTL8	0.311383	0
GAACTCCAGCGTCTTGCCGC	ACTL8	-0.419358	0
CACACGCCTACGGGCATAGC	ACTL8	-0.570838	0
GTGCTACGTGCCGCAGAATC	ACTL8	-0.643548	0
CCGCTCGATGGGGTAGCTAA	ACTL8	-1.02148	0
GATAACGGTTCTTGCAGCCA	ACTL8	-1.45005	0
TGGGGAGCGCAGCGACTCGA	ACTL9	0.835138	0
CCACGACGATGCCGCTGCGC	ACTL9	0.0100152	0
CCTGCGCAGCGGCATCGTCG	ACTL9	-0.217315	0
CGACTGCGATGCCACGTACA	ACTL9	-0.835437	0
GTCCGCTTGTACTCCTGCTC	ACTL9	-1.27936	0
TAAGCACCACTATTGCTACG	ACTL9	-2.17378	0
TGGCATACTCCAAGTACAGC	ACTN1	1.07115	0
TAACTCCCACCTCCGGAAGG	ACTN1	1.06004	0
GATCCAAACAGGTGAACGCT	ACTN1	0.204825	0
GGCCTTACCTTCGGCTCCGA	ACTN1	-0.780547	0
GCTGGCCTCACCGTCAGTCC	ACTN1	-0.955081	0
CCAGCGGACCGAGAAACTGC	ACTN1	-1.20506	0
TATCCTGAATAGCAAAGCGA	ACTN2	-0.256561	0
CATCCTTCGCTTTGCTATTC	ACTN2	-0.482473	0
AAAGGCTGCCCAAACCTGAC	ACTN2	-0.663365	0
CCTCTCACCTTCAGCGCCAA	ACTN2	-1.70937	0
GTACAACTACGTGTACGACG	ACTN2	-1.7289	0
CACGTAGTTGTACTGCACGC	ACTN2	-2.47517	0
GCATGAGCTTGAGCCCGTCT	ACTN4	-0.45236	0
TGCACATTGACGTTCTTATA	ACTN4	-0.642654	0
CATCCTTAGGTTCGCCATCC	ACTN4	-0.744948	0
CAACAATGTGAACAAAGCGC	ACTN4	-0.916409	0
GGAGTTGCACCATGCCGTGA	ACTN4	-1.00706	0
ACTCTCATCTTCCCCCGCTC	ACTN4	-1.48476	0
CCTAGTGTGATAAAAAGAGC	ACTR10	0.305003	0
TTATACTGAACAACTCTGAC	ACTR10	-0.0448175	0
GCTCCCCAACAATTTAGAAC	ACTR10	-0.458664	0
CTTACCTGAAATATAGTATG	ACTR10	-0.829816	0
GATCTAACCTGATTGATCCA	ACTR10	-1.07411	0
AATGTTGACTATCCATTAGA	ACTR10	-1.35318	0
AGCATGGCATCGTCAAGGAT	ACTR1A	0.0709329	0
TGCCATGACACGAACGTGCT	ACTR1A	0.0618247	0
AAACTTCGGCAGCTCGTTCC	ACTR1A	-1.0323	0
GGTTTAAAGGCGCCTCAGTC	ACTR1A	-1.08996	0
ACCCAAGCACGTTCGTGTCA	ACTR1A	-1.89747	0
GCTTTCAATCCGCTATCCCA	ACTR1A	-2.35183	0
TCGGGCGGCCGAAGCACATG	ACTR1B	1.33508	0
AGCACGGCGTGGTGCGAGAC	ACTR1B	0.609979	0
GGTTCGGGGGTGATTAAAGC	ACTR1B	-0.406279	0
CTGGCAGTACGTCTACTCCA	ACTR1B	-0.442488	0
CGCTCAACCCGAGTAAGAAC	ACTR1B	-1.12049	0
GATTTCAATGTTTCCCACTT	ACTR2	0.82228	0
TATAACTAGATATCTTATCA	ACTR2	-0.750381	0
CGTACAAAGTCAGAACTGCC	ACTR2	-0.892974	0
CTACATATACACCGGAAAAC	ACTR2	-1.22028	0
CACATTTGCCCAGTATATGA	ACTR2	-1.22742	0
TCATTCCAGTTTGTGAAGTG	ACTR2	-2.71928	0
AAGTGGGTGATCAAGCTCAA	ACTR3	0.252662	0
TGTCAGACGTCCTCTCTACA	ACTR3	0.175342	0
CACTAGAATATTGTCCTCTC	ACTR3	0.0169262	0
GCTATAAATACCTTGTAGAG	ACTR3	-0.882115	0
CATACCTTTGTTGCATATGT	ACTR3	-1.73703	0
ACGTCCAAAGTCCCTGAACA	ACTR3	-1.93405	0
CTCCAGTGGCCGATACGACA	ACTR3B	0.189974	0
TACTCACCATTAAAAAATAA	ACTR3B	-0.848234	0
TTTGAATCATTTAACGTACC	ACTR3B	-1.87967	0
AGGCTCCCTGCCTCCCTGCG	ACTR3B	-2.73641	0
GGTGCCACAGTCCACCACGC	ACTR3B	-3.06561	0
TGCTTACCACTGGGATAACA	ACTR3C	0.100504	0
TAGGCAGAAGGTTATGTAAT	ACTR3C	-0.197295	0
TCTCCAGGCAGTGCTGGCCT	ACTR3C	-0.339357	0
TTCGAATCATTTAACGTTCC	ACTR3C	-0.620775	0
TGAACTGCAATGTAGAGTCC	ACTR3C	-1.50584	0
ATCAAACACATCCCGATTGC	ACTR3C	-1.9714	0
CCAAAGAACTCGATGTGCAG	ACTR5	1.51401	0
TGTCTACCACATCCACCTCG	ACTR5	0.233217	0
TTACCTGCACATATAGCAGT	ACTR5	0.135506	0
CCACTGCACATCGAGTTCTT	ACTR5	0.113161	0
AACTGCAAGCGCATCAATCT	ACTR5	-0.55323	0
TGAGCACAGCTACATCGCTG	ACTR5	-0.683976	0
AGATGTATGCTATGTGTCTC	ACTR6	0.455012	0
TGAGATGACGACCTTAGTGC	ACTR6	-1.24667	0
TCCCCTTGCAGGATAAATGT	ACTR6	-1.37421	0
ACTCTTAACCAATCATCTAA	ACTR6	-1.61816	0
GGAGCTTACAACGCCAAAAT	ACTR6	-1.89958	0
TGTTAGGCAGCTACATGTTA	ACTR6	-1.98802	0
CGCACCTCTTGCAGCGACTC	ACTR8	0.414784	0
AAATGGTGGATCAAGCAATA	ACTR8	-0.208552	0
TCTTCTCCTACTAAATACTC	ACTR8	-0.340718	0
CGAACCTGTTCAGGGGACAC	ACTR8	-0.355484	0
CATCACCCTGAGTATTTAGT	ACTR8	-0.415552	0
GCGGCCCATCGTGCCCGCGC	ACTR8	-1.17037	0
TTGCACTACCCCATTGAGCG	ACTRT1	0.0422938	0
CCATGTCATCAGCTCCGTCT	ACTRT1	0.029757	0
GAGGGCTCGGTCATAAGTAC	ACTRT1	-0.20413	0
AGTTAAACCCGCTAGCAAAG	ACTRT1	-0.968841	0
CGCAGTCACCAAACTCTGTA	ACTRT1	-1.16907	0
TGTTACCAGTCCACGCTCAA	ACTRT1	-2.05413	0
TGATGTCCCTGCCCGCCACG	ACTRT2	0.270686	0
GAGCCCCGGGCTCTCGAATA	ACTRT2	0.262315	0
GGAGACCATATTCGAGAGCC	ACTRT2	0.00256102	0
CTGCACTCCCCTTTCGAGCG	ACTRT2	-0.407978	0
GGAGTTTGGACCCCGGCACA	ACTRT2	-0.428989	0
AGATCACGGCTCCCCCCGAC	ACTRT2	-1.60645	0
CGCAGAGTTCTAGCCCGCCC	ACTRT3	0.0428379	0
TCCGTGTCATATGAACCTTG	ACTRT3	-0.280999	0
CAACGGCTCGGGAATGATCA	ACTRT3	-0.416669	0
GGGCGGGCTAGAACTCTGCG	ACTRT3	-0.666669	0
GAGCCGTTGTCGATCACCAC	ACTRT3	-1.68398	0
ACTAACCGCTTGTCTAAACC	ACTRT3	-1.81483	0
CAAGCCGTGGAGTGCTGCCA	ACVR1	0.776886	0
TGCTCTCCCCTCCCCTAGTA	ACVR1	0.578169	0
AGCAGCCTTTCTGGTAGACG	ACVR1	0.452299	0
AGTCACTTACCTTCCATACT	ACVR1	0.151536	0
TTGGATCATTCGTGTACATC	ACVR1	-0.0722288	0
GGCTCGCCAGATTACACTGT	ACVR1	-1.68079	0
GAGCTGGTAGGCATCATCGC	ACVR1B	0.403215	0
ACACCTGCACATGGAGATCG	ACVR1B	-0.393791	0
GCTACACTGACTACTGCAAC	ACVR1B	-0.407263	0
TGCCCACGATCTCCATGTGC	ACVR1B	-1.11472	0
CCTCTTTGTCCAGCGCACAG	ACVR1B	-1.54002	0
AGCCTGAGCACCCGTCCATG	ACVR1B	-1.9479	0
TGCAAGGACGATTGTGCTTC	ACVR1C	0.332235	0
AAGACTTGAGCATTCAGTTC	ACVR1C	-0.426363	0
ATTTATGATGTGACCGCCTC	ACVR1C	-0.561726	0
TTGGTTAGGTCTACCTCTGT	ACVR1C	-0.740346	0
GCATCAGTCATGCTAACCAA	ACVR1C	-2.34001	0
AGGGTCGACAGTGCTCCTAC	ACVR1C	-2.39843	0
ACTTGAGTTGGAACAAGTAC	ACVR2A	-0.0182182	0
TGCCACTTATGTTAATTGCG	ACVR2A	-0.660767	0
CCACATATTCGTTAAGCAAC	ACVR2A	-0.716891	0
CGCTGTGTGACTTCCATCTC	ACVR2A	-0.884448	0
CCAGTTGCTTAACGAATATG	ACVR2A	-1.10349	0
CAGCAACAAAAATATACTTC	ACVR2A	-1.18964	0
CACAGCAGCAGAAGTACACC	ACVR2B	0.266852	0
CGGCATCGCAAGCCCCCCTA	ACVR2B	-0.447213	0
GCGATGCCGGTACATCCAAA	ACVR2B	-1.26069	0
ACGCTTCACTCATTTGCCAG	ACVR2B	-1.38108	0
CGCGGAACATGACGGCGCCC	ACVR2B	-1.41764	0
CGGCGCACAGCGATCCCCAG	ACVR2B	-1.726	0
CTTGAAGTCGCGGTGGGCAA	ACVRL1	1.36991	0
CATCGGCAACAACCCGAGAG	ACVRL1	0.916324	0
CTCAGACACGACAACATCCT	ACVRL1	0.292071	0
TGGGCCCTCACCATTCACGA	ACVRL1	-0.205124	0
GCAGTGTTGCATCGCCGACC	ACVRL1	-1.5424	0
CCCGCCACACTTCGCCATAG	ACVRL1	-1.963	0
CCTGGGCTGTCAGAAAGTAG	ACY1	1.76271	0
TGAGGAGACAGCCCGCCAGC	ACY1	0.902158	0
TGACCCCCTCGCCAGCTGCC	ACY1	0.294443	0
GGTCACCCTAGAGTTTGCTC	ACY1	-0.522553	0
TGGCGGAAGAGCGTCACCGA	ACY1	-1.01188	0
GCTGGACAGTGCGGATACGC	ACY1	-2.0097	0
TCTTCCTGTACCAGCGGTCT	ACY3	-0.126741	0
GTCACCTCATATGGGTCGTC	ACY3	-0.539694	0
CTATAGACCCGTGGGCGTCG	ACY3	-1.06413	0
GGTGCATGGCAAAGACTTCG	ACY3	-1.13677	0
GGGGAAGTCCACGACGCCCA	ACY3	-1.28875	0
GGCAACGCCCTTCTCATAGT	ACY3	-1.29919	0
TTTCATAATCCACTGATATC	ACYP1	0.329071	0
CACATACCTGAGTATGCTTA	ACYP1	-0.00687464	0
AGGAAACACCCTGATATCAG	ACYP1	-0.503431	0
CAGGAACTTACCTGCATAAC	ACYP1	-0.577528	0
AGCTTTGCTACCAGTTATGC	ACYP1	-1.24211	0
AGAGTATTCAAGCTTAGAGA	ACYP2	1.25933	0
GCTTCCAACCTTGCTCAGCC	ACYP2	-0.254519	0
TCCGAACACCTCGTAGTCCA	ACYP2	-0.281091	0
ATGGAATTGACTTTGTCTTC	ACYP2	-0.550887	0
CGAGGTGTTCGGAAGAGTGC	ACYP2	-1.13408	0
TGGGTGAAGAATACCAGCAA	ACYP2	-1.29317	0
AGGCATGTAGTAGTCAAACT	ADA	1.80585	0
TTACCTGCCATAGTATAAGA	ADA	0.745714	0
GAACTGCATGTCCACCTAGA	ADA	0.20355	0
AGCCCCTCTGCTGTGTTAGC	ADA	-0.300798	0
GCTCACTTTGGGCTTGTCGA	ADA	-0.795564	0
CAGGCTTGATGGATCCGTCT	ADA	-0.828781	0
CTCGCTGCATTTGTGCAAAC	ADAD1	-0.258312	0
GCTAGTTCAGATAAAACAAC	ADAD1	-0.526831	0
TATGTTTCAAAAGTACATTA	ADAD1	-0.626974	0
CCTGAAATATAGCAGTTCAT	ADAD1	-1.24608	0
GCGAGTTCAGCTTGACCTTA	ADAD1	-1.43551	0
CCAATGAACTGCTATATTTC	ADAD1	-1.73093	0
CGGTTTGCCCAACTTGAGTC	ADAD2	0.579165	0
ACGCTGCGCAGCGCTGCTCA	ADAD2	-0.0496371	0
TTGCTATTCGCAGTGCCCGC	ADAD2	-0.926876	0
CAGTTCCGCGCTCACCGAGA	ADAD2	-1.21041	0
ATGGCGAGCGCTCGTCCAAC	ADAD2	-1.81796	0
TGCTCACCTACCTACGCTCA	ADAD2	-2.13128	0
CAATCACAGTCATCTGATCG	ADAL	0.534597	0
GAATAGAAGTCTGTCTTGCA	ADAL	0.0962222	0
ATAAAAGAATTTGCAGATGA	ADAL	0.0221261	0
CTATTCTGAATTGCCAAAAG	ADAL	-0.418385	0
CCCAGAAGAGAAAATGCTAC	ADAL	-1.19265	0
TCAGATGACTGTGATTGACA	ADAL	-2.37286	0
CGTCTAGATTTCCATGCCCA	ADAM10	0.167199	0
AAAATGTGCCACCACGAGTC	ADAM10	-0.564395	0
TGATCTGCACAGCCCCCCTG	ADAM10	-0.710265	0
GATACCTCTCATATTTACAC	ADAM10	-0.998028	0
AAGTGTCCCTCTTCATTCGT	ADAM10	-1.06587	0
TTAGACTATCCCCATAAATA	ADAM10	-1.22198	0
GCTCCACGTATTGCGAGGAG	ADAM11	0.364168	0
GGTCACGGAACCCAGCCGTC	ADAM11	0.0371307	0
CTGGGATGACGAAACTCACC	ADAM11	-0.0730613	0
CGGAGCTCTCCCTAACCAGA	ADAM11	-1.68831	0
CTTCAACTCAAACTTCACCC	ADAM11	-1.8266	0
CCTCCTCTCCTCGCAATACG	ADAM11	-1.86875	0
AGTCGAATATTCAGCACTTC	ADAM12	0.70742	0
GTCAGTCTCAGCACGTGTTC	ADAM12	-0.0907533	0
AATATCCCCGTACATGTCCA	ADAM12	-0.434875	0
TTGGAGTCGAAGCTCTTCAC	ADAM12	-1.18715	0
AGTGAAGAGCTTCGACTCCA	ADAM12	-1.50377	0
TGCTGAATATTCGACTACAA	ADAM12	-2.61368	0
TGCCCATCGGGTGACCTGCC	ADAM15	0.236385	0
CACAGCTTGCCCGCCAGCGC	ADAM15	-0.216122	0
TTCCCCGAGTATTAGCTGTC	ADAM15	-0.510465	0
GGACGGTGACAGTCATATCC	ADAM15	-1.15146	0
GCAGGTCACCCGATGGGCAC	ADAM15	-1.58075	0
TAATTGGGAGATCGTCCTGA	ADAM15	-1.58615	0
CTTAAGGTGAGCCTGACTCT	ADAM17	0.614469	0
ATCTAATATCCAGCAGCATT	ADAM17	-0.597844	0
AACGTTCAGTACTTGATGTC	ADAM17	-0.66009	0
GGACTTCTTCACTGGACACG	ADAM17	-0.740698	0
AAAGCGAGTACACTGTAAAA	ADAM17	-1.69424	0
TAACATCATCATCTCTTATG	ADAM17	-1.75257	0
GCAGTCTTCCAAGCTCAGTG	ADAM18	0.265767	0
CTCGCCCTCCTCACTGAGCT	ADAM18	-0.00637174	0
TTTCCGAGATGTAGAGTGTA	ADAM18	-0.0741367	0
TCATTTGACTTAATCTTCCG	ADAM18	-0.20132	0
TTCTGCATGTCACAGTTCCA	ADAM18	-1.1469	0
CAACCTTACACTCTACATCT	ADAM18	-1.67925	0
ATCCACTCAAAGCTGAGCTC	ADAM19	-0.0143677	0
TCAAACCACCACACGGAAAT	ADAM19	-0.0842247	0
GATAAGTTCATGCTGCAGCT	ADAM19	-0.222388	0
ATGAACTTATCATACCTCAG	ADAM19	-0.453142	0
ACTCACCTCCAATTTCCGTG	ADAM19	-1.9575	0
TGAGGGGCGAGAACTGATCC	ADAM19	-2.10667	0
GAAAATACGGTCAATAATAA	ADAM2	0.305104	0
TGCATTAAATTCACAGTATA	ADAM2	-0.0451409	0
CGCGTCTTGTTTCTGCTCAG	ADAM2	-0.604967	0
TCCTACAAAATTGTAATTGA	ADAM2	-0.87774	0
CAGAAACAAGACGCGCCACA	ADAM2	-1.17079	0
ACCTGTGCAAATTACAGTTC	ADAM2	-1.78254	0
ACCCTCCCACACATGATATC	ADAM20	0.503316	0
CCATCAGCGGTTTGTTGAGC	ADAM20	0.318507	0
CCGTAAGAAGTGTGCCAGTA	ADAM20	0.159268	0
CCAAATTATGACCAAGCTCG	ADAM20	-0.437993	0
GTAGCTCGCACACACACCAC	ADAM20	-0.677224	0
ACTGCAGTTATGCCCAATAT	ADAM20	-0.692134	0
ACGACATATTCCTGCAACAT	ADAM21	0.466797	0
TCCATTGAGAGAAATCGTTC	ADAM21	0.266699	0
CCCAATGACAAGCATAGAAC	ADAM21	-0.156513	0
GAGTGACTCTGATGTACACG	ADAM21	-0.623082	0
TAAGAAGCCCGACAGTAAAC	ADAM21	-0.79268	0
TCCTGAACGATTTCTCTCAA	ADAM21	-1.29337	0
TGTTGACCAAGCAAGCTTCC	ADAM22	0.851532	0
ATAGAGAGACACATTGAACA	ADAM22	-0.330015	0
GAGAATGAATGACGTTCCAA	ADAM22	-0.930459	0
TGAACACTTACTGAAGTCCG	ADAM22	-0.98055	0
AGGAGAGCACTGTTACTACC	ADAM22	-1.15527	0
GTGTCTCTCTATGTATTCAG	ADAM22	-1.42436	0
CACTTACTGAAGTCCATTGC	ADAM23	0.291367	0
TATGATAGAGCCACTAGAGC	ADAM23	-0.558879	0
AACCGTACCTTAGAGTACTG	ADAM23	-0.701006	0
TGGGAAACCACAGTACTCTA	ADAM23	-1.30132	0
TCATCATGAACCAGCTCTAG	ADAM23	-1.49561	0
CAGAGGCGTCAAAGACTCCA	ADAM23	-2.14105	0
TCATCCACTGCATAAAAGAG	ADAM28	-0.108536	0
AAGTATAAAATGACAATTAA	ADAM28	-0.263904	0
ACTTCATACTTCTTCACCCC	ADAM28	-0.407678	0
AGTCTCCTCCTCTCTGTTGC	ADAM28	-0.51363	0
AAAAGCTGTACCTGTTGCTC	ADAM28	-1.43335	0
AATATGTACCTGCAACAGAG	ADAM28	-1.71513	0
ATGACCGCAATGAACAGTGT	ADAM29	-0.0363612	0
ATCTTTAATGTGAAGCGCTG	ADAM29	-0.0701908	0
GTGGTGCCAGTTATCCTCAC	ADAM29	-0.522255	0
CCGACTTCCACTTGCAATAC	ADAM29	-1.26269	0
AGTCGGAGAACATTACGCCC	ADAM29	-1.41396	0
AGTAGTATGATCACTCATAT	ADAM29	-2.1763	0
ATCGCCCCTCTGAGCAGTCC	ADAM30	0.283625	0
ATGCTCGCCTGTCATCAGAT	ADAM30	-0.228239	0
GACCTTGCAGAGTACTGCGA	ADAM30	-0.410514	0
ACTTTCAAGATGTTCGTATG	ADAM30	-0.624528	0
GCATTGTCGGAACTAGTAGA	ADAM30	-1.47988	0
GGAACCCCTTGCAAGTATGA	ADAM30	-1.80788	0
GTGTACAGTTTCTCATCTAT	ADAM32	0.43371	0
GCTCACCGGGTCTTGACGCC	ADAM32	0.32553	0
GCCGCACCATGTTCCGCCTC	ADAM32	-0.184682	0
AACTGTCATTTGTATTTGTT	ADAM32	-0.526821	0
GCCCGGCCAGCAGCAACCAG	ADAM32	-1.04936	0
ACACTGTGCACCTTAAACAA	ADAM32	-1.0881	0
ACCCTGGCGCACCGTCAGCC	ADAM33	0.156618	0
GAAACCCACTACGGCCCAGA	ADAM33	0.0794129	0
AAGCATCTCACCGTGTGGTT	ADAM33	-0.0175363	0
CCAGGTCTCGAAGCCAGACA	ADAM33	-0.788622	0
GCAGCCAGTCACCCCGCACT	ADAM33	-1.27534	0
GCAGTCTCGCCTGACCCCCA	ADAM33	-1.56098	0
TCCTTCATCTTCTAAGATCC	ADAM7	-0.167222	0
GTATCTCGCTTCTGTATCAG	ADAM7	-0.711069	0
AATCACTCAGAATGCTTCCC	ADAM7	-1.05697	0
CAAGACATACCTTTAACCTG	ADAM7	-1.07221	0
CTGATACAGAAGCGAGATAC	ADAM7	-1.30364	0
ACCTGGATCTTAGAAGATGA	ADAM7	-1.77565	0
CTGGGCGCGATGATGCTGCC	ADAM8	-0.0960597	0
CCACTCACCTGTTCTTCCGC	ADAM8	-0.590508	0
AGGACGTAGCTCACCCTCTC	ADAM8	-0.624254	0
GACCCGGCCATGCGCGGCCT	ADAM8	-0.848882	0
CCGACCCATACCTGCCCGCG	ADAM8	-0.905084	0
CGGCTACACAGAGACCTATA	ADAM8	-1.39774	0
TTAGGTATCTTATGTTATTC	ADAM9	1.18337	0
CTTTCTCTAGTTAATCTCCA	ADAM9	0.873806	0
AAAAGAGCATATTATTCACT	ADAM9	0.531458	0
CACTGACCATCCCAATATAC	ADAM9	-1.0224	0
CTTATGAAATTATAACTCCT	ADAM9	-1.22566	0
AAATACATTACCTGTATATT	ADAM9	-1.24865	0
TGAACAATGAGCCAAAGTAC	ADAMDEC1	0.315096	0
TACAATGTTTCAGTGTAGTC	ADAMDEC1	-0.346303	0
TCGGACCCTACCATGTTCTC	ADAMDEC1	-0.531239	0
CAATATCAGATGATCTTAAA	ADAMDEC1	-0.636457	0
TACCACGAAACCTGAGAACA	ADAMDEC1	-1.18483	0
ACCACAACTTCATGCTGCGT	ADAMDEC1	-1.52405	0
AATCCTGGTTCACACCATTA	ADAMTS1	0.81096	0
AAAGCATTGACGCCATCATG	ADAMTS1	-0.417162	0
GCTTGTGGCAGACCAGTCGA	ADAMTS1	-0.833267	0
CTGCCGGTTGGCATCGTACG	ADAMTS1	-1.3972	0
TGTGTCCAGTCACCGCTATG	ADAMTS1	-1.65745	0
GCACCTCGTACGATGCCAAC	ADAMTS1	-1.95878	0
GGAACTCACATCCGTGTTGC	ADAMTS10	-0.0622952	0
CAGACAGTACTTGCCCCCGA	ADAMTS10	-0.638178	0
GGCGCTCACCCCCTTGTCGA	ADAMTS10	-0.711514	0
CGCTCACACATTCCGCCCAC	ADAMTS10	-0.727376	0
CTCACGTGTGCCCGATCTCG	ADAMTS10	-1.91585	0
CCAGACGCACACCATCGACA	ADAMTS10	-1.99734	0
CCCGCCATAGCTCTTGCTTC	ADAMTS12	-0.269947	0
CATTCTACTCGAAGAAGAAG	ADAMTS12	-0.34871	0
ACCACCCGCACATCGTTTAC	ADAMTS12	-0.39144	0
GTACTACAGAATTTCTCACG	ADAMTS12	-1.02783	0
CTCGGACTGGACCCACCACG	ADAMTS12	-1.39943	0
TGCCTCCTGTAAACGATGTG	ADAMTS12	-1.47528	0
GTGTCTTCTTACTTGAGCCC	ADAMTS13	-0.340061	0
CATAGCGCTCTGTGTCCTCC	ADAMTS13	-1.07342	0
TGCAGGCGGCATCCTACACC	ADAMTS13	-1.11268	0
GGTCATTCTGACAGAGCCTG	ADAMTS13	-1.13188	0
AAGTAAGAAGACACGGCCTG	ADAMTS13	-1.44708	0
TCAGAATGACCATCTTCACC	ADAMTS13	-1.89632	0
ACACTTGTCATCCGCCTTCA	ADAMTS14	0.589527	0
AAGCCGGACCTTCACCGCCA	ADAMTS14	0.536324	0
CCAGCACTCACCAATGCGGT	ADAMTS14	0.0546881	0
ACCTCCTTGTCACAGCCGAC	ADAMTS14	-0.258885	0
ACTTCTCCAGTGCCTCAATC	ADAMTS14	-0.908689	0
GGCGGTGAAGGTCCGGCTTG	ADAMTS14	-1.4096	0
CGCGGAGCCTTTGGCTACCG	ADAMTS15	0.453226	0
AGGGGTTGGCACGGTCGATC	ADAMTS15	-0.0023092	0
AAGAAGAGATTCGACAAGTG	ADAMTS15	-1.12493	0
ACACTTGTCGAATCTCTTCT	ADAMTS15	-1.40668	0
GCTTACCGTGCCCGCTGTCC	ADAMTS15	-2.31529	0
TTAACGGCCGCCGCTACTAC	ADAMTS15	-2.36299	0
GGGACACGTAATCGCCCCTG	ADAMTS16	0.142374	0
TGGATGAAGCCCCGCGCGCG	ADAMTS16	0.128743	0
GCGGCCGGGCTGGATGGAAA	ADAMTS16	-0.353441	0
TGTGCAGACTTTACCGCCAG	ADAMTS16	-0.620731	0
AGCCCCGCCATCCGCGCGCG	ADAMTS16	-1.16424	0
GCAGGCACCTGCGTGCGCCA	ADAMTS16	-1.3115	0
CCCGTGGTACTGCACCATGT	ADAMTS17	0.286353	0
TTACGGGACGTTGTCGTAGC	ADAMTS17	0.0618543	0
CCGGCTCACCAGCGAGCACA	ADAMTS17	-0.292827	0
GTGGACGAGAACATCTGATC	ADAMTS17	-0.466939	0
AGATGTTCTCGTCCACTGAA	ADAMTS17	-1.29447	0
TATGTTTCAGCACCAGAGCC	ADAMTS17	-1.86421	0
GGGCGACCCAGAAGATCAGC	ADAMTS18	-0.303116	0
GGCGGGCCCGAACCCGCAGC	ADAMTS18	-0.949895	0
ATATTCATCAAACCTTAGAT	ADAMTS18	-1.02121	0
GAAGGCACACGCGAGCAGGA	ADAMTS18	-1.45067	0
GTGACTGCTCAAAATCGCCG	ADAMTS18	-1.68194	0
GTCGTGTGAAATATATGACC	ADAMTS18	-1.81734	0
TCATTGCACTTTCGAATCTG	ADAMTS19	0.959665	0
TTCCAGTGTTCAGTCAAGTG	ADAMTS19	0.874415	0
CACTGATTAGAGCCCGAGAG	ADAMTS19	0.169831	0
TAGAGTTACCTTGTTTGACA	ADAMTS19	-0.654064	0
GCCAGGACTGCATGACCGTG	ADAMTS19	-0.656527	0
GAGAGGACACACTTCTTTCT	ADAMTS19	-0.770998	0
CTACAACATCGAGGTCCTGC	ADAMTS2	0.843788	0
AGGAGCACGCCAACAGCTCG	ADAMTS2	0.557647	0
GGCGATACACCACATGCACA	ADAMTS2	-0.212171	0
ACGTAGCTGCCGACACCACG	ADAMTS2	-0.221395	0
CGAGAAGGGCACCACCCGCG	ADAMTS2	-0.859676	0
GGAGTTCTTCATCGAACCCT	ADAMTS2	-0.905784	0
GACCGCCGATGCATCCTTTC	ADAMTS20	0.281794	0
TTTCTTAGAACCTATAATGA	ADAMTS20	-0.195666	0
ACGAAGTAGTGATCCCCGAG	ADAMTS20	-0.598982	0
GCTAAAGTGGTTTCTGCTCA	ADAMTS20	-0.635475	0
ATTAGTTATGATTCACCGTG	ADAMTS20	-1.06461	0
CTGAAGTATTGCAGTGTGTC	ADAMTS20	-1.20571	0
TCCAAAGACTTCCACTACAG	ADAMTS3	0.998088	0
TCTCTTATTAGAGTCGGACC	ADAMTS3	-0.272871	0
AATGAGACGCCGCAGACACG	ADAMTS3	-0.808186	0
CCAGGCTGGTAATGAAGAAA	ADAMTS3	-0.845298	0
ACCTCTGTAGTGGAAGTCTT	ADAMTS3	-1.05278	0
AGAAAACGATTACAATATCG	ADAMTS3	-1.15365	0
AGCCATTCTGTTTACCCGTC	ADAMTS4	-0.298758	0
GACTGGGTTCCTCGCTACAC	ADAMTS4	-0.35866	0
AGTCTCCACTTGCGACACGC	ADAMTS4	-0.82071	0
GGTGACTCGGCTAGTGATCC	ADAMTS4	-0.949369	0
CATACCCAGCGTGTCGCAAG	ADAMTS4	-1.19499	0
GCTTACCATAGCCATTGTCC	ADAMTS4	-1.73582	0
CCGGCCATACAACCGCGCCA	ADAMTS5	0.383484	0
GGACGCGGGGGTTTCGCAGC	ADAMTS5	0.167955	0
TCCCAACGTCTGCCATTCCC	ADAMTS5	-0.429315	0
GGGCTTAGATGCATCAATGC	ADAMTS5	-0.580106	0
CATTAAGCGCTTATCTTCTG	ADAMTS5	-0.630586	0
CTCCTGGGCAGGATTTATGT	ADAMTS5	-0.987157	0
CTTTACCGTGATTCCAGCCT	ADAMTS6	0.98428	0
ACCAGCTAACTATTCCAATA	ADAMTS6	0.255925	0
TCAACGTAGTACAACTAAAG	ADAMTS6	-0.592382	0
CATACAGATGTCGTTGTTGA	ADAMTS6	-1.04254	0
TAATATTCACAACGTTTCCT	ADAMTS6	-1.70845	0
CTGTATGATCACTCTCATTG	ADAMTS6	-2.36832	0
CGCCGGGAGCCAGAGCGCAG	ADAMTS7	0.802213	0
ACACCCACCTGGTGCGGGTC	ADAMTS7	0	0
GAGCATACCTTGCACTCCAC	ADAMTS7	-0.00837994	0
CTCAATGAAGTAGTCCTCGT	ADAMTS7	-0.328885	0
CCCCCCGCGTCGACTCGAAC	ADAMTS7	-0.515688	0
CCGGCTTTGTGAGCGAGACG	ADAMTS7	-1.26965	0
GGGGGACACCCCAGCATACT	ADAMTS8	0.874596	0
CGAACAGCGGTGCCATCACG	ADAMTS8	0.742187	0
ATGGCCGTGTCGTAGTGCTC	ADAMTS8	0.0355109	0
CAGTGTAAGCCCCCCATTGT	ADAMTS8	-0.120281	0
GCAAGTTGTTCTGCCGAGCC	ADAMTS8	-0.323411	0
GAGCCCCTCATCCTCGATCA	ADAMTS8	-1.54587	0
GACGTAGCAGCATTAAACAG	ADAMTS9	0.0269387	0
TCTAATAGGCCTGGCTGAAC	ADAMTS9	-0.716142	0
CGCTGCGCCTATAAATGATG	ADAMTS9	-1.01949	0
TGTTCATCCATAGACTGTAG	ADAMTS9	-1.37389	0
ATGCTGCTACGTCACCAGCC	ADAMTS9	-1.56424	0
TGTTCTATTAGTGAAGATAG	ADAMTS9	-2.34164	0
CAAGCATGGAATGCTGCCGT	ADAMTSL1	-0.16394	0
CATTACTGCATGTTCTGTAT	ADAMTSL1	-0.206627	0
TTGCAACTTAGGAGCTGTGA	ADAMTSL1	-0.587511	0
GTGTGCCAGGAGTTGCCCGA	ADAMTSL1	-1.0609	0
AGGCATCCCATAGGCCGTCC	ADAMTSL1	-1.23899	0
CTCCTCGGAGCGTGCGGTCC	ADAMTSL1	-1.78718	0
GGCCGAACAGCCGGTTGTCC	ADAMTSL2	0.129153	0
GACCAACGAGGTGTGCGAGC	ADAMTSL2	-0.86371	0
AAGCACCCCGTCACAGCCGA	ADAMTSL2	-0.926749	0
TGCCACGATGTACTCGATTC	ADAMTSL2	-1.05914	0
TGCGATAGTTGCCCGTCACG	ADAMTSL2	-1.29125	0
GACCGGAATCGAGTACATCG	ADAMTSL2	-2.03492	0
GGTCATCATAGCGATAAGTG	ADAMTSL3	0.439845	0
CATCCCTATCAGCACCCACC	ADAMTSL3	-0.282375	0
TATGACCTTACCTGCGGGAG	ADAMTSL3	-0.306682	0
CACTTATCGCTATGATGACC	ADAMTSL3	-0.341565	0
ACTGGGATGCTTGGGGCGAC	ADAMTSL3	-0.97923	0
GAGGAGCATCATATTCTCTG	ADAMTSL3	-1.18745	0
AGGACGGTTATATCGAAAGA	ADAMTSL4	0.590339	0
CAGAAACCCTCCCCTTGTAC	ADAMTSL4	0.448075	0
TCCTGATCCAAGCAGAGCTG	ADAMTSL4	-0.124454	0
TCCTGGCCGCTCGAATCTCC	ADAMTSL4	-0.773381	0
AAGCAGCAGCAGATACAGCC	ADAMTSL4	-1.52027	0
TTCGATATAACCGTCCTCCC	ADAMTSL4	-1.72463	0
GGCTTACTGGCAACTGGCAG	ADAMTSL5	0.465299	0
CACGCCTTCTACCACAGCTT	ADAMTSL5	-0.501416	0
GCGGCCGAAGCTGTGGTAGA	ADAMTSL5	-1.01001	0
GCACACTGTAGGTCTCGGAA	ADAMTSL5	-1.32338	0
GGACAGGGCGGCCATTGTAC	ADAMTSL5	-1.64008	0
TTCCTGGGGAAGAACCGTGC	ADAMTSL5	-1.84146	0
CCGGGCCAAGTACGAGCGAC	ADAP1	1.07736	0
AATCCACCGGAATATCCCCC	ADAP1	0.169376	0
GAACTCCTGTCGCTCGTACT	ADAP1	-0.17297	0
TCAAAAACTGCCCGTTGTCC	ADAP1	-1.4899	0
CAAGGTGAAGTCCGTCCGCC	ADAP1	-1.74713	0
TTCCCCCACAGGGTACCGTG	ADAP1	-2.12326	0
ATTCCTGTGGAAGCGAGGAA	ADAP2	1.05592	0
ATCCCCTGCAGATCCCGACT	ADAP2	0.278097	0
GGGGAAACCATCTCGCTCCC	ADAP2	-0.496412	0
AATCTGTGCGACTTGACTTC	ADAP2	-0.572155	0
AACTTTACCTGGGAGCGAGA	ADAP2	-1.02076	0
GCTGCTTAAGGTAACCGAGA	ADAP2	-1.17995	0
AGCCATGACAATTCTGCTAG	ADAR	0.565436	0
GTGCATACACTCAAGCAGTG	ADAR	0.372744	0
AATAGTATCCGCGCAGCACC	ADAR	0.245333	0
CATGGGTGTCGTCGTCAGCT	ADAR	-0.455323	0
TGGTCTCTTACCGAGGTTCA	ADAR	-0.497698	0
CTCGGCCATTGATGACAACC	ADAR	-2.06337	0
CTCACCACATGAGCCAATCC	ADARB1	-0.217251	0
CGTCTCATACCTTCCAGGAT	ADARB1	-0.575148	0
TTCTTCATCTTCTATATCCA	ADARB1	-0.899899	0
TCAGGTCACCAAACTTACCC	ADARB1	-1.11715	0
AGCTGACGCTGTCTCACGCC	ADARB1	-1.56119	0
TCACGCTCGCAGAAAAGTGC	ADARB1	-1.66588	0
CTCGGCCATGGCCTCGGTCC	ADARB2	0.500611	0
GGTGAACGGGCTCACGTTCG	ADARB2	-0.138286	0
GCGGTCCTTACCTTTCCGCT	ADARB2	-0.774163	0
CGTGGACGGCAGGACGTTCG	ADARB2	-0.815796	0
CGATTCCTGCCAGCGCTTTA	ADARB2	-1.06567	0
GCACGCCCGCCATAAAGCGC	ADARB2	-1.78123	0
CCTCAGCATGGCTATCATTG	ADAT1	0.112331	0
TCTTGAACTCCGAAGCCTTT	ADAT1	-0.508266	0
CTTACCGTTCTTCCTCATTT	ADAT1	-0.656551	0
GCATAGGACAGTCCAAAATG	ADAT1	-0.869386	0
ATTTGAACAGAGCCGCAGTG	ADAT1	-1.53056	0
CCTCAATGATAGCCATGCTG	ADAT1	-2.18975	0
GAGCACGCGCCGCTTGCAGC	ADAT2	0.191901	0
GTCTACAACAATGAAGTTGT	ADAT2	-0.301149	0
CGCGTGCTCGGTGTCGGCAG	ADAT2	-0.902345	0
CCATCGATCAGGTCCTCGAT	ADAT2	-1.08835	0
CACTTTGACGACACCAATCG	ADAT2	-1.2047	0
GGCTGTCAGAATGAACGATT	ADAT2	-1.77359	0
CGCATCCTGCGCGTCTTCTA	ADAT3	-0.0364729	0
GCGTAAACTGGACGCAGACG	ADAT3	-0.291755	0
GCGCACCGTAGAAGACGCGC	ADAT3	-1.0617	0
CGCACACCATGACGGCGTGC	ADAT3	-1.1451	0
TGCGTGGACCTCGTGGCGCG	ADAT3	-2.00682	0
GTCTGCGTCCAGTTTACGCA	ADAT3	-2.54521	0
GATCTGTGCAATTTGCTTAC	ADC	0.221198	0
GTTGGCGCAGATGATCTTAC	ADC	0.108794	0
CATCGTGTACCACCTTGATG	ADC	-0.446412	0
GTACACGATGGTCTTGGAGG	ADC	-0.951287	0
CGAGGTAGCTGCCTTCTTCG	ADC	-1.03816	0
TGAAGTGCCTGCCACGAGTC	ADC	-1.7103	0
GCTTGCTTCGTGGACCAGCA	ADCK1	1.51528	0
GTACTTGCAGCTGAGATCTA	ADCK1	1.0968	0
AAGACCAACGACCTGCTGCG	ADCK1	0.29086	0
AAGTACTCCTCTGAGCCATA	ADCK1	-0.308503	0
CTAATGACTTTGGCGCTGTC	ADCK1	-1.15965	0
CTTAGAGATTCGCAACAACG	ADCK1	-2.13535	0
GAATTCCCGTGGACTTGAAA	ADCK2	0.0627629	0
ATCCTGGTTCAGGGTGCCAA	ADCK2	0.0570156	0
GATTCTGAGCTTCGTAACGC	ADCK2	-0.475104	0
ACTTGACGGCTTTCACATTC	ADCK2	-0.509887	0
TTCCCTCTGCCCGCTGCGAC	ADCK2	-0.837078	0
AATTCCTGCCTGCTGGTAAC	ADCK2	-1.48889	0
ATTGGCCGGCTGGCCAACTT	ADCK3	0.218869	0
[truncated: 117,462 more rows]

## Sheet: HCC364 + Tram STARS
p-value=0 means <4.83927790285e-07, FDR=0 means <0.00110260258529
Gene Symbol	Number of perturbations	Ranks of perturbations	Perturbations	Most enriched perturbation	STARS Score	Average Score	p-value	FDR	q-value
KEAP1	6	1;2;4;5;6;134	GCAATGAACACCATCCGAAG;AGCGTGCCCCGTAACCGCAT;TCGTAGCCCCCATGAAGCAC;CATTCGGGTCACCTCGCTCC;AAGTGCCACTCATCCCGCTC;AGCCGCCCGCGGTGTAGATC	5	20.7172	11.365	0	0	0
CIC	6	3;7;33;76;494;16188	CCGGACCGTCAGCAAGATCC;ATCCAGTTGCCTCTACCGCC;GGGCATACCACCACTCGCCC;AGAAGATGAGTCCCGTTCCT;AGATTGGAAGTGGTGCAACA;GGTGAAGGAGGCCCACTTCA	4	11.6101	6.92074	0	0	0
CARM1	6	10;59;64;222;20197;38004	GGGCCACGTACCGTTGGGTG;CCCGTACTCACGGCTGTAGA;CTCGCCGTTCGCGTCGCCGA;ATCCAGTTCGCCACACCCAA;TTCTGCCGTGCAGTACTTCC;CGCTGAACACAGACCGCTCC	4	9.74902	4.73499	0	0	0
MED12	6	129;517;765;1311;1903;2916	TAACTGCTCCCATAAGTACT;AGGATTGAAGCTGACGTTCT;CGTCAGCTTCAATCCTGCCA;CTCAGAGATTGCTGCATAGT;GTGGGATTACACCGAGAAGC;ACAGGTCATCTTAATGAGCC	6	9.67463	5.08602	0	0	0
HPRT1	6	58;99;199;277;3186;65182	CTGTCCATAATTAGTCCATG;GTTATGGCGACCCGCAGCCC;AATAAATCAAGGTCATAACC;GAGCTGCTCACCACGACGCC;TCTTGCTCGAGATGTGATGA;TAAATTCTTTGCTGACCTGC	4	9.36491	5.17165	0	0	0
TADA2B	6	13;26;55;18166;33437;41293	GAGCCCGCTGATGAGCGTCT;CGAGCTGAAGCGCGCCCACG;TTACGAGATCGAGTATGACC;CGTAATGCTCCATCACCTCT;ACGGCGGGCGCTTCACGCTC;GAAGTACTGCGTGTACTGCC	3	8.71016	3.59727	0	0	0
AHR	6	397;420;2232;2887;3074;5799	AGTTGTCACTACAGATGCTT;AGACCGACTTAATACAGAGT;AAGTCGGTCTCTATGCCGCT;AATTTCAGCGTCAGCTACAC;TCCGTTTCTTTCAGTAGGGG;TTGCTGCTCTACAGTTATCC	6	7.88324	4.24728	0	0	0
TRIM28	6	114;421;475;664;8850;26807	CCTTGGTGTACTTCACCCGC;TTGCACATAACCAGATCGCC;ACGTTCACCATCCCGAGACT;ATTGAGCTGGCAGTCTCGGC;TACCAGTAGAGCGCACAGTA;GACGCACCTGGTTCGCATCC	4	7.84898	4.0765	0	0	0
PDCD10	6	19;44;111;2048;4597;71431	AATATCAATACCAGAACCGC;CATCAGCTGCCATACGAAGA;ACTGAGAGCCGCTTTCATCA;CTAAACGTACCCTGCGGTTC;CACGGAGTCCCTTCTTCGTA;ATTCCAAGACCTAAACGAAA	3	7.79589	4.7873	0	0	0
JUND	6	825;914;1023;1035;12005;82825	CCTACCCCCCTGCGCGCCGA;TTCGCGTAGACAGGCGCTTC;CGCGAACCTGAGCAGCTACG;CGCGCGCGGACTCAGTACGC;CTCCTGCGTGTCCATGTCGA;GGCGGGCTCTCGCCGAAGCT	4	7.08061	3.45291	4.83928e-07	0.000992342	0.000992342
PTPN14	6	996;1440;5777;6649;9752;10347	CTAGCCGGCCTAGCTGTGCA;GAAATAGCACATACTCTCTG;ATTACGATGTACATTGGACC;CGTTGTAGCGCCGTGTCCGG;TGTTATCGAGTGCACGCTGT;AGAGTATGTGCTATTTCCTA	6	6.37447	3.09676	2.41964e-06	0.00451065	0.00413476
CCDC101	6	228;284;342;2789;4838;67094	TCTTGTCCAGAGCTTTCCGA;TCTCTGTCTGCATCCGCTCA;CCTTACAGGAAGAGCGTTCG;TGGCCTCTACACAACCGCCA;CTGCAGTTTCTCCCTATTAC;CGCGGAAATCAAGTCTCTGT	3	6.33231	3.98793	2.41964e-06	0.00413476	0.00413476
NEUROG2	6	609;846;1103;1785;6617;57097	CACTTTATCGCCCGCCAGCC;GTTCGTCAAATCCGAGACCT;TGTGCATGCGGTTTCGCTCG;GTCTGGTACACGATTGCAAA;CGTCTTGGCGCCTCGGGAGA;ATCCAGCGCCGACGAAGAAG	4	6.13934	3.29557	3.87142e-06	0.00610672	0.00529249
SMAD4	6	295;476;1892;2615;4995;23604	AACTCTGTACAAAGACCGCG;GGATTAACACTGCAGAGTAA;TTCTTCCTAAGGTTGCACAT;CAGGTGCCTTAGTGACCACG;AATACACTTACCAGGATGAT;AATGCAAGCTCATTGTGAAC	5	6.13385	3.63241	3.87142e-06	0.00567053	0.00529249
TAF5L	6	225;470;611;1826;8298;74976	TTGATCGGACGTACCCGCTG;CACGTCAAGATGAATATGTA;CATCTGAGTCCACGTACTGC;TGCGGGACACGTCTACTTGG;CGGTGCGCGTCTGGGACATC;GCGTACCGAGCAGATTCAGA	4	6.10019	3.7193	3.87142e-06	0.00529249	0.00529249
TSC2	6	168;322;1233;2130;34966;37086	CACAAATCTGCCCTATCATC;GTGGCCTCAACAATCGCATC;CCAACGAAGACCTTCACGAA;AGCACGCAGTGGAAGCACTC;GGTCGCGGATCTGTTGCAGC;TTGTCTTTAGGGCGAGCGTT	4	5.83492	3.09123	8.7107e-06	0.0111639	0.00942725
OGFR	6	565;1431;2092;4743;5830;51169	CTGTTTCCTCTGCGAGAACC;TTGGCATGCCAGTTCACTCC;ACCTACCGTTGGGCAGGAAG;ATACCTACACATGTCCCTCG;TAGGTATCGGCACAACTATC;GAAGCCCAGCATGAGCTCGT	5	5.80137	2.95883	8.7107e-06	0.0105072	0.00942725
TADA1	6	8;39;831;29954;53607;101517	AGCTCATAGACTTCTCACAC;ACTGGGCTAACCTAAAGCTG;ACAATGATGCTTCCCACTCG;AATCTGACAACGCGTGAGAA;GTTTCAAGTCGTCATCATCT;TCTCACGCGTTGTCAGATTT	2	5.7968	2.84535	8.7107e-06	0.00992342	0.00942725
FOSL2	6	165;2808;3375;3679;5881;13552	AGGAGAAGCGTCGCATCCGG;CTTGTCCAGCCCCGCCGACG;AGTGTGCAAGATTAGCCCCG;GAACTTTGACACCTCGTCCC;CCAATGGTCTTGATCACGCC;CCTGGCGTGATCAAGACCAT	5	5.78265	3.42024	9.19463e-06	0.00992342	0.00942725
IRF2	6	11;41;14246;14400;30845;93116	ATGTCTAGCCGCATGCATCC;AGCCCCAGAGATGACTCAAC;AGAACCAGTTGAGTCATCTC;TGCATGCGGCTAGACATGGG;AGACAAAGTTAAGCACATCA;ATGCACCACTCTTTAGAAAC	2	5.75339	2.5915	9.19463e-06	0.00942725	0.00942725
PRR24	6	6782;9837;9871;10198;10287;14697	GGTACCCACGCGGTCTCCCG;CGGCAGCTAGCGAGACGCAG;GTGCTGCTCGCCGTGTACTA;CCGCGGAGGGGCGAAGACCC;CCAGATGAGACCGTAGTACA;ACGCCCGGGCGGGCAGCACA	6	5.45998	2.4312	1.54857e-05	0.0151214	0.0151214
ERF	6	411;6778;7348;7465;8050;15153	GCCCATCTCGGAAGGCGAGT;GCCGCTTAAAGCGTAGCTTG;ACTTGCGAACGCCCCACAGC;GCGCATTCTGCACAAGACCA;TACAAGCCAGAGTCGTCCCC;GCCAACCCCACATCAATGAA	6	5.38037	2.81594	1.88732e-05	0.0175915	0.0175915
NANOS3	6	509;1020;5501;10082;12003;15303	ACACACGTAGTCCCGCAGGA;CCACTAGGTTTCAGAGGTGC;GGGCGAAGGCTCAGACTTCC;CAGCCACACCACCCGAAACT;GCTCACGTGTGGCGCCGCAC;GAAGCTGGTCCGGCCTGACA	6	5.3547	2.87941	2.0325e-05	0.018121	0.018121
FRYL	6	852;2323;3066;7056;7605;21486	TTCACCCCTCTGAAGAGATC;TACTTCGCACCTTGTTTGAC;TATTGTCCAGATCTCTTCAG;ATTGACCCAGATGTCAAACC;GTCAAACAAGGTGCGAAGTA;CTCTTGATGACATATTCACC	5	5.23105	2.95176	2.95196e-05	0.025222	0.025222
TAOK1	6	173;1021;1194;3172;8037;19747	ATCATATTGTCCTTCATCCA;TCTGCTTCGGATTTACTAGA;ATTTACGTGAACACACAGCA;GGAATAACATGTATTGAACT;CCCAACAGTATAGAATACAA;CTTGTAATGGAATATTGTTT	4	5.15086	3.52944	3.53267e-05	0.0289764	0.0289764
AP3D1	6	2077;3071;3156;3272;61570;86774	ACCCACCTTACGGATCTGAT;CCAGTTCTCACCTGCAATCA;TGTGTGAACACCGTGATTGC;GGATGACTCACAGTTCTGAT;AGCTTTGTGTTCAGAAATTA;CGGTGCCTTCGTGAAAGCTC	4	5.09768	2.32691	3.87142e-05	0.0305336	0.0297703
C19orf81	6	310;1629;2580;8082;8173;50048	CGATCTGGTGCGCAAGCCCG;GAGAACATGAACGTCATCTG;GCGCCACGACGACCTCCTGC;ACTCTGCAATGACCTGCCGC;ACCGAGAACTCCCGTGCATC;CAGGTGGGTAAAATCCTCCT	5	5.07685	2.71763	4.16178e-05	0.0316079	0.0297703
MADCAM1	6	1812;2757;2891;3313;28985;75837	TGTCCGACTGCACCGCGCCC;TGGGTTAAGGGGGACCGGCC;CGTGCGCAACGCCTCGCTGT;GGTCCACGGGCGTGACTTTG;GGGACGAGGACGTGCTGTTC;ACTGAGCATGGATTTCGGAC	4	5.07636	2.38096	4.21017e-05	0.0308335	0.0297703
CCNC	6	31;627;901;3587;16150;60098	ATACCTAAAGCTATCATGAA;TAGGCAAAGATCCGTTCTGT;TCCTGCACATACTGGAGCAA;ACCTTTGCTCCAGTATGTGC;TCTGTTGAAGGAGCGCCAAA;TTCTAGTTTGCAATGGATTT	3	5.07634	3.30802	4.21017e-05	0.0297703	0.0297703
FZR1	6	51;400;10672;14316;15903;18169	GAAGCGGTCTCCGTGCTTGC;TGCCGGCATCGAGAAGGTGC;GTGGCATCGTGTTCTCATTC;GTGTCCTCGCCCAGCAAGCA;CCATGGACCAGGACTATGAG;GTCCTGCACCTTCTCGATGC	6	4.90737	2.7901	6.43624e-05	0.0439938	0.0439938
IPO8	6	176;2243;3053;3717;28822;67390	CGGTCCTGTCGATAATAGTT;TTCGGTCTCCAGATTTAGTG;CCAGATCGAGAACCTCCACC;TCTATCTTGTCGACCACTCC;CACGGAGACACATTGTTAAT;TCTTCCGAACTATTATCGAC	4	4.8795	2.53089	6.7266e-05	0.0444953	0.0444953
SEMA6D	6	1283;5305;6248;8026;9514;28088	CAGGCAATGAATCGCAGCAC;AACAGAAGTAATACCCAACA;GAAAGCTGACTGCCCTCAAC;GTTGGGTATTACTTCTGTTT;AGTGATAGTCGACAGTATTA;CGAGACACACTTTATATTGC	5	4.75221	2.50504	9.00106e-05	0.0576799	0.0576799
GLUL	6	740;2414;3621;12586;19579;19953	TTCTAGTGGGAATTTCAGAT;ACGGAAGGGGTCCCGAAACA;TCTGTAGGTCCATATTACTG;GCCGTTGGAAGGCCAACCAA;GCTCCCACACCACAGTAATA;TTGCCCCAGAGTTGCCTGAG	6	4.66331	2.52943	0.00010598	0.0658554	0.0658554
ANKRD52	6	215;318;1312;17987;52838;80683	GCGTTCCCTACTCTCGCAGA;CCTGTTGAGCAGCCTCAACG;TGTCTGCCACAGCTTGTCCC;TGTTCTCCTTCTGCGAGAGT;TGACCTGGTCCGTGATGCTG;CATGGGGATCCTCAGCATCA	3	4.59124	2.34025	0.000126305	0.0761769	0.0761769
LIM2	6	1604;9530;14031;16620;19325;20691	GTCAGGGTCCTTCGCCCACC;CCGGCATTCATGCACCCGGT;GTGCTCATGACGTTCTTCGC;CCAAGGCCAACACGACGAAA;CAGCATACTGGAATGCCACC;TCTGCCCTATGCGCCATCTC	6	4.56867	2.02044	0.000131628	0.0771192	0.0771192
CEACAM19	6	865;1827;5333;5772;10761;99197	GGCCGCCAGGATCCCAGCGT;CTCTGAGGCCGTTGTATCCC;CATGTGCTGGGCGTCACTGA;ATACAACGGCCTCAGAGGGA;GATCCCTGGCCCCTCGGAGC;ATCCTGGCGGCCACCATCAT	5	4.48971	2.54816	0.000148566	0.0846247	0.0846247
FHOD3	6	1272;1392;1444;21382;25512;80592	GTCACTCACCGATGCAGGCA;GAAAAACTATACAACTCCAG;GCTCTTACCCGGCGTCATCC;GTGAGGGTCCATGCCTGCAT;ACTCTGCAGCTCTCTCACAA;CCTTCTCAAATCTCGTCCGC	3	4.46779	2.1766	0.000160664	0.0890426	0.086003
ASPDH	6	231;550;1607;4739;17364;26350	CACTCAGGGCCATGGCCGAC;TCCCCGGCCTGGAGGGGAGC;ACGATGGGGGACAGAGTGAA;AGGAGGCTTCTCAGCAGAGA;GTTGGAATTTCGCGGGGCAA;CAATCACCCCATCGAAGCCC	4	4.46523	3.09392	0.000160664	0.0866994	0.086003
GSK3A	6	30;4972;9062;9491;10932;65479	GCTGGCCTACCTTGACATAG;CCTTGATGATCTCCACCAGC;CTTGATGGCGACTAGTTCCC;GGCCACCCGGTACACTGTCT;GTGAGGGTGGTAGTGCCCGC;CTCATTTGGGGTCGTGTACC	5	4.45616	2.39917	0.000163568	0.086003	0.086003
LYPD4	6	272;480;1511;15751;28028;61609	CCTAAGACGACACCCCAAGC;CCTCCTACAGTCGCGTCTGC;GTTCACGAGCACACCCCATG;CTTCATGTGCTCGCCCACAC;TAAGCTGCAAGAGGGCTGCG;GAGCTGTTGCTTTCCATAAC	3	4.40944	2.47572	0.000190184	0.0974976	0.0974976
USP22	6	2518;3581;6834;8450;15151;22582	GCCTCCGTACATCAGATCAA;CTGCGTGGGCTGATCAACCT;GCAACCCGCCTGTGAAGATC;CTTTGTCATAGATGTAGTCC;AGTCCCGCAGAAGTGGCGTG;CTCTCACTTACTGGCAGACT	6	4.34078	2.42363	0.000218251	0.109158	0.108449
GRIN3B	6	3151;4185;8793;10021;11569;47891	TACGCCACTCGTACACGGTG;GCAAAGACCCGCTTGCCGCA;AGATGGTGCCTTGCGGCAAG;GTACGGCCTCCAGCACCCGA;TCTTCCTCACCGTGTACGAG;GGGCTCGCTTCGGCTGCACC	5	4.33574	2.1109	0.000222123	0.108449	0.108449
AP2B1	6	7682;14649;17032;18134;19920;22767	GGAACATTTACTCACCGCCA;CATGTGCTGCAGAGCTTTAT;AGTGATTGCTGCTATGACCG;TATTTCACAACCAATAAAAA;GGTCTGGCTACCTGCAGTAA;TTACCTAACATCCTTCCCCA	6	4.31952	1.80305	0.000228898	0.109158	0.109158
ZNF575	6	3386;4474;4588;5228;25623;82678	CGGTTGGGGGGTCGTGACAT;GGGCGCCTCCGTGTGCTAAG;GCTACCGATCCTAGTCCCAC;GAAGGAGCAGTAAGCGTCTC;CTTGCCAGTGGGACTAGGAT;ACGCACCGCTTAGCACACGG	4	4.29834	2.08999	0.000281162	0.131034	0.128784
ZNF224	6	81;220;14739;20020;32199;83249	AGGGAAAATGACCACGTTCA;TGATGAAGACAGCAATCCAA;CAGGACATCAAGCATTCCAC;AGATCTTTATACGCATCATA;GAACATTCTGATGAAGTCGA;GGCTGCTGGACCTTGCTCAG	2	4.29672	2.09617	0.000282614	0.128784	0.128784
MED10	6	177;249;12265;19734;31787;101975	CACTCTTTGGTGTAGAGCTG;AGAAGTTCGTGGAGAACATT;GGAGAAGTTTGACCACCTAG;GCTCTACACCAAAGAGTGCC;CGATACTTAGCCATGTCTTC;TGGCTAAGTATCGAAGCATC	2	4.18959	2.06493	0.000343105	0.15295	0.148851
NF1	6	194;250;6932;8332;75585;93997	AGTCAGTACTGAGCACAACA;GTTGTGCTCAGTACTGACTT;TCTCTCTCAGTTGATTATAT;TCTTTAGTCGCATTTCTACC;TTTCTTCACACCTGTCGTGA;ACACTGGAAAAATGTCTTGC	2	4.18612	2.4399	0.000345041	0.15054	0.148851
NMRK2	6	240;252;7529;7786;16044;41125	CAACTGCTGCGTGATCCATC;TCCCGTATGAAGAGTGCAAG;CTCCACTTGCACTCTTCATA;GGCCATGCTGGACACCGTGC;CGTCTTCCCCAACTGCTATT;CAGCGTGGTCTTGCCGCCGT	2	4.17923	2.64808	0.000348428	0.148851	0.148851
ZNF302	6	402;3557;3971;5684;18117;67157	TATCCTTACCTACAGAGACC;TTCACCCCAACCAGTAACAA;GAGAGACGAACTATGAATGA;TCAGGTGACATTTAGTGATG;TCCAATAACATGATCACATA;GCCATATGTGATCATGTTAT	4	4.15654	2.3924	0.000367785	0.153914	0.153914
SPPL3	6	5252;6358;10746;13870;14876;24632	TCCATTCTTCTTATAGTCTA;TTTCCACAGGTCCCTTAATA;TGGCGGAGCAGACCTACTCG;CTTGTTAAATACTGGCACAT;CGAGTAGGTCTGCTCCGCCA;TTACTTGTTCTGAGGTGAGC	6	4.11436	2.09889	0.00039924	0.163736	0.160721
TMEM190	6	3261;5879;8532;9027;16131;24641	TCCATGGGTAGAAGAATCCC;TGCTACCACCAGCGTCCAGA;CTTGTCCAGAAAACGTGCGG;AGCACATGTGGGCGCTGGTC;GCAGAGGTTGGGGCTATCGA;CGCAGACGGAAATGGAATCC	6	4.11341	2.24746	0.000399724	0.160721	0.160721
ALKBH6	6	6821;16377;16650;23510;23984;24789	ACAACCTGCTCCACTCTGAA;AGCCCTGGAACCGTTCAGAG;TCAGGGACATAGTAGATTAC;CTCGTGAACCAGTATCTGCC;TTAATGCCCCAAAGCCAAAG;ACACTTTGTCCACGTAGCGC	6	4.0978	1.65751	0.000413758	0.163164	0.163164
SPAM1	6	21;292;60846;65592;70378;104522	AAAACCGACACTTGAAGACC;AGCCCCCGAATAAACGCCAC;AGTGTGACGTTGATTATGTA;TCTATGTGCGCAATCGAGTT;CCATACTTCGCATTATACTG;CCTCAGTATAATGCGAAGTA	2	4.05185	2.34303	0.000449085	0.173754	0.173754
MESP2	6	1634;2697;4868;6137;91254;106480	GGGGCACGAACCCGACGAAT;CAACCTCCGACGCGTCTCTT;AGATCTGGAGGGGGCCCGCC;TCCAGAGCCCTGTCTGTCGC;TCGCCCCCGTATTCGTCCCA;TGGCGTCCAAAGAGACGCGT	4	4.0268	2.04432	0.000465055	0.1766	0.173931
SCAMP4	6	267;3902;6394;6814;13398;74323	AGCCATCATGTTCTCCGTGT;GGCTTACCACGCGCCCCAGC;CGAGCCTCCGCCGATCCACC;GTTTGTCCTGACCGTCATCC;ACTCACCTTCATGATCGCGA;AACCAGCACACGTAGCCGCA	5	4.02444	2.36509	0.000466506	0.173931	0.173931
SPRED3	6	1182;5180;8161;12981;13462;45938	GACACTCACCGTCAGAGGGC;GTCCAAACTTGCAGTCACCC;AGGAGGAGTCGCTGTCCACG;GGTTCCGGAATCCCCGTGAA;CTGCTCACCTCGACCCAGTG;GCCGCGGCTACGAGGATTAC	5	4.01436	2.06379	0.000477637	0.1749	0.1749
SSX5	6	4840;5358;5691;6254;45719;49968	CTCTTTCTCAGAGAAGTATT;ACCCGTTTATTACGCATGAA;AATACTTCTCTGAGAAAGAG;TGGAGACAAGTCTGTGACCG;GATTCACCAAATGTATTCCA;CACCTTTCATGCGTAATAAA	4	3.99489	1.83084	0.000541999	0.194987	0.192572
DPY30	6	12;2294;2528;10692;13651;65777	TTGCTGTGCTTGCAAAGGAA;GAAAATCCTCACTCTGAGTA;TGTCCCTCCAGCATCTGCTC;ATAAGATGCTAGAAATTCAA;GTGAGACCGTACTCAGAGTG;CATGGAGCCAGAGCAGATGC	5	3.98486	2.724	0.000551194	0.194876	0.192572
USP34	6	658;1744;4949;6332;30685;62783	AACGCATGTGCTATAAGAAA;ACTCAAGAAAGTAACATATT;AAATGGCCTTTCTCTCATGA;AGCAATCCTTCATGAGAGAA;AGATGCATACCTCTGTGTCC;ATTTCAGTATCAGATGTAGA	4	3.97395	2.19869	0.000561356	0.195105	0.192572
TAF11	6	2343;2390;3483;6896;13801;26395	AGCGGCGATACATTTCATAA;CACCTCCCCGACGAAAACCT;AACGGCTTCCCTCATATGTT;TCGCCGCTCAGCTTTCCCTA;AAGCTGATCCAGTCCATCAC;ATCTTCCCAGCTCGAGAGTC	5	3.96174	2.61405	0.000576358	0.19698	0.192572
CERS1	6	9855;9891;10556;11213;13921;33019	GCACGTCACTGATATCGTGC;CATCTACGCTACGCTATACA;CCAAGATGCCCGAGAGCGCT;TCACCCTTATGAACCTCTAC;CTACCATCGGCTGCATGCCT;CATGTATAGCGTAGCGTAGA	5	3.94344	1.98926	0.000595715	0.200258	0.192572
REPS2	6	1706;2707;12504;12690;13946;58884	GAGCTCTTCGCGCGCTGTGC;TAAGGGAAGCCTGATGCCGA;GCAGCTGCGATGCCCGAAAC;AGGGGCTGCCTAGCTTCATA;TTAATACTCTCTATCCGTAC;GCAAAGCGGGTTGGTTATTT	5	3.93964	1.9478	0.000600554	0.198629	0.192572
CBFB	6	377;896;5733;12823;14055;84344	AGCCCATACCATCCAGTCTT;GCCGACTTACGATTTCCGAG;CCTTTGAAGAGGCTCGGAGA;TTTCTAAGTCGACATACTCT;AGGCGTTCTGGAAGCGTGCC;GGAGGATGCATTAGCACAAC	5	3.92319	2.37644	0.00061846	0.201304	0.192572
AMOTL2	6	2333;5996;6058;19628;23612;26560	CAGAGCCTCCTCCAAGCGTG;CCGTGCTGAGGGAGAATGCC;CACCGACTTGGCAGGCCGCA;GCCGCAGCCGCGAAAACAGA;GGAATCTGCAAATCGCCGCC;ACTGTCCATCTTGTTCCGCA	6	3.91799	2.00153	0.000622331	0.199399	0.192572
T	6	818;886;2218;31332;51821;106187	AAGTGATCACAAAGAGATGA;GGGGTGGATGTAGACGCAGC;ACCGTACATTGGGAGTACCC;GACTGCTTATCAGAACGAGG;TGGCTGGTGATCATGCGCTG;TGGCGGCGGACAACCACCGC	3	3.91718	1.85173	0.000623783	0.196789	0.192572
ZNF544	6	824;971;14910;17081;17203;26717	AATGGAAGCACGTTCTATGC;CTGAGAGATCACATCAGATT;GAGCTGAGTGCTTCGATTGA;CCGTACGATTGCACTCACTG;TGTGGCTATGGCATTCACAC;CAGGGAGACAATATGCTCCC	6	3.90263	2.24816	0.000641688	0.199371	0.192572
FBXO46	6	7692;16233;16840;19273;23593;26721	CGGAGCGTCAGGCTTCCACG;CGAGCCGACCGCGAGACTCC;AACGTCCGTAAGGCAGGTCA;ACTGTTTGCACGGATCATCG;GCCCGTCCGGCCCGCGGTTC;TCGGTCGTGGGTAGCTCTGC	6	3.90224	1.6723	0.000641688	0.196395	0.192572
ATXN7	6	482;2080;2248;8816;25176;29224	GGTGTGTAACGACTGTAATC;GACAGAGCCCCATGACTTCG;ATATCTCCTAGGGACAGAAT;AACGGCCAAAGGCGGCTTGC;CAGGCATTTCAATCACATTA;TGCGCTAAGAACACCTCCAC	3	3.90001	2.52723	0.000647011	0.195112	0.192572
HOMER3	6	38;2102;2253;28590;37972;68024	GGAGCTCACCAGTCCAGCCC;GCGGGTGGCATCGTAGAAAT;GTGTACCGCATCATCAGCAT;CGGCCCACTGCCCGAACTTC;AGTCGCGCCAACACAGTCTA;TTAGTTTGCCGAGAAGTTCC	3	3.89717	2.06724	0.000647979	0.192572	0.192572
PLIN5	6	2151;2782;11270;19684;23589;26884	ACCGAGCTCTTCCTCCGTCA;GCAGAACGTGGTGCAGCGTG;AGATCCCCAGATCCAGTGTG;ACTGTAAACATCGCAGACCG;CTATGAACAGCCTCGCCTGC;GTCCGGGGTACCGTCTCCGA	6	3.88639	1.98279	0.000659594	0.193223	0.193223
HAVCR2	6	710;6862;14926;22619;26611;27078	CTAAATGGGGATTTCCGCAA;ATCCCCATTTAGCCAGTATC;GTGAAGTCTCTCTGCCGAGT;CTTACTGTTAGATTTATATC;TATAGCAGAGACACAGACAC;AGGTCACCCCTGCACCGACT	6	3.86766	1.82982	0.000679919	0.196372	0.196372
ZNF235	6	197;2367;4593;6842;24184;64464	ACCAGATATGATATCCCAGT;CTTTAGGAACCTGGTTTCAG;GGGAAAAATGACCAAGTTCC;GTCCTGTGTGAATACTACGC;CACCTGAATGCTTACCTCTT;GTTCAACAAAGTGTTCGTAC	4	3.84331	2.31671	0.000719117	0.204808	0.202702
NPC2	6	3609;5695;6196;11663;14636;95302	GATAGACTTACGATCTGTAC;ATTCCACTCTTACAACCATC;AAGACTGTCCTTTGCTCAGC;CAACCCTGCCAGCTGAGCAA;AAAACCAAAGTCTCTTCTGC;CGTGGTGCATGGCATCCTGA	5	3.83763	1.96278	0.000727343	0.204314	0.202702
MEF2BNB-MEF2B	6	6758;7717;14666;20664;27340;27443	CCCGTATACCACATCTGGGC;TACGGGGCCTTACCGCCACC;GAGTCACTTACATACAGCCG;ATCCGGCCTTGCCCCGACCC;CACCAACACTGACATCCTCG;AATCCAGATCTCCCGCATCC	6	3.83277	1.70344	0.000732667	0.203028	0.202702
LTK	6	2017;5398;5934;16236;19644;27522	GGGCGCTGACTTTCGGGTCC;AGCTCACCCGGAGAATTCAG;GGACAGCTGCTGGTGTGGTT;ACCCAACAGGGATGGGCTGC;GGCGTACGCGGGGACCAGCG;TGCACTTACAGATACTGGCC	6	3.82528	2.10935	0.000741377	0.202702	0.202702
TEX101	6	3054;3594;13190;15536;19764;27661	ACGAAGGGCTGCATCCCGGA;CCTCCATTGTCCAACCTGTG;ATAGCATCGAGTTGTACCAT;GCAGCCCTTCGTGGCCAAAA;CCTAGAGCTGTATTGTCAAA;ATCCAGCCAATATGTTTAAC	6	3.81215	2.00298	0.000808159	0.218054	0.218054
USF2	6	547;2586;3937;7061;51748;83263	GCCCCTGGCAGCCACGACAA;GGTGACATACCGCGTAGTCC;GGTCGCCGAACGCCGCCTGC;AGCGGTGGACACGACGCTGA;CCAGAACACCCCGAGATGAG;TGTCCTCACCTTCGTTGTGC	4	3.79027	2.00439	0.000847841	0.22579	0.225313
KCNA7	6	328;398;16118;20019;43376;69444	GCCGGTCGAAGAAATACTCG;GCTCGCCGTAGTCTCCGTGC;CAGTTCCCCGCTCCGCTGAA;AATAGTCAGCACGCCCGCAA;GACTACGGCGAGCACGCGCG;GACTTCCGCGACGACCGCGA	2	3.78439	1.79585	0.000857036	0.225313	0.225313
MYO1F	6	9641;10539;13904;19093;22402;28334	GATGAGCACAGAGCCGATGT;CCCGCACATCTACGCCCTCA;CACAGTCGATAAGCATGTTC;CCGTGAGATCGACCTCTATC;GCCTCACCGCGCCCTGATAG;GATCTCACGGTCGGTGAAGT	6	3.74951	1.73002	0.000920431	0.238916	0.238916
CLEC11A	6	1846;1889;4619;7425;39203;44290	CTTCGAAGTCGCGCGAGAGC;GCACGTCCGTCTGCACGCGT;AGGGGGGATGAGAATCCTGC;CAAGCGGCCGTGCTCGCGCT;GCAACGCCAACCCCATCCTC;AGACGTAGTAGAGACGCCGC	4	3.70576	2.08772	0.00100318	0.257141	0.257141
TYSND1	6	8119;13722;17003;26565;28181;29158	TCACCTGCACCACAGCCGAA;TCACCGAGGGCCCGCAAGAC;CCCGCTGAGCACTTCCATGA;ACAGTGGCGCTTCTCGAGCG;GCCCACTTCGCGCGCCTCTT;CCGTGTGGTATTTGCCACTC	6	3.67481	1.5287	0.0011111	0.281286	0.266817
MAMSTR	6	2249;15053;15344;17283;28530;29184	TCCACGTGCCGCGGATACCC;ATTCGCTCCAAGTTCCGATC;AGGACCCAGGGCGGACCCCT;AGCGAATGATTTGGGAACGC;GTATCCGCGGCACGTGGAAG;CAGGGCGGACCCCCAAGCCG	6	3.67249	1.69113	0.00111594	0.279066	0.266817
KLK12	6	3335;4171;5155;13521;15868;32550	CGGGAGAATCACGAGCAACA;GTCGTGCTCGTGGCTCGTCG;TAAGGACACCCCCGCAGCGC;GTGGGCGTAACTCACAGCCG;TCTGCTCGGTCCAGTCGAGC;TGTGTGCAGGCGGCGTCCCG	5	3.66726	2.17956	0.0011232	0.277497	0.266817
RHO	6	842;5371;5781;7622;33025;45673	CGACTACTACACGCTCAAGC;CACCACCACGTACCGCTCGA;CGATTCCACACGAGCACTGC;CGTCTTGGACACGGTAGCAG;CCCATGAGCAACTTCCGCTT;GTTGTAGATGGCGGCGCTCT	4	3.6618	2.00258	0.00113578	0.277265	0.266817
SIPA1L3	6	32;9259;14744;15867;15944;65449	GCCCTGCACGTCGATGGACG;CCACGTGAAGTACGACGGCA;CCGTGCCGTCGTACTTCACG;TCTCACGTAGGTGGCCGAAC;GAGCTTCTCCACCCCCGGTT;CTGCCCCTCTTCCGCGAGTA	5	3.65721	1.94802	0.00114691	0.276688	0.266817
AKAP8	6	392;6379;13566;14048;24393;29357	TTTGACCGCTTCGGACCAGA;CCCTAAGGTGCATATGGAAC;TTCTTGCAGGCTACGGGGCG;GAAGCAGTTCCAACTTTACG;TGTCTGGCAGATGACGCAGC;GAAGGGCTTACCTTGCCAGC	6	3.65709	1.99234	0.00114691	0.273471	0.266817
OXTR	6	2952;9822;15237;15446;15977;113696	CTGGTGGGTCACGCCGTGGA;TGACGCTGCTGACACGCGCC;AGGGCGCGCTCGCAGCCAAC;CTGGGATGCCAACGCGCCCA;CTGACGGCGTCTTCGACTGC;GGAAGCGCTGCACGAGTTCG	5	3.65286	1.62278	0.00115659	0.272609	0.266817
SIRT6	6	1256;1306;6169;7663;16469;43178	CTTCCACAAACATGTTCCCG;GTACGTCCGAGACACAGTCG;GCTGTCGCCGTACGCGGACA;TGGCACTCACGTCTTACACT;CACTTGCCCTTGTCCGCGTA;CCGGCTCTGCACCGTGGCTA	4	3.6528	2.35876	0.00115707	0.269624	0.266817
TMEM259	6	2673;4999;6480;8591;20203;29409	GCGTGACAAGTGGCCGCGTG;TCCACGATGTACTCGTCCTG;TGTGCCGCACTTCCACACGC;CAAGCCGCCGAGTAGCACAG;CGCCCGACACCACATTCCGC;ACTCGGCGGCTTGAACACCT	6	3.65248	2.20285	0.00115804	0.266817	0.266817
MEX3C	6	880;2377;6201;7731;26511;78244	GCGATGCTGTCCCACGCCTA;ATGCATATTGCCATGCGTAC;AATTGGATATCATTCTTGCG;GTTTCGAGATGCACGAATCA;AGGAGCGACCCACCTAGTAC;ACCCTGGCGGCCGACGATCT	4	3.63798	2.08206	0.00118998	0.27113	0.267825
PAWR	6	6347;6530;9270;15450;23951;29616	GCTGTAAACTTACTAGATCC;GAGACTGATGCAAGATAAAG;AATACTCACCTGTAGCAGAT;TCTGGTTTCAAGTAGCACAC;TATTCTCGAACAGATAGAAG;GAGCCACCTAGAACAGTTTC	6	3.6342	1.87657	0.00119821	0.270004	0.267825
CCDC83	6	3655;6965;11763;23050;24788;29626	ACCAGCACAATGGAAAACTC;GTTGCAACTGGACCAAAAGA;ATAGTCTAGAAGTGCTTCAC;GTGTGGCCCATTCCTTCTTT;TTGAAACATGAATTGCTCCA;GATTCTCAGATGTCAAATAA	6	3.63332	1.7563	0.00120159	0.267825	0.267825
RYR1	6	4154;4602;4703;7802;22733;60117	CAGCACCTGTCGACCGCCAG;CCCCAGACTTGTCTACTATG;CTGACAGTGATGACCAGCGC;CCGCCCTACCTGATTCTCAG;CACGTCCTCCGCCTCTTTCA;GTTCCATAGTGTCTGCATGA	4	3.62265	1.99718	0.00122821	0.270813	0.270813
BMPR1A	6	48;500;8187;32367;34872;60894	TTTGAATGCAGGACAGAATC;ACACTGCCCCCTGTTGTCAT;ATAGTATGCTTCATGGCACT;CCAATTGCCATATTACAACA;TTCCACCGATTAGACACAAT;GCTAACCTACCTATGACAAC	2	3.58771	1.98376	0.00134919	0.294325	0.288813
DUSP1	6	871;1407;2874;26925;27393;114211	CACCCAGATTCCGCGCTGTC;CTACTAACCTGATCGTAGAG;TGCGTATCACGCTTCCCGCA;CGCCAAGCGCGACGGCACCC;TAATCGAGTCAAGCTGGACG;GCCATGGCTGTGCTCGACCG	3	3.58692	1.97186	0.00135016	0.291435	0.288813
LILRA1	6	2173;13290;14638;15548;16495;56798	GGGCGGTATCGCTGTTTCTA;CCCTTCTTCACAATCTCCTG;CCCGGGACCACCCATGGGTA;AGCTGACATCAGAAACACAC;CTCTCCCCAGGGGCCACTAT;AACTCACAGCCCCGTACCCA	5	3.58575	1.65042	0.00135209	0.288813	0.288813
DMRTC2	6	5459;6041;21252;25780;28076;30302	GCAGGTTGGAGAGCGGCTGA;CCTCTCCTTACCTTCCCGGG;CTGCCCAGGTGGCCTTGCGT;CTGCTGGCACCGACACCCCC;CGCCTCCTGCTGCCTACGCA;TGACACCATGGTTGCGGCAG	6	3.57453	1.58993	0.00137968	0.291667	0.291667
ZNF506	6	174;524;9315;33596;64017;64943	GAGCTCTCTTATGTTTAGAG;AAAAACCTTTAACTATGAAG;ATTGCCTGGACGCTGCACAG;GAGTGTCCAGTGCACAAAAG;GATTCCGCTGTGCAGCGTCC;TCATGCCTCTTCATAGTTAA	2	3.54734	1.81048	0.00145275	0.303981	0.300283
ATCAY	6	137;4934;12562;18419;28657;30652	CTCACCTCCGGTCGATCATC;TCCTCAGGGTACTACGGCGA;CTCCAGCGAGTCGGTCTCAT;GCAGGCTGCGAAGACGATGA;CCCCGATGAGACCGACTCGC;ACGCCCCGGCGGAGGATGCC	6	3.5446	1.97301	0.00146001	0.302414	0.300283
STK38	6	98;527;22136;28390;50746;83608	TTAAATATTAGAAACGACTC;TAGACAAAAGAAGTTAGAAA;AGAAGAAGGCCTAAAAGATG;CGTTTGAAGAGAACAAGACT;TTTCAAGCATATCTGCTTTA;GCTTGTTCAGAAGAAAGATA	2	3.54242	1.64857	0.00146437	0.300283	0.300283
ZNF583	6	829;3384;5625;8218;50808;73849	GGAACAAGAGGCCCATGCCC;GGCTGTAAATTTCTCTCAAG;AAGTGATGAACTATTGCTAA;GTTGCGCCAAGTTTGCACTC;CTACAGGAGCTTGGTATCAT;GCCAGATGTGATCTCATTAT	4	3.53566	1.82712	0.00148566	0.301633	0.301205
LZTR1	6	188;534;17144;23335;29850;56686	CAGGCGCAGCAAGCACACAG;TGGACGGAGTGGAAAATTGA;TCGATGTGAAAGACTGCTCC;GTCTCCACCAAATACATAAA;CTTTACTCAGGGGGTTACAC;AGTCTTTCACATCGAACCGC	2	3.53106	1.8771	0.00149824	0.301205	0.301205
HPN	6	270;570;8066;22153;25953;31016	CGATGGCTGTCAGAAGTAGC;TACCCTGGCGTTGGAGCGCG;CGTGTTGCCCCAGCCCGTCA;CGGACTCAGCTGCGAGGAGA;ACCGCTCTCACCAATGGCCC;TGGGGCAACACGCAGTACTA	6	3.51384	2.24797	0.00158922	0.316393	0.313108
LRP3	6	3502;5315;12272;15557;17099;51397	AACCGCACTGCTGAGTCTCC;GCTCTACTCACTGCGCACGC;TTCCGTCTGTCTTACATCCG;CAGCTTCCGCAACTTTGACG;GTGGTGACATGATTACCATC;GGGCTATGACGACTACGTGC	5	3.51021	1.77502	0.00159841	0.315164	0.313108
TMEM144	6	63;1974;3057;8604;20320;59233	AAAACAGGAGATGTAACCAA;TCTTTGTGCTGCCATATGGT;TGGCAGCACAAAGAACCCAC;AATCCGCTGCTAAATTACAT;CCACTTAAAAAATTTGATAC;GCTCCAATGTAATTTAGCAG	3	3.50854	2.4089	0.00160325	0.313108	0.313108
EMD	6	1720;2448;6116;19117;26705;31256	CCAGACTTGAATTCGACTAG;TCTTCGAGTACGAGACCCAG;CGCTTTACTCTACCAGAGCA;CTCGGGCTCCCCATAAGTCC;TCCGGCCAGGATCAACTCGT;TGCTGACGCTTTCCATCACC	6	3.49376	2.02982	0.00164874	0.318954	0.318954
NUDCD1	6	783;4453;5767;8527;28344;38398	CTTTCTCTATTCGAAGAAGT;GTTACCTTGTCAGATGGAAC;GTCTACTATATTGATACCCT;TCGAGATGATCAATATACAC;AGATTGTATGTCATTGGAAC;ACTTCTTCGAATAGAGAAAG	4	3.47395	2.11052	0.00172327	0.330255	0.330255
PPFIBP1	6	2902;12572;15315;17445;28925;31625	ATCCAACTTCTGAGTTTCTA;TATAATAGGAGCTTCTAAGT;AAAAGAACAACTAGAAGAAA;AAAAAGGCTACAAGAAAAAT;TAAAGAATCCCTCGTTCTTC;AATCACTTGCCTGAAGAACG	6	3.46317	1.65786	0.00175037	0.332343	0.332343
BAX	6	2503;5285;8941;11132;17614;62353	TTTCTGACGGCAACTTCAAC;CCATTCGCCCTGCTCGATCC;TCTGATCAGTTCCGGCACCT;AGCGAGTGTCTCAAGCGCAT;TCCAGCCCAACAGCCGCTCC;AGTAGAAAAGGGCGACAACC	5	3.44797	1.86913	0.00184183	0.3465	0.340704
NDUFA9	6	516;589;43468;59469;65022;91080	GTCATATTTATCACACCGAT;TTTAGGACGCATGGGGTCAC;TGCTGTGTTGTACTACTCGT;GGTGGACGTTCCTCAGTCAG;TCAATCTTATTGGACGAGAC;GGTTGACAACATATCGCCCC	2	3.44672	1.25639	0.00184425	0.343802	0.340704
TP53	6	1290;4980;7296;8713;54672;99202	CGCTATCTGAGCAGCGCTCA;GAGCGCTGCTCAGATAGCGA;CCGGTTCATGCCGCCCATGC;ACTTCCTGAAAACAACGTTC;CCCCTTGCCGTCCCAAGCAA;CCCCGGACGATATTGAACAA	4	3.43792	1.65271	0.0018699	0.345442	0.340704
RASA1	6	142;2194;6039;8714;20031;77243	GCTTATAATTTACTAATGAC;ACAAGTACTCAATGACACAG;TACCATCCGTCGTAAAACAA;TAAATTATAAGCTTCCTGTT;CGATAGCAGAAGAACGCCTC;AATGGTTGACAACATTCATC	4	3.43773	2.29162	0.0018699	0.342358	0.340704
SNRPA	6	4073;5341;15789;16702;17730;78368	AATGATATCTGAGTCGGTCT;TCTTCAGGCTCCGTGATACC;GCGGGTCTCGGGAACTGCCA;ATGAGCTCGTTGGTCTCCTC;TCGTGGAGCGGGACCGCAAG;ACCATAGGTTTGTCATAGAA	5	3.43421	1.61568	0.00188151	0.341436	0.340704
DMWD	6	2728;4961;18551;19530;30706;32017	AGCGGGTCAAGTGCAGTACC;GAGTTCGCCTTCTCGCCCGA;TGTAGAAACCCTCGCGCGTG;GCGGTTGATCGACAAGACCA;GTCGCAATTCCGCACGCGCG;TTGTAGATCCGCTTGTCAAT	6	3.43107	1.68239	0.00189409	0.340704	0.340704
hsa-mir-519c	3	15;3953;48540	CTCAGCCTGTGACCCTCTAG;AAGAAAGTGCATCTTTTTAG;GCTTCCCTCTAGAGGGTCAC	1	3.42412	1.7739	0.00192555	0.34335	0.34335
FSTL3	6	7387;8627;9913;13605;24358;32168	CTGCGTTCGCCATGCGTCCC;CGGCCCGGGTGACATCAGTC;CTGTCCGCAGATTCGTGCGA;CGAGTGCGCGCCCGACTGCT;GGTTGATCTTGTTCCCCGGG;CGCGGGGTTCCCCGAGCCCA	6	3.41881	1.82237	0.00194442	0.343727	0.343727
RFXANK	6	855;3591;7862;13011;24810;32226	CTCACCACCGAAGCCGACTC;GCATCCGGTTCAGGATTCAC;GGGGTGAAGCCGCGCTCGTC;ACACCTCGTTCCCTCGCTGC;GCTGACCTTTCCGGTATCCC;TGAGACCGTTCGCTTCCTGC	6	3.41412	2.08031	0.00196184	0.343842	0.343842
CLC	6	16961;23132;23365;23995;31995;32306	AGTGCTGCCAGATAAGTACC;TGACCATAGAATCAAGCCTG;GTGCTCACCTGGTACTTATC;GGTTCTACTGTGACAATCAA;TCTATGGTCAAAGGTGTAAG;CTGGCAGGTGCCATACACAG	6	3.40766	1.36674	0.00199185	0.346142	0.344985
MISP	5	11018;16448;20965;21686;24912	GTACGCTGGCATCAACCCCT;GACCCGTCACAAGAACGCCA;CTATGTCCCGCTGCACGTAG;TCCACGCCACGTTTGAGTGT;CTTGTGACGGGTCACCCGTA	5	3.40409	1.4351	0.00200201	0.344985	0.344985
RFX2	6	738;3075;3357;43518;46823;112669	TCCCCCAGGTACCTTGACAC;CAGCACTCCGGAACAGACCA;GGAGGGAGATCGGCTGCATC;GCCTCTCACCTATGTACTGC;TTGGTCTGGATGACCTGTTG;CTGGGGTACCTGCTGAACTC	3	3.38993	1.55429	0.0021017	0.359145	0.3496
KRTAP1-1	6	1041;5512;23998;24066;30189;32536	CTCACAGCAGCGTGGCTGGC;GCTAGAGTCACAAGTCCCAC;TTTCCTAGCTTCTCAACCGG;GCTGGAGCCGCAGGTCCCAC;CTGCCTGCCCCCCTGCTGCG;TGTGCAGCTCACCACGCAGC	6	3.38917	1.64111	0.0021046	0.356669	0.3496
LLPH	6	287;1872;3370;17746;97202;103747	TGTTCAAGAGATAGCAACTG;TTATGCAGATGACATGAAAA;GAGAAAAAAGAATGCCCCAA;AAGACTCTTCTAGACCAGCA;AAAAGTATTCTCAAACTAGA;AAAACATGGCTAAAAGCTTA	3	3.38504	1.99375	0.00211912	0.356186	0.3496
PSMA8	6	733;2452;3374;81519;90357;110499	CGATGGCGTCTCGATATGAC;ACTTGAAAAAGGTGTCCGTC;GGTGAAGAAAGGATCCACCG;CAAGCATGATAAGTACCAGA;ATCATCAAAACCTACAATTA;ACTTGACAGGTCGGAATTCG	3	3.38354	1.76656	0.00212735	0.354662	0.3496
RSPH6A	6	2811;3183;3397;20655;37592;44487	AGGCGGCACTGAAGGCGAAC;GGTCCCGACTGTGCCGCCTC;GACGCCCAGCGAAACGCCCC;GTACTTTGTGTGCAACGAGC;TGCTGGGCGCGACTCCTACG;CTCTGAACCGCACCACGCAG	3	3.37495	1.82923	0.00215929	0.357083	0.3496
GGT1	6	18270;21805;26310;26630;32666;32825	ATGCCCAGTGCGCCGCTCAG;GAGACTGACCCTGCCGCAGC;TCTCTCCCCAGGGGGGCTGT;CTCGATGGCCAGCGTCTCGT;GCCAGCACGGGCCCGCTGAG;CGGCAGCCCTGGAAAACAAG	6	3.36613	1.31947	0.00219558	0.360181	0.3496
hsa-mir-373	4	3704;4265;5785;20420	ACTGGGAAGTGCTTCGATTT;GCTTTCCTTTTTGTCTGTAC;ATACTGGGATACTCAAAATG;TCATACTGGGATACTCAAAA	3	3.36427	1.9057	0.00220623	0.359055	0.3496
TRADD	6	3232;7236;8182;9129;72717;96891	GGTGCGCGTAGGCATCCGAC;CTTCCTCCGCGCCTACCGCG;CAGAGCGCGCGAACGTCTGT;TCCCTCGCGCTCGTACTCGT;CACCGAGTGCTGGGCGAGCG;GCGCTGCGAAATCTGAAGTG	4	3.36017	1.57235	0.00222462	0.359197	0.3496
MBD3	6	519;3571;17186;19458;21195;32906	GTTCCGCAGCAAGCCGCAGC;GCTTGAAGATGGACGCCGTC;CGTGGTGTTGAGCCATACGC;GAGCACCTTCGACTTCCGCA;TTGAGCTCACCTGGCGCGGC;GGCCGAGAGCTGTCCCGTGA	6	3.35971	1.92836	0.00222558	0.356545	0.3496
PGLYRP1	6	1404;2328;5457;18717;27695;33013	CACCGCAGGCCAGTAGACCC;AGAGTGTACGCTGCACATCC;AACTTCACGGGTGCCCACTC;GAGCCTGCCCTTACGCTATG;CGATACCACCACATAGCGTA;AGAAGACGGGCTCGTATACG	6	3.35125	2.04147	0.00225946	0.359166	0.3496
APOC1	6	7707;11335;11487;17892;18470;68408	AGAGACATTTCAGAAAGTGA;AAACTCCTTCAGCTTATCCA;AAACTCAAGATTGACTCATG;CGATCGACAGAACCACCACC;TGGAGACGTCTGGGGTCCCC;GAGGCTCTTCCTGTCGCTCC	5	3.34859	1.51553	0.00227204	0.358388	0.3496
KCNN4	6	2583;3392;7509;11938;18471;100958	CACCACGTCACCATAGCCGA;TTCTTGTAGCACTCGGGCAG;CGGCCCTCACGCGTTGATGG;ACGTGGTGCCGGGCACCATG;TACCTTGGAGATGTCCACCA;TCACTTGTTCCCGGAGCTTC	5	3.34848	1.9259	0.00227301	0.355804	0.3496
SOCS1	6	9;45743;61360;81438;109045;111673	GCGTGCACGGGGCGCACGAG;AGTAGAATCCGCAGGCGTCC;CGCTGGCGCGCGTGATGCGC;CGGCGTGCGAACGGAATGTG;TCCGTTCGCACGCCGATTAC;CGCTGCCGGTCAAATCTGGA	1	3.345	1.28044	0.0023335	0.362506	0.3496
CRTC1	6	2109;8304;8629;11898;18533;53755	GCAGGGACCCGCCATAGTAC;CCCAGCCGAGGCCAGTACTA;TGGCGACTTCGAACAATCCG;GTCCGTGTTTGTCCACTGAC;GGGTGGTCCGGCTGGTGTCC;TTACCCGCGCGGCCCGCGTC	5	3.34147	1.83477	0.00235382	0.362914	0.3496
B9D2	6	4337;6949;8641;9243;38664;42346	CTCCGCAACTTCGACCGCTA;TGGCGAAGTGCAGGTCGATG;CTCAGCACTCCACGCCGTAG;ATGGCTGAGGTGCACGTGAT;CATAGGGGCCAGCGGTTTCT;GGCCCTCCCGCACGCCTGAC	4	3.33951	1.74898	0.0023606	0.361242	0.3496
GTPBP3	6	5864;11909;13954;15619;29306;33172	GGTCCAAAGCCCCCGCCACA;AGTGGTGAGCGGCGTCCTGC;GTTCCAGATTGTGCACGCGC;GGAGCCTCTGGACCGCGCAC;GTTGTAAATCCATGTGGCGG;ACGCTGTTTGGAATGTGAGA	6	3.33873	1.64595	0.00236254	0.35886	0.3496
STARD9	6	659;683;20210;39539;104253;107241	GTACTTCCATCCCTAAATCC;GTTTCTAGGGAGACCAAAGA;AATAATTCTTCCCCCTTCTT;CCACATCTTGAGATGCATAC;GTACTGTCTGGAGTTGCCAA;TAGGTGGACAATCGACCAGA	2	3.31948	1.43219	0.00244432	0.368553	0.3496
TPM4	6	22;2501;3559;20199;39342;79998	CGAGCTGGATAAATATTCCG;TCCCCAGGCTGAAGGTGATG;CTCACCAGAGAAACTTGCCC;CATGGCCGGCCTCAACTCCC;GCTTCTCCTGCGCGTCCTTC;AGCTGGACGGCGAGCGCGAG	3	3.31607	2.06193	0.00246513	0.368978	0.3496
MPND	6	679;4317;15073;27927;28329;33467	CGCCTCTCACCCGGGTGGGC;ACGTACCTCATCAGCAGCCG;AGTCTGACCTGGCCAAGTCG;TCTCAGCAGAGGACAAGAGT;CCCAGCATGCAGTAGCGGAC;TGCCACATGATCCTTCCGTC	6	3.31566	1.74048	0.00246706	0.366591	0.3496
PADI4	6	4821;5114;6021;12320;30150;33481	GTCACTTACCCACCCCGGTG;AAAGCTCTACTCTACCTCAC;GCAATATCCACGACCACCCC;CTAGCCCGACGATGGCCCAG;TGACTCAGCTTGACATCTGC;TGGTAGCACAGGCGACCAGA	6	3.31457	1.93123	0.00246948	0.364311	0.3496
IGFLR1	6	2207;8480;11085;16726;18781;67999	GGGGCGTTACGAAATCGCCG;ACTGCGGCCGCCTTGAATAC;CCATGGCACTACTCGACACC;GCCGAATTTCCTTCCGCTCG;CCGTTCCGAAAGTGTTCTTC;ATTCAAGGCGGCCGCAGTAC	5	3.31367	1.64208	0.00247577	0.36263	0.3496
C8G	6	2837;3015;3569;42221;64264;94867	TGCACTCACCGTCCAGGACG;GAGTTTCGCTGTCCTGTACC;TGGGACTCACAGCTTTCGGA;GACAGCGAAACTCTGGTAGT;CTCCGCTTGCCGTTTCCTGC;TGCAGACCAGTTCCACGTCC	3	3.31253	1.45692	0.00247916	0.360551	0.3496
hsa-mir-134	4	2096;11245;12591;17759	GTGTGTGACTGGTTGACCAG;CATGCACTGTGTTCACCCTG;GTGTGACTGGTTGACCAGAG;CACCGTCCAGGGTGTGTGAC	4	3.31123	1.64523	0.00248207	0.358431	0.3496
AFF2	6	1331;1799;3585;14537;44437;91385	ACTCTTCAACTTCTCCAATC;AAGATTTCTTCAACACAGCT;AACCGAGTCCAGAACACGCT;CATAGTTTCCAAGCGTGTTC;GAATTCGCCGTGCAAGCGCC;GCTGTGTTGAAGAAATCTTG	3	3.30688	1.86128	0.00249997	0.358492	0.3496
CHST8	6	963;9168;21062;22389;24602;33589	CGAGCTCCGTAGGGTCCTGC;GGCGGTCCTCCACGAAGATA;CCACGTGTCCCGTATCTTCG;CCCCGGATGACCCTGCGACC;CAGGAATAAAGTTCAACATC;CTTACGTGGTGGGGCTGCCT	6	3.30617	1.67297	0.00250287	0.356416	0.3496
ROCK2	6	1423;1546;3590;17497;44826;66322	TATGCTTACCTGAACCACCC;AAATCAACAGGTTCGTCACA;AAAATTGTGAAAAAAATCAG;ACCGGATTATATATCACCTG;TACCCACTAGCATCTCATAA;TATGATGTTGTAAAAGTTAT	3	3.30512	1.82545	0.00250868	0.354779	0.3496
RREB1	6	89;697;30645;65300;80131;95084	CAGTCCTCGATGTGTTCGAA;CGCCAGAGTGCACCAGCATG;GCTGACCATGCACATTCGCC;AGTCCGTGAATCCTAAGTCG;ATCTACCTGGCGAATGTGCA;GACAATCGCCTACGTTTCAG	2	3.30206	1.62778	0.00251933	0.353845	0.3496
CNTD2	6	152;1756;6368;9458;28878;54490	CTTGATTCCTACCTGAGCGC;CCGAGACCGTAAAAATGACC;CCTGTTTGTGGCGTGCAAAA;ATGGGAGCCGGGTCGTCGTG;GGGGCCCAGCGCCTAACGAT;TCGGGCCTATCGTTAGGCGC	4	3.30126	2.14244	0.00252126	0.351708	0.3496
C4orf29	6	126;4352;6881;9460;34290;105987	CCAGCAAGATGAATGCATAC;CCTGTATGCATTCATCTTGC;GAAGGCCAGAAGATCTCAAA;AGGCCAGTTGGATACCGCTA;CATTGATTCCATGCCTGTCT;GCAAGTTAGATATTCTATAC	4	3.30091	1.97357	0.0025232	0.3496	0.3496
PTEN	6	261;701;3963;43688;85992;95055	ACCGCCAAATTTAATTGCAG;ACAGATTGTATATCTTGTAA;ACGCCTTCAAGTCTTTCTGC;TTATCCAAACATTATTGCTA;CCTACCTCTGCAATTAAATT;GTATGCTGATCTTCATCAAA	2	3.29715	1.86633	0.00258224	0.355378	0.353349
GADD45B	6	139;6598;7287;9512;27652;85997	CACAGTGGGGGTGTACGAGT;CTCTTCCAGGCGTCCGTGTG;AGGCAGAGGACCACGCTGTC;ACTCGTACACCCCCACTGTG;ACAACGACATCAACATCGTG;CATGACGCTGGAAGAGCTCG	4	3.2918	1.97122	0.00260692	0.356383	0.353349
CCDC97	6	1863;3381;3629;11977;21310;77443	CTTCGACAACCTCGACATCG;CACCTTGGATCAGCTCTCGC;CTTGCTGCTCCAGTCCTACG;CATCCCGTGCCACGATGTCG;CAGCATAGCGCCGGTTACGC;CTGCTATATGAGCAGTACAT	3	3.29148	2.0477	0.00260837	0.35422	0.353349
WDR48	6	2358;4058;12712;18550;19016;39161	ACATACCGAGTCCATGATGA;CAAATTAGCACCCGAATGTC;CTGATCCTCCTCCTGCAATT;GTTGTTGCAACCCAAATTGC;GGCATGTAAAGTTGAAGATC;AAGTCTACTGAGAACCAATT	5	3.28768	1.85087	0.00262531	0.354175	0.353349
SOX4	6	5096;6573;6762;9546;39376;57006	AAGCGCGTCTACCTGTTCGG;TCCGCGCCTTGTACAGCGAG;CGACCACCACTCGCTGTACA;CTTGCACCAGCTCGGGTCGT;GTTCGTCGTCGGCGCTCGAC;CGGCGGCGCCAACTCCAAAC	4	3.28587	1.66617	0.00263692	0.353417	0.353349
SGK110	6	9724;14145;23907;25501;26194;33933	GAAGCTCCTGCGTCGGGATT;GTCCAAGCCCAGCGTTCCGT;GGGGAGCGCCGTGTCCTATG;TCAGGACCAAATCCCGACGC;GGCAAGGAGCACGCGGCCGT;GTACCACCTCATCCGGAAGC	6	3.27962	1.44242	0.00266983	0.355503	0.353349
GRAMD1A	6	93;1652;6273;9592;23226;61648	AGCCGTAGCACTGATGCACC;CGGCGCGAACCCACTGGGCT;GTCTGTCAATAGCTCCTCAC;GTGCTCGGGGGTTCAGCCAC;CGCTGAGTCCCCGCGAGCTC;CCTGAGCGACATCACCTCCT	4	3.27788	2.2762	0.00267418	0.353786	0.353349
HPS3	6	10989;11336;17963;18889;19141;86862	ACCACCTGCTGCGACCCGAA;AGCCGGACCGGTTCTGTGGC;CACTATAATACCTATAGAGC;CTGCTACCCATTTACCAGAC;ATCTGTTACACTGGAGTCTA;ATGCTTACCGGTCTGGTAAA	5	3.27399	1.39026	0.00269209	0.353872	0.353349
SCN1B	6	465;724;22035;36731;53000;91820	ACACCTCATTCTCATAGCGC;CCCCCACAGCTCGGAATACC;GGCACTCGTAGTCGCCCGAG;CAAGAAGATCGCTGCCGCCA;ACGCTGAGACCTTCACCGAG;ACCAGGGCTATTCGGCCACC	2	3.26944	1.41826	0.00271532	0.354652	0.353349
SYCN	6	243;3758;14944;22632;28163;34097	CACACGGTGAGCTCGCAGCG;ACCAGTCTCCTAAGATGCCC;CCCGCAGCAGTTCTCATAGT;CGCGCCTGGAGGAGTACCGC;CTATCTCCGCGCTCTACTGC;GCGTCCCGTCCGAGTGCTTG	6	3.26706	1.86043	0.00272258	0.353349	0.353349
SLC27A5	6	242;8927;11107;16676;19282;72820	GATGCTGTCCCCCTTTGAGC;ACATACAGTCCGCCTGGCAA;GTCGAACTGCACCAGCTCAA;ACCCTCACCAGTGGTCCCCG;AGCCATACCTCCCCTACACC;TAGACTTCCCAGATCCGAAT	5	3.25867	1.78104	0.00277387	0.357743	0.357743
CAPN12	6	1692;4118;7898;9737;56651;102499	GCAGGGCCCCTACCTGCCCC;AGTGAAGTCAGCCTCGTCGC;CTTCTCCGAGCGCCGCCACA;ACTCAATGCCTCTCAGCTCC;GGGGTTGGAGCAGCTGTTTC;AGCCAACTCACCAGGCTCCA	4	3.25296	1.60215	0.00284695	0.364872	0.364085
LCE3C	6	5193;11212;11441;17714;19359;39544	TCTGACTGTGCTCTAAGCTC;ATCTCTGGCGCCGGCATTGA;TGTGGCCCCAGTTCTGAAAG;CAGCAGCCACTTTCAGAACT;GCTTAGAGCACAGTCAGAAG;TGAGCCACCACAGGCACTTC	5	3.25035	1.71814	0.00285856	0.364085	0.364085
FOXF2	6	850;9576;12778;14565;34084;34427	ATAATACGACCCGCTAGCTG;AGAGGTCCTCGCGAGCGTTC;CAAGCCCATGTACCACCGCG;GTAGGGCGAGTGGCATTCGA;AGCCCGCGGGCATCATGTCG;TAATATCCTGACAGACGCTC	6	3.24196	1.74722	0.00290308	0.367473	0.367473
ZNF606	6	3331;11801;15902;18251;19521;37299	TGTCCTCAACGCACTTGTCC;TGTGTCCTCAGTATCCTGCC;CTTCCCTCCACGTGCCAGGC;GGATGACAGCTGTTGACCCA;TCACCTGGACAAGTGCGTTG;CTTCTGTGCAGGTGCCCTTA	5	3.23296	1.69476	0.00295148	0.371306	0.371029
RAD23A	6	364;4555;7884;11011;19555;48206	CCGCTCTCGCTCATAGCCCA;ATCGTCACTCAAGATCTTGC;TCGGTGGGGGTTGTTGTAGC;TCGATGCGATAGTCCCTGAT;TCGCCCGCTGCTACCTGAAG;CACCCACCCACCTAGCGTGG	5	3.22932	2.06378	0.00297616	0.372128	0.371029
CTIF	6	750;764;14973;59371;76067;90774	AGCGGACTGCAGCGAACCGC;GCTCCAGCTCCTCGATCTCC;CTTCATCGACAGCTACGTGC;CCAACACCTTCGATTCCTTC;TGGTTCCCTACCTGCTGTGG;ACATGCTGGGCACGGACATC	2	3.22332	1.37511	0.00300713	0.373722	0.371029
APLP1	6	2806;3946;5931;13103;19620;73799	GGCTACGCAGGCCATCCCCA;TCCACGAAGTAATCATCTAC;TAGGATGCGCCAGATTAATG;GTAAATATCCACACCGTCTG;ACCCCCGCACCAGCGCTCCA;GCCAGTAGATGATTACTTCG	5	3.2224	1.90188	0.003011	0.371949	0.371029
DGKE	6	1053;3364;3839;55931;76525;87343	AAAGTTCAAGTAACAAATAA;GTCTTTACGCATCTGATTAA;CCGCTGGAGGCTACACCAGA;CTACAACTTAAGAAAACCCA;AATAACTTGGTGGAATGATT;CGGACGGGCACCTGATCTTG	3	3.22055	1.43628	0.00302165	0.371029	0.371029
hsa-mir-516b-2	4	4391;15398;18518;18741	AAGAAAGTGCTTCCTTTCAG;AAGTGCTTCTTACCTCCAGA;GATCTCATGATGTGACCATC;CTCATGATGTGACCATCTGG	4	3.21773	1.42407	0.00308601	0.376677	0.372273
IFNL2	6	1044;1804;5213;9949;20450;68909	GCCACTCCCGCCTCTTCCCC;GCCGGTACAGCCAATGGTGG;CACGCCAGTGCTGGTGCTGA;GACTCACACAGGCCCGGAAC;ACGGGGCTCTCCCGGATGCA;GCTGGTCCAAGACGTCCACC	4	3.21722	2.16376	0.00309085	0.375035	0.372273
TM6SF2	6	3088;11217;12500;18752;19694;36868	CTTCCTGAAGAGCGATGATG;CGCTGTCTTCGCCTTCACCT;CACCAGGATGCTCATGGCGA;TTCCTTCGCCATGAGCATCC;GTCATAGGAGACCTCGCCAT;ATTGATGAGCGCCCTAATCC	5	3.21455	1.73815	0.00310294	0.374288	0.372273
SHISA7	6	714;772;35170;39074;57912;68599	GCGTGAACTCGTAGCGCGAA;GCGGTTCAGCTCGGATTTCA;CGCACGGGACGCCTTGCTGA;GCATCTGCCCCCGTCCTACG;CACTTTGGCGCCGACGCCCA;CACGGGGGGCGGCTATCGCA	2	3.21439	1.26846	0.0031044	0.372273	0.372273
TRAF5	6	7641;8996;13514;14498;19767;39458	GTACCGGCCCAGAATAACCT;GTATATTGCAGCAATGCTCC;CAGTATAGAGTACCAGTTTG;TTGATGACCTCTTTATCTAC;GGTTTCATCCGCCAGAATTC;AATCTGCCCTGTAGATAAAG	5	3.20683	1.73625	0.00314843	0.375359	0.374853
KLK6	6	3233;3818;5618;10352;28921;34935	GGACATCATGCTGTTGCGCC;GAGTGTGAGCATGCCTACCC;GTTCGTGTATCTGCAGACGT;GGGGTGAGATGTCTTGTCGC;ACGTCTGCAGATACACGAAC;AGGCATGCTCACACTCCTCA	6	3.20379	2.03462	0.00316247	0.374853	0.374853
RUNX1	6	674;6722;17502;24612;25115;35061	GATGAGCGAGGCGTTGCCGC;CACTTCGACCGACAAACCTG;TACCGCAGCCATGAAGAACC;ATACCGTGGACGTCTCTAGA;CGGTGGAAGGCGGCGTGAAG;AATCCTTCTAGAGACGTCCA	6	3.19441	1.71261	0.00322393	0.379942	0.375801
ZNF829	6	1766;11236;12528;14954;22342;35083	ACTTCTACAAGCAGTATCCA;CTCCAGGTGTCACCCAGAAG;TGATCTCCATTCCTCATGTG;TACCCACCACACATGAGGAA;TTCAGGGGCCGGTGATGTTC;AATTCATCTGATCAGCGTCC	6	3.19278	1.80136	0.00323022	0.378508	0.375801
SUGP2	6	2945;7225;9105;10111;22517;42740	AGCTCTAAACATCGTTGACC;CTTGTGAAACGTGTCATCGA;CTACCCTGTGATCTGCTCGC;GGTCATTGGCCACCGGAAAT;CGGATGAGCGAGAACTTGCG;CCGGCCGTGGTGTTTCAGCC	4	3.19045	1.88776	0.00324038	0.377541	0.375801
TYROBP	6	2060;5441;6851;10115;33517;82380	TAGGCCTACCGCTCTGGGCC;AGACATCCGACCTCTGACCC;CGTGTACTTCCTGGGCCGGC;TCTCACCTGATAAGGCGACT;TGAGACCGAGTCGCCTTATC;TGCAGATTGCAGTTGCTCTA	4	3.1898	1.73763	0.00324377	0.375801	0.375801
OR7A5	6	5474;6108;7237;12522;19957;85442	ATACAGAGCACTCATGGTCC;AGCTATCAGAACAAGCAAGT;TAAAGACATAAAGAGGGCTC;AAACTTCCTCCTGTCCGTGA;TACCATTAAGATTTGTAGCA;CATAGGCCATCACGGACAGG	5	3.18689	1.76982	0.00326216	0.375808	0.375808
IL12RB1	6	809;6806;8537;18796;22801;35226	CCCGAACCTGAGTCTGCATC;GTGATCGTTACGAGTGCTCC;GGAGCACTCGTAACGATCAC;CGCTGCTGCTACTTCGCCGC;CAGGCTGCAGTTCTCCGACC;CCATATCCGGATGCAGACTC	6	3.18218	1.90447	0.00333329	0.381858	0.379075
CDC34	6	653;4895;9089;10167;57475;66254	CTTCTACGACGACTACTACG;AAGGTGGACGCGGAGCGTGA;GCGCTCACCTCGTAGATGTT;CACCTTCTCGCCCGCAAACG;GGTCGTCCACCGGCGGGTGG;GTGGCACCCTAACATCTACG	4	3.1813	1.60044	0.00333959	0.380453	0.379075
EGF	6	1685;2404;9024;18992;20028;64561	TGGATAGCCAACAAACACAC;CATCGAGATCTGCTCTATAA;GTCTCTCAGCACCGCAGCAC;TTTCCTGCGAGAGTACCTTC;CTTTATAGAGCAGATCTCGA;GCATCCACTTGCACAACCCA	5	3.17949	1.81172	0.00335507	0.380105	0.379075
TAAR6	6	709;807;53312;75683;85265;108745	CATTGCGGTTACTGACCCCC;AACCGCAATGTACCTGTCGA;TACACAGGTGTCTATGACGA;TGTGAAAATCCCCTTCTCGC;CTGTGCTACGCGAACGTGAA;ACCCACCAAGAAATCAGCGC	2	3.17639	1.28951	0.00337588	0.380362	0.379075
IGFL4	6	1000;1509;3986;19459;25190;65707	TCAAACTCAGAAGGAGTCAC;GCAAGTCCTCCCCTATCACC;ATGAGGTCAGATCTTGACAC;GGAGTGGACCTACAACCCCT;CCCATGGTGCCCAGAATTTC;GGTCTCCTTACCAGAAATTC	3	3.17325	1.99485	0.00339475	0.380398	0.379075
PIN1	6	91;4152;10060;17119;20112;43979	AAGCGCATGAGCCGCAGCTC;AAGACGCCTCGTTTGCGCTG;GATGAGCGGGCCCGTGTTCA;CTACATCCAGAAGATCAAGT;TCCTTGCGCACCTCTGCTGA;GCTCACCGTTGATCAGCTCC	5	3.17077	2.04148	0.00341314	0.38038	0.379075
MAGEE1	6	3853;7668;15082;16434;20124;116300	GGAGATGCTTTGTCCGTCAG;GCGCTGACTCAAGTATCTGC;GCGCAGTAGCCTTTGCAACG;GGCAGCGTTACTTAGACTAC;AGAAGGCCCTATAGAATTCG;CGCACCCTGAACCATGTCTA	5	3.16952	1.54129	0.00341992	0.379075	0.379075
hsa-mir-4746	4	353;10312;12303;19318	CCTCCTGGGGGTGTCTGTGC;AGGAGAACCTGCAGAGGCAT;GGGGTGTCTGTGCCGGTCCC;GGTCCCAGGAGAACCTGCAG	4	3.16506	1.78622	0.00344702	0.380024	0.379558
MRPL54	6	6695;7278;14577;15504;20249;79716	GCAGCCGCCGCCAGTACTCC;CGGGATTATGCCAAGAAACC;CTTGTAGATGTTGACGCCCA;CTACCCGGACGTGGGCCGGC;GACAGGATCTGTGCATACGT;GGCTGCGGAAACAGAACATC	5	3.15662	1.53662	0.00350122	0.383936	0.379558
SAV1	6	127;826;49796;69317;83003;85451	GCGTAAACCTGAAGCCAGTC;AGCCATCCTCTTGAGCGAGA;ACAAGCCCTTCTTACAGAGT;CGAGTTGAGTCATCCGAATT;AGAGCAACTTTAGCATTCCC;GGAGGTGGTTGATCATACCG	2	3.15645	1.47393	0.00350315	0.382105	0.379558
TNPO2	6	181;988;4044;32090;32291;84739	CATGATGAACTGGTTCACGC;CTGACCAGACTCAAGTCAGA;CAGGAGTGTCTCAACAACAT;GAGCCAACGCGCTCTCTCAG;CAATATTGTCCATCAGCGCC;CGTACCTTCTGACTTGAGTC	3	3.15508	1.96359	0.00351041	0.38087	0.379558
APLP2	6	14;50773;61134;96224;99680;100735	TTGCCTGCGTCCGTAGACCG;AAAAATGCGCGTCCGCGACC;AGACTGAAGTCCTCCCGCAG;ATCTCCACGTGATTGAAGAA;TCCTCCTTTCTTCAATCACG;GATGACGATGACCGTGGCAA	1	3.1532	1.22723	0.00356171	0.384402	0.379558
AMER2	6	6794;14251;15341;17794;32236;35645	CGACGGACTTGCCGAGGTGC;CCAGTAGCCCTCGTCGCTGT;TGACTGTGCCGCCGAAACGC;CGGAGCTGGCGCGTCCGTGG;AGCGGCCAAGGACGCGTCCT;AGGCCGGCGGCAAACAAAAG	6	3.15137	1.52338	0.00357477	0.383792	0.379558
KPTN	6	1977;2378;4064;25114;36009;108236	GCTCACCCTTGGCGGCCGAG;GAACACAATCACTCGGGAGA;TCTCAAGTTGATCCCCGACC;CGAGGGGCTGCATCAGTTTG;AGCTGACGAACCTGACCAGT;TCTGCTTTCAGGGTCCAGGT	3	3.14888	1.69482	0.00359268	0.383706	0.379558
GALR1	6	4234;6874;8202;17653;20331;48068	GTAGCGGTCCACGGACATCG;CGGAGGAATTGCTGTACGCC;GCCGCTGTTCGGCATCGGCG;GTCTGAAGCATCCAAGAAAA;CAGAATCACCGCCCACTGCC;GGTGTCCCGCAACGCGCTGC	5	3.14821	1.74914	0.00359945	0.382437	0.379558
CEP89	6	5419;10834;11931;12719;20364;91590	AAAGGTGCCATTGTTACATG;CAGCGTACAGGTCATCACTG;TGCAGCCAGCGTTGCTCCGA;CAACGCTGGCTGCAGGTAAA;CTGTTCACCTCATGTAACAA;ATCCCCCAATTCCTTGCCGC	5	3.14483	1.5892	0.00362607	0.383279	0.379558
CASP14	6	374;840;5896;22142;32467;42101	TCCAGCAGGCCATCGATTCC;GGAGCTCATACCCTCTACCG;GTGAGCCATGAGTACCACGA;TTCGGAACCTTCCCGGGCTT;TCTTCGTGAACACATCCACC;CACCCCAATACCTCGGCAGT	2	3.14206	2.05659	0.00364301	0.383095	0.379558
C6orf226	6	2149;2265;4759;10413;57253;72339	CCGGGGCCGTTCCTATCCTG;GGGACGCTGTGGGTTCGCCG;CCTGGAGAAACGCCACATCG;ACGGCGAACCCACAGCGTCC;GTCGCTGCCTCAACCAAGCC;CCGCGATGTGGCGTTTCTCC	4	3.14173	1.75048	0.00364446	0.381292	0.379558
hsa-mir-6797	4	6913;7317;10525;19582	GGAGGGAAGGGGCTGAGAAC;AACAGGACCTGTGCTCACTG;TGGCTCACAGCCAGGAGGGA;GCTCACAGCCAGGAGGGAAG	4	3.14148	1.63204	0.0036464	0.379558	0.379558
DNAAF3	6	628;1639;4108;18479;33043;102174	GGGCGCGCGAGAGCCACCGG;GATCACTCAACACAACGTGA;GGCTGAAGATCAGCATGTGT;GCTGATCTTCAGCCTAGCCC;GTCGTCCGCTTCGATGCCGA;GTACTGGGGGGACATCGCCA	3	3.13535	1.93106	0.00368317	0.38145	0.38145
ARFGEF1	6	2093;3767;4128;30667;43796;44325	CCTCGCAAGCTTTGCGCAGC;AGAGATGTACTAACTATGCG;TCTCTGCGTCCATGTATGAG;CCCCTCAGAGGAAATAAAAG;TACATCTCTAGATTGCTTAC;CGTCTTCTTCCCCTCATACA	3	3.12925	1.66491	0.0037277	0.384121	0.384046
HMGB4	6	1834;10482;15240;16496;20559;113463	CCTCGAAGTACTTAGCTCTC;ACTCGACAAAGCCCGATACC;ACCGTAAACAATGTAATGCC;ACCTGCACCACCGACCAGTT;ACGGAGAAAGCGGGATCCCC;CCCGAACTGGTCGGTGGTGC	5	3.12499	1.54052	0.00375238	0.384731	0.384046
CACNG8	6	8212;16669;18565;22091;27926;36040	TCACGCCGATGATGTTGCTC;GTAGATACTCCGCGCTGTCG;CCCCGGCGGCCTCACGCACT;CCCGCGTCTACAAGTCCAAG;CGTGTACATCTCCGCCAACG;GACGACGGGACCCCCCACCG	6	3.12265	1.46133	0.00381238	0.388939	0.384046
ANO8	6	5431;7792;20848;32860;35591;36052	CCGATGACCACACGCTGCTA;ACTCCACAACGTGCGCTTCC;ATAGATAAAGTCCTCCTCGC;GCAGAATTTGCGTGCCAAGC;TTTGCGCAGACCCAGCTCGT;GGGGACTCGCCTCTCATACG	6	3.12178	1.38186	0.00381674	0.387456	0.384046
GRIK5	6	3256;5825;6219;25075;26519;36059	TCCACCGTGAGCCATATCTG;GTGTGTCAGATCTTACCCAA;GCAGATCAACGGGATCATCG;CAAGCTGACGTCCTCGTTAC;CCAAGGCCAGACGCTCACCG;GGCTGACAGACGCGAAGCGA	6	3.12127	1.78016	0.00381964	0.38584	0.384046
CEACAM16	6	1904;4381;11426;17942;22951;36061	TCCGCTGGTTCTTCAACGGT;AACGTCACGCTGGTCGTCCA;GCACGGTCAGTGTTACGTCC;AGAGAGCTTGACCACGACTG;CACGTGTCCGTAGCCCACCT;GGCCGGCGCCTATCAGTGTG	6	3.12113	1.85412	0.00382061	0.384046	0.384046
ICAM3	6	2638;3497;7333;10590;44644;46659	TCTTGGAGGTGGAAACGTCG;ACTGTACACGGTGATGTTAG;CCCCGCCAGCTCCGAACCTT;GACGTCCCTATCAAAGGAGC;TGTGTTACGTTGACGAAGAA;TGACTGTCGCATTCAGCATC	4	3.11386	1.77317	0.0038811	0.388224	0.388224
CLN3	6	2236;3372;4205;37314;98146;107740	CGCGCATTGGAAGAACGCGG;GCTGTCGCATCCGTTTCACC;AAATCCCACTGACGAGAACC;AGCCCCCGGGTTCTCGTCAG;ACGACATCCTTAGCCACAAG;TCTTCCAATGCGCGCCCTGA	3	3.10604	1.44792	0.00393337	0.391542	0.391328
C12orf44	6	815;878;6944;32079;78943;81420	ACTGGATCGTGCCCTGCGCA;CACCTACTCCATTGGCACCG;GCCCACGGTGCCAATGGAGT;GTTATCCACCTCCGACTGTG;ACTCCCCAACAACCTTGCGC;ACCAGAAGAAGAAGTCTCGC	2	3.10419	1.67407	0.0039503	0.391328	0.391328
PPP1R37	6	3968;6317;10306;21628;22204;36403	GGTCATCGGCGCCTACAAGC;CTTTCAGGTCCAGACAGTCG;GCAGTTCAAGGTCGTGGACC;GGCGCCGATGACCTCGTCCA;GCTTGACTACAAGACCTGTG;CTCGACTGTCTGGACCTGAA	6	3.09653	1.75463	0.00400934	0.395267	0.395267
C20orf196	6	16;52256;72070;82849;99777;115479	CGTCCCGGTTGAAGATCACC;CGGGTGATCTTCAACCGGGA;TCTCTTATGTCACACGCTGA;GTAATATCCTTTGACAGTCC;AGAACTGAAAGCCTCGCTGT;CATAAGAGATTACGTCCTGC	1	3.09525	1.21221	0.00406064	0.398409	0.397409
ZNF45	6	1004;1378;4242;28847;38679;72922	GGACAAAATGACGAAGTCTA;GGGCATCAGTCCACACCAGA;CTTCAGGAATGTGGTCTCAG;CACCTGAGGAGTTATCTCTC;TCTCCCGTATGAACTATCAG;CAGTTGGCGTTCACGACTGC	3	3.09504	1.75062	0.00406983	0.397409	0.397409
FGF22	6	5232;11764;19400;23851;30989;36502	ACCGCGCAGCTACCCGCACC;CACTCACTTCTTCCTGCGCG;CGTTCTCTTCGATGCGCTCC;GGAGATCCGCTCTGTACACG;CCCGCAGCGACTCTACACCG;TCTACGTGGCCATGAACCGC	6	3.08946	1.45445	0.00410564	0.399006	0.399006
WBP4	6	832;897;81397;87786;97414;113112	ATCAAAGGAGTTTGCTGCAA;AAGTCTCCTTGAAATCCTTC;TTTGCTTTAAGCATCTCAGT;CAGTAATCACAGAATTTCTT;TGCCCTGAAAGCATACCAAG;TCTGTGATTACTGCAAGTGC	2	3.08587	1.49333	0.00413661	0.40012	0.40012
TREML1	6	3506;5004;6481;10794;35598;67687	AGAAACGTACGCCTGCCCGC;AGCACAGCACCCCAGATCAA;GTCAGTACCTCTTCTCATCC;CAGCCAGACTGCCAATCTTA;TGTGCTCCTGGTAGGTCTGC;ACCCGTGGGAAGCTCCATTC	4	3.08234	1.68804	0.00415888	0.400385	0.400385
hsa-mir-1234	4	949;10086;19068;20336	CTGGGTGCCTGTGGGGTGGG;CCTCCTGGGTGCCTGTGGGG;GGCCTGACCACCCACCCCAC;TGCCTGTGGGGTGGGTGGTC	4	3.07584	1.57877	0.00421211	0.403614	0.400504
MPV17L2	6	288;1551;4312;52414;71148;108637	GCGACAAGTACCAGTAGTGC;GACCGCCTATTCCCTGCGTC;ACTCACCCGGTACTTCAAGT;GCTACGCCGCCTGTTATCCG;GCTGCTCGTCACTAACACGC;AAGTTCACGAACTGCGCAGC	3	3.07451	1.6592	0.00422372	0.402845	0.400504
THAP8	6	467;3766;12141;13295;21074;65486	AGCGCACACCCCAGCGCCAC;ACTTCAGGTTGTGACCGCTC;ACTCGGATCCCCAGTGCATA;ACCCAGGCGGCCCGCAGTGT;AGTGCTCGCTGCACAAGTGC;GAGCACTGCAACGCCGGGTG	5	3.07353	1.85868	0.0042334	0.401899	0.400504
BLVRA	6	7623;13659;14783;19682;29962;36735	GTGGTTGGTGTTGGCCGAGC;ACCTCGACACGAAGCCAATC;CAAAGGCAGTTCCTTAATGC;GGAGCTCTCACTGCAGATAT;CCCACCTGATGTAGTCCTCA;GGACGTGCTTGCCAGCATTA	6	3.07288	1.51548	0.00423824	0.400504	0.400504
AVPR1B	6	17;26773;39105;52040;91114;97953	GGCCACGGGCCTACCTCACC;GTCCAGGTGAGGTAGGCCCG;GTTGAAGCCCATGTAGATCC;GGGCTAAGTGCAGCACGAAC;GCTGGCGACCGGGGGCAACC;TCAACAGCCACCTGTTACCG	1	3.06894	1.01352	0.00430454	0.404903	0.400506
GIPC3	6	285;3647;20578;27055;35823;36842	GCCAAGATCGCCGAAGCCTT;GAGCCCCACGGGCAAGATCG;CAGTATCATCAACCGGATCG;CCACGCACACTGCCTCGATC;TTCATCTTTGCCCACGTGCG;GGTGGAGGTCACTAAGACAG	6	3.0653	1.66838	0.00433212	0.405637	0.400506
VASP	6	6631;17760;21664;24412;31481;36850	ATTCCTTTCGCGTCGTGGGC;CTTCCGGCCCACGACGCGAA;CTCTATGTGCTCCGACGGGC;GGGGCCGTTCGGGACCGACC;CGCGACGCTCGCCAGGTCTG;GGCGAGCGTCGCGCCACTGA	6	3.06473	1.37728	0.00433599	0.404154	0.400506
RIPPLY3	6	15217;16060;23584;31320;32690;36921	TTGGGTTTCAGCATCCTGTA;CAAAGCGTCAAGAATACCTG;CGGCACCATGGAGCCCGAAG;ATCGTCGTAGAAGTCAATCG;CCTTACCGGCCTTCCAGTTC;ATCCAAGGTCGCCACGGCGC	6	3.05972	1.28253	0.00437713	0.406142	0.400506
NLRP5	6	83;926;34883;35384;39467;87756	GCTGCAGAGACAAAAGAACA;TTCTTCTGTCTCTGCTGCTG;CATCCCGTGCCTTCTCCGAG;GAAGCAACGATGACTGACCA;TGGTCAGTCATCGTTGCTTC;TGAAATCGAGAATGCCAACG	2	3.05866	1.53942	0.00438777	0.405296	0.400506
BLNK	6	233;2479;4371;80510;88137;98671	CACCTCCAAGTGTTCCTCGA;ATCTTACCTCAACTTCTGAC;TCCCCGCCAGTCAGAAGTTG;CGAGCCGCCTCCAGTAGAGC;CCTGAAGCGTAGTCCCTTCG;CTCACCTATATACTCGCCTC	3	3.05747	1.80492	0.00439745	0.404368	0.400506
S1PR4	6	1085;2509;9327;10961;55370;97737	TGGGGTTGACCGCCGAGTTG;AGCTCCGGAGTGAGCCTCGA;GGTAGGCCGCGCCCGTGAGC;GAGCCGCGAAAGCTGTCCCT;ACCAAGACCAGCCGCGTCTA;GATGAAGCCGTAGACGCGGC	4	3.05701	1.64101	0.00439842	0.402652	0.400506
TAF3	6	167;930;14219;18323;41685;53376	GGATGTGCGAGAGTTACTCC;CGAGACCCTCAACAACGACC;ACCGACTCGGAGAGTTAATC;CCCAGATTAACTCTCCGAGT;CCTCGGCTATTAAGCACTAA;CAACATTGGCGGCTCGGGTG	2	3.05497	1.82724	0.00441778	0.402626	0.400506
PRKACA	6	742;933;17910;30382;45896;72299	CAACGCCGCCGCCGCCAAGA;CTTCATGGCATAGTGGTTCC;TTCGTTCAAACTGATCCAAG;GAAGATCCTCGACAAACAGA;CTCCTGCTCGCTGCCCTTCT;TTTGAACGAATCAAGACCCT	2	3.05222	1.47405	0.00444584	0.403392	0.400506
ZNF516	6	2692;14256;18400;19185;21296;81599	GAGCCAGTTCGAGCGTAAGA;CATCTGCGGCCGTAGGTTCA;GACCTCGCACTTAAATCTAG;GCAATGACAACGCTCCCAGT;GCGTGCGCGTCCTCCTCCCC;CTGCAAGGCCGCGTCGCCCC	5	3.05176	1.39475	0.00445068	0.402052	0.400506
DLX3	6	441;934;31998;40347;44294;97981	TATCACGCACAGAACCTGAG;GTTCCCCGCAGTGTCGGTGA;CTGTGCGTGATACCAGGAGT;TAGCTGGAGTAGATCGTACG;GGCCCGAGTAGTAATCGTGC;TCCGTAGGTATATTCCGACT	2	3.0513	1.3634	0.0044531	0.400506	0.400506
GFPT1	6	18;9474;30379;36823;38170;109762	CAGCGCTCTGATAAAAATAA;TTCTTCAGAGCAACAAGATA;GGGTGGCTATTGACAGGACT;GAATTTATCGTTATTCACAA;CATACCCGTTGGGCAACACA;ATAGAATTTGATGTACACCT	1	3.04413	1.35553	0.00455328	0.407727	0.40562
RNF207	6	1391;15445;17780;19018;35363;37154	TGAGGCGGCCGTCGGTCGCG;GGTGCGGCACAGCGCCGCCG;GACGCTATCCACGCCCTCTT;CCCAGGACAGGCTGGCAGAG;TGCTGCTGCAGGCTGTGCAG;CTGCGTGGCCGCGCGACCGA	6	3.04332	1.52015	0.00456731	0.407206	0.40562
DICER1	6	6373;11603;15232;17456;21405;110255	CCCCTATCGAGAAATTATGA;CAATCCACCACAATCTCACA;AGCCCACTTCTGTCAGTAAA;TACCTTCATAATTTCTCGAT;TCCATCATGTCCTCGCATTT;GCAGTTAGTCCCAAAATGCG	5	3.04116	1.424	0.00458376	0.406903	0.40562
MB	6	11249;16905;29890;34030;36764;37194	GGCAGTTGGTGCTGAACGTC;CAAGATCCCCGTGAAGTACC;TGCCACCGTGCTCACCGCCC;TGTCCTTCCGGAACAGCTCC;ATGGGCAGGAAGTCCTCATC;CATCTCGGAATGCATCATCC	6	3.04052	1.20101	0.00458909	0.40562	0.40562
GABPA	6	15886;25897;32402;34843;36994;37254	TCTTTCTAGATCCCATACAG;AAGCAGAGTGCACAGAAGAA;AACTGTACAGCTTAGTGTAC;CTCCAGAGAATTTCTCCCCG;CATGACTAAAAGAGAAGCAG;GAACGAAGTTTATTTGACCA	6	3.03632	1.14627	0.00462974	0.407457	0.406945
HIST1H2BI	6	1091;2614;7666;11108;79989;107787	GCTGGCCAAACACGCGGTGT;GTTCATAATCCCCATAGCCT;CCAGCTCCCCGGGTAGCAGC;GCCATCCTTCTTCTGTGCCT;GCCCTCCGACACCGCGTGTT;GTAACTAGTTTACTTGGAGC	4	3.03504	1.77235	0.00464377	0.406945	0.406945
ITPKC	6	644;12035;16977;17894;21494;50819	CTTCCATCTGGTTGAAGGTC;GCTCAGGACCTATCTGGAAG;TCACCTTGATGCCCTCGATC;CACCAACTTCAAGAAGACGC;CAGGCACGAAAGGTCGCAGC;CCTTCCGAAAACACTACCCT	5	3.03254	1.63819	0.0046641	0.406987	0.406987
KANK2	6	3349;6252;11180;13762;21522;69296	CCACCCGGACTGTATCCACG;CGAATCGTCTTCGTCACCCC;GGATGCCCGTCGCCGTCTCG;CGGGGGTGACGAAGACGATT;CAGCGACGCACACCCCGAGC;CATGAGACACGGAGTAGTGC	5	3.02984	1.6572	0.00468732	0.407281	0.407281
FOSB	6	384;1914;4480;20579;73080;82698	GAGCCGGAGTCGTAGTCTCC;CTGCAAGATCCCCTACGAAG;GCCGGCGCCCAACGCACCAG;GGAGCTGACCGACCGACTCC;CGTCGACCCCTACGACATGC;CCGTAGGAGTGCGCCGGTCT	3	3.02661	1.84684	0.00472459	0.408786	0.408786
ARNT	6	618;973;17738;40133;54910;66407	GTCGCCGCTTAATAGCCCTC;GTGGAGGAGCCATTGTCCAG;TGAATAGGCTGAGCTTTGTG;GACATCAGATGTACCATCAC;CTCAGCCTATTCACAGAAAC;TGATCAGATGTCTAACGATA	2	3.01634	1.36342	0.00485525	0.418326	0.415564
ETV2	6	1866;2436;5141;11247;27670;106100	CGCGTAGCAGCTGCATCCGT;AGCTGCTACGCGCCCCGTCG;TCCCCTTGGAGTGCCAGATC;GCCCCAGTAGGTATCGCCGT;AACTTCTGGGTGCAGTAACG;CGCGGGCCCGCCCCACGAAA	4	3.01455	1.94748	0.00487025	0.417863	0.415564
ZNF225	6	919;979;9261;19692;31991;39814	TTACACGTCCTACCCTCAGA;AGGAAAAATGACCACGTTGA;AGTTCTCCAGCATCACTTCT;ACTGTACCGAGAAGTGATGC;AAAGGCTTTAGTCGTAGATC;TACCTAAATTCCCTTCTCTT	2	3.01109	1.95613	0.00489783	0.418479	0.415564
PLEKHJ1	6	115;4426;15530;17727;29235;37643	CGTCTGTCCGAAAGTAGAAG;AGCCATGCGGTACAACGAGA;TCTTCTACAGGAACGAAATC;CTCCTTCTCGTTGTACCGCA;TCCCCAGCTACGAGTTCATG;AGAGTCGTCCGGGAAGAGCC	6	3.00925	1.88834	0.00491138	0.417896	0.415564
hsa-mir-6837	4	6498;6718;7644;22543	CTGACATTCCCTGCTGGCCC;GTCACAGTGAAGGTCAGGGG;AGAGTCACAGTGAAGGTCAG;GTGGCCCTGACATTCCCTGC	3	3.00837	1.68252	0.00492203	0.417071	0.415564
IGLON5	6	1169;2269;9624;11307;35280;111337	AGGGCTGCTCTCCCAGAGCC;GCGATGCCCCCCCCTGCGCC;AGGGCTCACCGTGGACAATG;ACCGCTGGACCAGCGACCCG;GAGAGTTGAACTCCAGGCTC;TGCGGTACCTCGGCTGATGA	4	3.00579	1.77846	0.00494381	0.417192	0.415564
NTN5	6	13300;17513;18283;24405;31549;37696	TTACCAGAGCTATAAGCACC;ATCGTAGCATGGGTCCGCAG;GCAAGGGTGGTTGTTGCCTC;GCCGCCCGTCCCATCGAGAC;GGCCTGACCTGCAACCGCTG;GCCTGTGACCCCTAACTTGC	6	3.00559	1.37038	0.00494477	0.415564	0.415564
PTGDR2	6	387;3496;11242;21448;21825;48181	GCGCCCGTCCAGCCGCGAGA;GGCCGCGGTGCTGCAACCGC;GCGATGCCACGTGCAACTCG;CACCTGCCGCGAGTTGCACG;TGTTCCGGGACACCATCTCG;CGCGGCGCACAAAGTCTGCC	5	3.00082	1.84488	0.00499559	0.41812	0.416663
OR10A5	6	247;991;24271;38560;50155;88637	AGCAGCAGCAATGCGAGTAT;GATAACAACTTCTTGCTCTC;CTACAGCTTGAGAAATAGCG;CTTCTAGCCTCACCTACTTC;TACTTATGGCTATAGGAAAC;GGTAGCTGAATGCTTCCTCC	2	3.00068	1.40875	0.00499849	0.416663	0.416663
NUGGC	6	20;7638;70165;78478;79074;108686	TGTTACCTGGATGCGGTTCC;CTTGATTGAAAAGCCGACAG;GTTCCGAGCATTTCCCTCCA;TGCATTGTACAAGTGAGCTC;TTTGGCCAGGAACCGCATCC;AGGGAAATGCTCGGAACCGC	1	2.99841	1.44186	0.00506188	0.420239	0.418444
CCDC9	6	8720;12837;15800;19155;21867;65605	CCGAGTATGAGCGCAACCAG;GGCTCTTCGGCGGAAGAATG;GCTAGGGCACCTGGTAGCGC;CCGCTGGTTGCGCTCATACT;GACAGGAACTCCCCAAAAGT;CCCCCGAAGCCCCCTACTTT	5	2.99684	1.35898	0.00508269	0.420265	0.418444
TOR3A	6	6118;17360;20319;32907;34697;37831	TTGCTCTGTCGTTCCACGGC;TTTGAAGCTGCAGTACCACG;GGTCCAACCTGTAAAGTTGT;TTGGGCCACACTTAGAACGC;CCGCTTCATCGAAGATGAAC;TCATCAGCCCGTCCCGATAC	6	2.99627	1.29198	0.00508753	0.418976	0.418444
hsa-mir-1206	1	121	GATGTTTAAGCTCTTGCAGT	1	2.99444	1.49722	0.00511076	0.419205	0.418444
TARSL2	6	3613;18031;18303;19703;21905;63245	GAAAACAACGCCTTACCAAG;GAACGCGCCCTACAGCTGCC;CATGAAAAAGAAGAAAATGA;TCCTAGTCAAAGCCAAGACA;CTGATGGGCAAACAGTGCAA;GGAGGCCGTGGCGTCGCGCC	5	2.99324	1.33712	0.00512189	0.418444	0.418444
PHOX2A	6	5159;6277;10708;11433;35480;44631	TGGCCGCGCGCTCCTGTTTG;CCCCGACATTTACACGCGTG;CTCCTCACGCGTGTAAATGT;CAATTCGTACGACTCGTGCG;GTTCCGCAAACAGGAGCGCG;CGCACGAGTCGTACGAATTG	4	2.98755	1.66958	0.00517174	0.42084	0.420131
COX6B1	6	2645;5222;11145;11456;36436;38653	TCTGCCAGCAGTTTCTAGTC;TCTTTCCACAGGTCACAGAC;AGAGGGACTGGTACACACGC;TCATTGCCTTCTGACAGCGG;AGAACCAGACTAGAAACTGC;CGGGCTGAAGGCACGTTTCC	4	2.98425	1.76364	0.00520368	0.421765	0.420131
CGB8	5	5728;8199;10457;24056;30234	CTTCCAGACCCGCGTGCTGC;ACCAAGGATGGAGATGTTCC;GGGCATCCAAGGAGCCGCTT;CACCATGGTGGGGCAGTAGC;GCTGTTGCTGCTGCTGAGCA	5	2.98365	1.59076	0.00521529	0.421042	0.420131
MYPOP	6	47;1012;28770;39967;53022;107266	GCTGGCCGGCACCCTTCGAC;AGGAGACTGCCAACGCCATC;CCCTCAGCGCTACGTGTTGT;CACGCGAGCGAGCTTCTCCT;TCCGACAACACGTAGCGCTG;CGACTTCAAGCGCCGCACCA	2	2.98278	1.47395	0.00522448	0.420131	0.420131
WIZ	6	477;1019;19331;37810;41319;54778	TCCGGCACTGCGGCCGACCA;GCTGGCTTCGACACACGGGC;CAGAGGCCGCTCACCACCGT;GTGAGCGCGCGTGACTCGAC;TCACGCCCATTTGCCGCAGA;TGATACCGAAGTCACGTAGG	2	2.97689	1.54346	0.00532175	0.426281	0.426281
GATA2	6	263;1031;12679;67450;70219;99706	AAGGGATCCAGACTCGGAAC;CGCTCCTACCAGTCTTCGCT;ACTACCCCCCGCGGAAGATG;ACATCTTCCGGTTCCGAGTC;GGCACATCTGGCCTCCGGTC;GTTTCGGCGCCATAAGGTGG	2	2.9669	1.6546	0.00541999	0.43246	0.43246
PRR5L	6	6091;7194;7845;11594;34860;98124	ATGCCCTGAACGAAAACATC;TGGACGAGGGCAGCTTGGAC;GAGAAGATCAAGCTGTGTGA;CAGAACCAGCTTCTTGCAAA;CCGAGACCTAGTCTTGCTGA;CGGCTGTTGAAGAGTGAACT	4	2.96456	1.55774	0.00544661	0.4329	0.4329
PPP1R18	6	43;3212;4737;52916;83342;115686	AGCCCAACCCGACGACGAAG;CTCCCACAGATGAGTCCTGC;GGAAGATGGTCACCGCCGGC;ATGAATCGGTTCTGGTGCAC;GAAGCGGTACCCAACTGCCG;CCAATACCCCTCCGAGAGTT	3	2.95685	1.67642	0.00556178	0.440347	0.435653
ACOX3	6	3480;6715;22552;23536;27199;38409	CGAAGATCCGCTTGCATCGA;CAGCTCGCGATACTTCTCCA;GAAGAAGGGTCTTCGGGTCC;AGCAAACACCACCGCGTGAG;GCTGCATCCCTTTATCGTGC;ATGTCGCCAACCATCACTCC	6	2.95676	1.53297	0.00556227	0.438692	0.435653
ZNF536	6	1288;8154;10399;11656;40186;93395	ACCACTTAGAGCGACACCAT;GGCCAACGAGTTCCGCTGCG;GCGCAACCACGAAGACACTT;GACCTCCGAAGACATGCCCG;ATGAAGGACTGCCCGTACTG;CTTCTGTCGCGAAGCAGCGC	4	2.95579	1.53516	0.00557291	0.437847	0.435653
ALS2CR11	6	8981;11144;11511;11662;24659;45360	AGTTCTTTATATGAATGCCC;ATACATACCACATCCCCAAA;AACACAGGAGACGCCAAATT;CCGCCACCCCGCTATTGCAG;AGCACACTTGATAACCGCAG;ATTGTTGTAGGTTGGCTGCC	4	2.95494	1.66799	0.00558211	0.436896	0.435653
TMBIM4	6	10895;14562;19174;21026;22336;79326	GCAAACAGCAAAATTAAGGC;AAATCAAACCCAGAGATCCG;CTACAGCATTCTTTCTCTGC;GTATACTCTACAATCTAAGA;ATTTCAGCAAATTTGGAGCA;GCTGTTGGAAGCTCTGACTG	5	2.95285	1.27008	0.00560292	0.436857	0.435653
PRSS33	6	2973;5297;6141;12032;22730;38478	CCGGCCCCCAACGATCCGAC;GGTCGCTCATCGCCCCCCAG;GCCCCGTCCTCGGAGTAGTC;CCTTGTAGCGGTCGCCACTC;CGTCCGCGCCCACGTGGTAG;AGCTGAGTACCGCGTGCGCC	6	2.95208	1.98525	0.00560872	0.435653	0.435653
CD93	6	4705;8211;16615;21316;36834;38579	GGCTACTGGTCTATCGCAAG;CACTTTCAGCAGTCTGTCCC;GGGTCGCTCGCCTTGCGCCC;GTTTCCCATAGTCCGACACC;AGGCCCCCGATGTGTTCGAC;AGTAACTGTCTGCCGCATTC	6	2.94525	1.47459	0.00568228	0.439701	0.439701
ATP5SL	6	2285;4221;9256;11749;96987;97590	CTCCACATCGTAGAAATAGT;TTCTCTGCAGATCTTACACC;CGCACTCACGGAGGTTATCC;CGTTTCCAGGTTTCGAGACA;CCATGTGGAATGGGCGTATC;AAAAAGGCACCTGCGCCGTA	4	2.94273	1.57027	0.00570938	0.440137	0.440137
PTPRJ	6	23;16210;57524;70375;82805;107895	CAGCCTTCCTCACACCCGTG;CGCGCGGGGCATGAAGCCGG;CAGGCTCTAACCCGACAAGC;AATATCTCGGGCCTGAAGCC;CTTCCGTGTCTCGGGACTGC;CGGCTGCCTCCGCGCTCGCC	1	2.93777	1.0642	0.0058081	0.446071	0.445451
CXCL13	6	1058;2814;4816;36329;83591;98137	ATTCGATCAATGAAGCGTCT;CGAATTCAAATCTTGCCCCG;TCTCACCTTGGACTGGAGAG;AGCAGCCTCTCTCCAGTCCA;GAACAAGTCAATTGTGTGTG;GGAATCTTTCTCTTAAACAC	3	2.9362	1.51159	0.00582407	0.445628	0.445451
ZBTB46	6	9055;9312;13227;18595;22557;41956	GCGAGCGCATGTGTCGCTTG;TGCACTTACGGGACAGCGAG;GCACGATGTCCGTCATCTGC;GCACATGAAGCGCCACACGC;TACTCATGAGCGCCGCGCGC;GCCGTCCTTCCTGCCGACGT	5	2.93246	1.61071	0.00586085	0.446775	0.445451
ONECUT2	6	12708;17711;18219;18268;22561;108381	CCCTCTGCGCAAAGATCGCC;CGAAGAGTGTTCGGCGTTGG;ACACCAGGCGGGACTTCTTC;CGAGGGTGGCCGCTCGCGAC;GCGCATGTCCGCCTTACGCC;ACCCTCATGCGCGACGAGCG	5	2.93209	1.28781	0.0058652	0.445451	0.445451
ZNF324B	6	2834;21256;21334;21986;24923;38824	CATTCAACTTGAGCGTGGCG;GGTCACTGCGCGAGCCTAGC;CAGGTCCGAGGCATTCCCGA;TTCACACTTGTGACCTCACT;ACCCTGGCCAGGAACACCTA;TTAGGACCTGATGACCTTCG	6	2.92876	1.4798	0.00590489	0.44681	0.44681
PSG6	6	2347;13672;27310;28568;33473;38873	ACCAGAGACTTTGACTATCA;GCTTGGCTTCAATTATTACT;TACTGTTTCTCGTCCACTGT;GTTCCGACTCTTAGGTTCAC;TCTGACCATTCAGCAACCAC;AGCTACCTGTGGTTGCTGAA	6	2.92547	1.34983	0.00593779	0.447649	0.447227
LSAMP	6	24;1105;15492;61956;86694;111059	GACGGTGACCAACGTCACTG;GAGTGAAGCTTGTCGTCCTG;CGTTTCTCCAGCTCAACCCG;GTAGTGCTCCTCAGTGACGT;CAAGTTTACTTGATCGTACA;GCACATACCTAGTGTCATCC	1	2.9193	1.84209	0.00603748	0.453497	0.447227
NOTCH3	6	1462;2604;4886;52304;69071;90117	GTGGCGGCGACATCGGGCGA;GCACCGCCCGATTCTCATGC;GGAAGCCCGTGTGCAAATGG;AGCGCCCGCACGGGTGGCGG;GCACCGGCATGAGAATCGGG;CAACGACCTCCATTTGCACA	3	2.9182	1.40467	0.00604958	0.452747	0.447227
XKR8	6	5284;14478;26439;26508;30417;38996	GACTCCGGGCCCCGTCTACC;GCCGCCGTCCAGTATGCGCT;CTACGCCGACTTCCTCGCCC;GCGGCTCTTCGAGACCTTCT;GCCATGCCCTGGTCGTCCCG;GGGCACTGCTCGACTACCAC	6	2.91724	1.34858	0.00605684	0.451642	0.447227
EVI5L	6	20721;22286;24754;27412;28379;39000	GCAGCAGGGCGAGGCCCACT;TCAGTTCGAGTACATGCTGC;GCTGGAGATCGTGTTCCGAG;ACGAGGCATACATGGATGTG;ATAGATGCAGAGCCCGAGCT;CATCCATGTATGCCTCGTCC	6	2.91697	1.2964	0.00606071	0.450293	0.447227
C19orf33	6	235;2871;4893;23708;32737;105077	CAAGCAGCACGAGAGCATCC;TACCGCCATGGAGTTCGACC;CCGACCGGCCCTGAACTTTG;TGAGCTTGGGATCTCCCCCG;CGGGATGCTCTCGTGCTGCT;CACATCCGTGTCCGAATCGC	3	2.91641	1.82508	0.00606458	0.448954	0.447227
COL9A1	6	975;1096;25464;37051;96993;99576	TAGGGTGTACCTGGAATTCC;CCTGAATTTCCCATCTGACC;CCAGCAACACCCTTTGCACC;TCCTGGTGATGCAGGATTGC;CCCTGCAATCCTGCATCACC;CCTGGTCAGATGGGAAATTC	2	2.91475	1.28959	0.00608684	0.448981	0.447227
ACOX2	6	8760;17165;20310;21744;22770;72470	AGGCGCTCACCTTAGCAGCC;CTCCATGACGCCTTCCTGTC;TGATAGCTCGGCGCCTGGGT;GCCGAGCTATCAACCGGATG;TCTGGTTCCAAGCCTCGTGC;CTGCCACTCACCGGATCAGG	5	2.913	1.23696	0.0061033	0.448581	0.447227
KHDC1L	6	3441;4343;4908;37529;42043;47126	GCTGAGAGCACTCGTTCCCA;GACTCCAAGTGTCACGCTCG;GGAGATCAGTCTCCGGTGTA;GGGAACGAGTGCTCTCAGCA;CCTACCTCGAGCGTGACACT;GTTAGCCTGCCACCGTACAC	3	2.91259	1.53859	0.00610668	0.447227	0.447227
KIF4B	6	2625;13984;17845;21323;22827;63666	GTTGCTCCATGTTTCGACTC;TTGCAGCAGTCGAGTTAACT;GTTTGACCCCTGTACTGAGC;AAGGTATTGCAGCTCGAGTG;TGAAAGAACGAGACCGTAAG;AATGTACACTTCCGGAGTTT	5	2.90783	1.35241	0.00616137	0.449626	0.449
ZNF132	6	13977;14820;18822;30603;32962;39205	CCAGCATCACACTGTGGTAC;GCCGGGCCCATCAGCAACGC;GGGGTTGCCAGCGTTGCTGA;GAACTCTCTGATGACGAACC;TTACCATGCTCTTCAATGTG;CAGCTTAGATGAGTGACTAA	6	2.90331	1.30413	0.0062146	0.451903	0.449
MAP1LC3B2	6	12410;19293;22489;37541;38369;39209	ATTTCATCCCGAACGTCTCC;CTCTCATACACCTCTGAGAT;CGGAGAAGACCTTCAAGCAG;TTGTATCGTTCTATTATCAC;GTACATGGTCTGTGCCTCCC;ATCTTCTACTCTTTGTTCGA	6	2.90304	1.17505	0.00621847	0.450587	0.449
SIGLEC11	6	12228;13502;19100;32039;36194;39210	CCCTCAGGGTGAAGATCTGC;TGCCTGCCGAGCATTCATGC;ATGCTTACCTGAAGACGACA;GTTCCTGCCTTGTCGTCTTC;CCCAGGCTTTGGGCTTCAAT;TTAGAAAGAACGCATTGCTC	6	2.90298	1.2775	0.00621847	0.449	0.449
ALPL	6	25;13885;28094;67887;72461;116310	CACCTTGGAGAGGGCCACGA;GATGCGGGCAGCCGTCACTG;TGGCGGTGCCGGCACTGTCA;CAGCGCCGCCTACGCCCACT;GGTGGCATGGTTCACTCTCG;GTTGCACCGGGAACGCTCAG	1	2.90159	1.18591	0.00627509	0.451498	0.45103
PKLR	6	10821;11391;16092;16149;22909;115628	GAGTCGCGCAATGTTCATCC;AGGGCCAGCATCTCGCTCCG;CCAGCGACGTGGCTGCCGTC;AGTGGAGAACGGCGGCGTCC;CGGCACGACCCGGACAATAT;GGCCGCATCTACATTGACGA	5	2.90041	1.38941	0.00629058	0.45103	0.45103
IFNL3	6	3504;17999;25491;30128;31396;39297	GACTCACACAGGCCCGGAGC;GCCGGTGCAGCCAATGGTGG;GCTGGTCCAAGACATCCCCC;GGAAGAGTCGCTTCTGCTGA;CCCCGCTGGCAACACAATTC;GGCGGAAGGGTCAGACACAC	6	2.8972	1.31679	0.00632978	0.452259	0.451033
TRAPPC6A	6	1207;6313;10453;12083;67124;111947	CAGCCTGCGCACCAATCACC;CACGGAACCCCATACCCTCC;GCTGTTGTCTTGCAGGACGT;CCACCTGGTGATTGGTGCGC;TATAGAGGGCGCCGCGCAGG;GCGCGGCGCCCTCTATACCC	4	2.89674	1.52012	0.00633461	0.451033	0.451033
FPR2	6	4421;16107;19612;21429;22980;59141	GAAGTGTCCTATGAGTCTGC;TGTTCTGCGGATCCTCCCAT;GGGAGCTCGTTGGGTTAACC;TGAAGGTGATCGTCGGACCT;CCCCATGCTTTACGTCTTTG;GTGTAAGTTAATTCACATCG	5	2.89401	1.36352	0.00637091	0.452048	0.452048
PTMS	6	552;4523;8303;12138;42778;91277	AGGATGAAGCGGATCCCAAA;GAAGACAGAAAATGGGGCAT;AGGTGGAGGAGAAGGCAAGC;GGAAGAAGAAGAAACTGCCG;TTCGGCAGCTCTCTTCAGCG;TCCCCACAGGAGGAGGAGAA	4	2.88929	1.68371	0.00643285	0.454869	0.454869
ZNF792	6	3695;7833;15198;27256;30693;39463	AGGCCTGCCATAAGCCCCTC;CTCGTGCGGCTCCCCATCGC;ACAGACTCCGATGGCAGCGG;GAGCCGCACGAGGCCACCGA;CATCGTTTCCCAGTTGGAGA;CTTTGCACTTATAGCCTCGC	6	2.88622	1.49635	0.00646721	0.455727	0.455727
CNTD1	6	3926;4758;5036;62819;80526;113232	TTTCTAGGATTTCTACAGCC;TGCAGCCGCACCCACGATCT;GAGGCCGATCGTGGCCTCAT;GCTCCTTACTTTGTTTCGGA;CTACAGGTTTATGGTAAAAC;CCAGACACCATTGTTCAGAC	3	2.88051	1.33808	0.00656642	0.461133	0.459211
AGBL4	6	5478;5690;7782;12209;60245;96221	ACCAAGAGTCTCTATAGAGA;TTACTTCTTTCGGGAGCAGC;GTAATCCACGCTTCCGAGTC;TGTTTACTACTACCGCTGCC;CCCATCTCTATAGAGACTCT;TATTACCAGGTAACCTGGGC	4	2.87973	1.48803	0.00657561	0.460203	0.459211
PTGS2	6	2567;4728;8262;12214;61002;108891	TCCCACCCATGTCAAAACCG;AACTCATAATTGCATTTCGA;CCGCGCCCTGCTGCTGTGCG;CGTTCCAAAATCCCTTGAAG;CACCTGTATGGCTGAGCGCC;AGTATAAGTGCGATTGTACC	4	2.87906	1.55756	0.00658384	0.459211	0.459211
DSG2	6	594;3217;5054;16129;29415;44600	GGGTGCGATGGCGCGGAGCC;CGCCTGGATCACCGCCCCCG;GGGATTACAGAGCCACCTTT;TTCTTCTCGATCAAGAATGC;GTACGCCCTGCTGCTTCTCC;CTAAACATCCTCATTTAGTG	3	2.87606	1.97238	0.00662062	0.460211	0.460211
YPEL1	6	7550;10177;14004;19838;23218;45329	GCGTCCCTGGCTCCCCTGAA;CACGTATTTCCACCCGAGCG;CCGCATGCAGCCCGGTGAGA;AGTGGATACAGCTGTACGTT;GACAGTTCGGCAGATACGCT;GTACTCACACGGAATTGAAG	5	2.87271	1.54763	0.00665788	0.461238	0.461238
CIB1	6	27;38927;60953;73514;78381;79229	GTTCTCACCAAAGATGCGGA;CATTATGCCTTCCGCATCTT;GCAGCTCACAAAACCGCCTG;AAGGCTGAGAATCTGCTCGA;CTGTCATACCTGGCAAAGTC;CTTGACGTTCCTGACGAAGC	1	2.8682	1.11702	0.00674499	0.465699	0.464687
PNMAL2	6	3243;4962;5092;56068;76718;92392	GGGGTCCGACGGGTCGGTAT;TCCGAAGTGTCGCTGTCCAC;AGACGGTCCCCGCGAGTTCT;CGCTTCTGTTATCGAGTCGC;GGCTTCGGACGAACAGTCCG;TGTGGCCTATACCGACCCGT	3	2.86674	1.21274	0.00676434	0.465468	0.464687
MSR1	6	4254;4963;15841;28537;33945;39812	ATACAGCTCAACTCCTGAAG;GTAGGTCCTCCGGGTCTTAA;CCTGCCACTATTCCAATGAG;CGGGGAGCAATTGGCTTTCC;TGAGAACTGCAAACACGAGG;AATTCTTCGTTTCCCACTTC	6	2.86327	1.49101	0.00680644	0.466799	0.464687
TRIM23	6	1743;1955;5108;15934;54134;112340	TACCTCTCCAGATATCCCAA;GATCGACAAGTAACAGACCT;AAATTCATACCTTGTGACCC;TCTGTTACTTGTCGATCAAA;GCAGCTCCATACTGACCAAT;TTGCAGACACAGCACATGAG	3	2.86283	1.67131	0.0068108	0.465541	0.464687
P2RY11	6	2074;7734;11952;12342;25217;49541	TGCTCAACGTGGATGCTCGG;CATCACCTGGTAGCCCACGT;ACTGCGGCCATGTAGAGTAG;GAGCATGGCAGCCAACGTCT;CTTCTCCTTACCCGAGACGT;GACTGGGGCTCTGACGGTTT	4	2.86199	1.71883	0.00682096	0.464687	0.464687
LILRB5	6	4877;5038;6197;12391;47334;51212	CTCTCTTCCAGGGCTGAGTG;CTTATTCCCAGGACCCTCTG;CCCAGGACCTGCGTGCAGGC;GGAGCCTGTAGGTGAGAGGC;ACCTGATTGCGCTGTAGCAT;ACCGATGCTACAGCGCAATC	4	2.8555	1.64107	0.00691097	0.46926	0.469186
SATB2	6	811;2020;5146;59027;73191;113027	GTCTGCGGGACAGCCCCGAC;TCGGGGCTGTCCCGCAGACA;CAGCGAACGCATGCAACACG;CGTGTTGCATGCGTTCGCTG;ACCAACAGATTGCCGTTAGC;AGCTTAGTCCACAACTTGTA	3	2.85361	1.45925	0.00693565	0.469381	0.469186
TLR9	6	28;32673;80829;89447;95637;104656	CCGGACTGCCACACTTCACC;CCGACAGGTCCACGTAGCGC;GCTCCGAAGCTCCGCTGATG;GGCTCACGGCTATTCGGCCG;CCGCAAGACGCTGTTTGTGC;GCGTCTCCGTGACAATTACC	1	2.85243	1.11916	0.00699034	0.471526	0.469186
GNG8	6	657;4506;11515;12439;52054;72163	GGTGAACATCGACCGCATGA;TCAGCTGTTCCACCGTCTTG;CGCAACCATGTCCAACAACA;GTCGCGGAAGGGGTTCTCCG;GATTGCCGAGGCCCGCAAGA;CATGCGTCTCGCAGAAAGCC	4	2.84918	1.5389	0.00703631	0.473071	0.469186
PSENEN	6	2577;3003;11178;12455;43394;77815	TAGACTCACAGCCTTTGATT;CATCTTCTGGTTCTTCCGAG;CCTGTGCCGGAAGTACTACC;CCCAGCGGGGCCGGTAGATC;CCTGGAGCGAGTGTCCAATG;AGATGTCTGGCGCTCAGCTG	4	2.84707	1.56338	0.00706341	0.473341	0.469186
PYCR1	6	630;1187;26053;59020;75752;84501	ACTCCTACTCCAGTATCAGC;GGGAGCTAGCCATTATCTTG;CTTGGCTGCCCACAAGATAA;TGAAATAGGCGCCGACATTG;GCTGCACCGTCTCCTTGTTG;GAGCCCGTGCCAGCTGATAC	2	2.84681	1.20045	0.0070668	0.472025	0.469186
PPP5D1	6	8974;9857;20296;21283;23529;111044	ACATAATCAAATCTACCGTG;CAGACCACGTGACGTCTTCC;TCCGCTGTACTCACCCTCGA;CGAGAGATTCGCGGGCCCGT;GCACCAGAAATGCGCCTACC;TTCCCTGCAATGCGTCAAAC	5	2.84522	1.29058	0.00708567	0.471749	0.469186
MGMT	6	1913;7766;9249;12473;45089;65712	TATCGAAGAGTTCCCCGTGC;GGTGCGCACCGTTTGCGACT;TCTGCACGAAATAAAGCTCC;CTTTGCGTCCCGACGCCCGC;TGAAATGAAACGCACCACAC;ACTCTTCGATAGCCTCGGGC	4	2.84471	1.48211	0.00708906	0.470447	0.469186
FXYD5	6	10833;11032;12171;12476;110895;110907	CCACCTCTCCAACCCCAACC;CTACTCACCATCAGCAGGCC;CTGTGTCTTCTCACCATCGT;GTCCCACAGATGTCGCCCTC;CAGGTCCCGACACGAGCCCC;TCCTCACCTGGGGCTCGTGT	4	2.84432	1.23822	0.00709293	0.469186	0.469186
VENTX	6	6496;8314;19958;22663;23561;106006	GCGGACACGGGGGGCCCGCA;GCTTTCTACTCAACGTCTTC;CTACCGGCCATGGTCCTCTC;GCTCCCGGGCGCCGGATGTC;CAAAATGCATCCCCCGTCTG;CTCTATGTCAGGGTTGAGTA	5	2.84242	1.31284	0.0071239	0.469719	0.469719
HMGB2	6	2975;4441;5203;28103;51144;103830	GAAGTCGAAGTTTGAAGATA;CTGCACGAAGAAGGCGTACG;AAGATCAAAAGTGAACACCC;GTGACAAAGCTCGCTATGAC;GCGAAATTGACGGAAGAGTC;TATTGCTGCATATCGTGCCA	3	2.83991	1.39116	0.00716455	0.470886	0.470886
SIX5	6	29;9056;13157;23768;101274;108617	GTCTGGCAGCCCCATCGTGA;CACCAGCATGCTCGTCTCCC;CTCGAGTAGCCGGTAGAGCT;CCCCGTCATCATCAACGGCC;GCTGGACTCGTCCTCAGTCG;GCGACCCGGTGTTGCGCGCG	1	2.8372	1.51708	0.00724343	0.474549	0.474549
RETN	6	85;1206;38084;44634;83487;107479	TCCAGTCCATGCCCGCGCAC;GACCTGGCTACTTGCCCCCG;AGCCATCAATGAGAGGATCC;CACCTCGGGGGCAAGTAGCC;CACACGACAGCAGCGCGCTC;GGGGTCCTCACTTAGGGAGC	2	2.83329	1.36671	0.00730441	0.47702	0.474982
C19orf47	6	2277;4167;8905;12564;72997;105045	CAATTATGCCGTGATGTTTG;AAGCTGAACTGACTCGTCCG;GGTTATGGCCGCACTCTCGC;GGCGATGATGTCACCCACCA;CACCTGACGGTGCACCACTT;TGCCGGCTTCCTTAAAGAAC	4	2.83282	1.55988	0.00731021	0.475883	0.474982
ARHGAP19	6	244;1210;74363;77367;89277;97175	TAATGGAACTGACATTGACT;GGGGTGCAAACATAAGGGCA;AATGCACACCTCAAAATCGC;TGTGTAGATACTCAATCAGT;CAAGACCAATATACCAGACA;GCAATGCCTTCCTCCGTCAG	2	2.83048	1.5822	0.00734554	0.47667	0.474982
GRK4	6	2136;4130;22029;22577;23710;77861	ATATGAAGTTGCCGATGATG;ATACCAAACCCACTCTAAAG;CTACATTCTGTCACAACATC;CTTTGTGACAAGCAACCGAT;TTACCTAGTACATTCCTCAA;TTGACAGTCCACAATCACTT	5	2.8294	1.45216	0.00735715	0.475917	0.474982
ZNF550	6	3250;8614;15483;16101;28744;40340	AAGGCCCGCTCAGATAAGAC;CTTCAACCTCAAGTGATTCG;AAAGACGCCTTGATTCATGC;TAACCACTCTTGTAATGCCC;CCAGATGTTGGTGACCTTCA;TAGTGAAACCAGAAGCCCAC	6	2.82894	1.61741	0.00736586	0.474982	0.474982
PYGO2	6	2807;3536;5271;31015;59470;96650	CCCCCACTCCATGGCCGCCT;ATCGTTCACCTCACTCCGAC;GCCGCCCCCACCGGACAAGC;AGAGTCCAGAAAAGAAGCGA;GCTCCGAAGTCATCTTCAAA;CCAGTCTGTCTACATCCGTG	3	2.82376	1.35384	0.0074312	0.477693	0.476046
ZNF524	6	3285;3413;10464;13390;23782;117359	TGAACCTTCAGAGACCGTAT;CCGGGTGCTTGCGCTTCGCA;CCTCCTCCTGATCGATGATC;GCACACCCTGATCATCGATC;GTGCCCTATACGGTCTCTGA;CCATGCGAAGCGCAAGCACC	5	2.82315	1.72477	0.00744571	0.477131	0.476046
BLVRB	6	775;8913;12543;15204;34550;40437	TCATGGTGTGGACAAGGTCG;GCTGTGATGCCGCCACACAT;TCCCACGACAGTGATGTCCG;GCTGTGTCCGTCGTACTCAT;CCGGCCGGCCCACGTGGTAG;CTCACCACCGATGAGTACGA	6	2.82268	1.68954	0.007452	0.476046	0.476046
BEAN1	6	336;1223;40320;65982;76732;104814	GTACAGCTCCCTGAGCACCG;GGACACCCTTCCCCCCTACG;CGACACCGAGAGTACGAGCA;CGTAGCCGTGCTCGTACTCT;TCGTAGCTACGAGGAGTGTG;ACGTGGATGCCACGGTGCTC	2	2.82138	1.3127	0.00751733	0.478728	0.478223
EPOR	6	3658;9736;11915;20402;23825;44517	GGAGCCAGCGCAACACTACG;ACGGTGATATCGCGGAGCGC;GTGGGAGAGCAGCGCGAGCA;GCGCACCGCACCACGAGCCG;CCGAGACGTCCACCTCGTAG;TCGCGCTGCTCTCCCACCGC	5	2.81942	1.60576	0.00754201	0.478813	0.478223
GSK3B	6	3956;5062;17415;23744;23834;101099	CTTCCGACCCCGAACTCCAC;CTACACAGTGCAATTGCCTC;TTTGGCTCGACTATAGTGTC;GATCTAGCTTTCTCATGATC;CGTTATTTCTTCTACTCCAG;AGATGAGGTCTATCTTAATC	5	2.81864	1.41246	0.00755605	0.478223	0.478223
IER3IP1	6	274;1235;26976;58817;66927;118056	AGTTGGCTGGGGAACAGACC;CTCCTCGTGCAGCACTGCGA;ATTGAGTTTACTATTATCAA;TACCCTGTACTCACTGCTGC;CGCCATCGCAGTGCTGCACG;TCTGTAAGAACCGTGATGAG	2	2.81308	1.25885	0.00762331	0.480996	0.47945
SMARCD1	6	1189;4841;5319;37397;52500;115451	TTTGTCCAGTTCAATCACCA;AGCTACTCACTTCTACCAGA;CAGTGCAAAGAAAAAGAAGA;TGTTCCTAAGATTCGTGAAC;TACCTTGATGGGACGTTTCA;CTGACAAAATTCTACCTCAA	3	2.8125	1.36078	0.00763106	0.480008	0.47945
ARHGEF10	6	330;1237;41134;54045;58081;106438	AATCCCAGAAGCGGACAGAC;TCATCGTAAATTGCTTCCTC;CAGACCCGGCCAACACAGCC;CAATTTACGATGACGTTCCA;GGGGCCTGTCTGTCCGCTTC;AGGACAGCGCACTTGCCCGC	2	2.8117	1.17302	0.00764558	0.47945	0.47945
RELL1	6	362;1241;25391;48287;49282;49845	GCGGACCCCGGGAGTGCCCG;CACTACATCATGAAAAATGA;CCGTCGCCCAGCAACGATAC;AATGAAAACAGTGACACTGT;AGGCGCCGTGAGTTCGCCGC;CGACGGGGTCGTCTCTGTTC	2	2.80896	1.44062	0.00768864	0.480681	0.479793
PAN2	6	9657;14377;21690;23457;23954;63055	TCTCCTCGTGCAAGTCAAAG;TATTCGGCAGATCCAGAGCC;GACAGCAGCACTCTACTCGT;CCCCACGGGCCATATACTTG;GATTGATCTTAACACTGTCC;TTCAGGTGGGCATCCAAGAC	5	2.80828	1.20264	0.00769784	0.479793	0.479793
BHLHE40	6	1400;1653;8511;19752;33314;40692	GGGCGATGCACTCGTTAATC;TCGAGTGAGCGAAAGTCCGC;CGAGTGCATCGCCCAGCTGA;CTTCCAGACTTTGGGTCACT;CCCGTCTTGACTTGTACACT;CCATCGTGAACCTGCGTCCG	6	2.8063	1.86172	0.00776462	0.482489	0.47993
GCG	6	2695;11507;11586;18834;23987;50607	ACGTTCCCTTCAAGACACAG;AGACTTACTCTCGCCTTCCT;TTATTTGTAATGCTGGTACA;CAGATACTTGCTGTAGTCAC;CTCAAATTCATCGTGACGTT;TTGTCCTCGTTCATCTGATC	5	2.80544	1.57826	0.00778156	0.482081	0.47993
MICALL2	6	803;1247;76434;82613;82681;103154	GAGAGCGAATCTGAAGCCCG;CCTTTCGCAGGCCTTCCGCG;AGATTCGCTCTCCATCCTGC;AGGCGTGAAGAGGGCCTCGG;GATAGTGGAGGCTTCCGGGC;ACTCACTGGGGGAGCGGCCG	2	2.80486	1.40462	0.0077864	0.480927	0.47993
C5AR2	6	1810;2186;5354;62666;86027;94478	AGTCACCGCATTCTCGGTGC;CGATGAGGGGTTCAGCCCGC;TGCTGTCCACACTTTCGTCC;GATTCTGTCAGCTACGAGTA;CCGCTGAACCGTAGACCACC;GGCCACGCGCAGCGGGTCGA	3	2.80435	1.55251	0.00779366	0.47993	0.47993
PTGER3	6	230;1254;19655;30043;72698;76196	TGGATGCATAGTTGTTTGTG;CCTGGCAAAACTTTCGAAGA;TGAACCAGATCTTGGATCCT;CTTAACAGCAGGTAAACCCA;CTTCTTAATAGCTGTTCGCC;AGTGTTCCTCAACCTTGATG	2	2.8001	1.4999	0.00785173	0.482059	0.48043
VN1R2	6	1062;12331;22156;35392;39283;40801	CCTGTACAAGACCAAAACGA;GGCCAGCAGCTCCATCGTTT;CTCTCTTCGATAATTCCAGT;CATCCAAAGCATCCTTGCAT;GCTGGACCCTACACTATTCC;GTAAAAGCCCCGACATACAT	6	2.79933	1.32732	0.00786092	0.481182	0.48043
ZNF136	6	6160;13551;16595;19483;24069;45260	ATGAGGAATCTGGCCTCTAT;ATTACCTTAGATTTCTCCCT;AAAGATCACTACAAACACCG;TTCATGTGTTCGAAATCTAC;TATAGAGGCCAGATTCCTCA;ATCATGTGTCTTCGCATACT	5	2.7984	1.4957	0.00787205	0.48043	0.48043
hsa-mir-524	4	12888;14573;22738;23934	AGAAAGTGCTTCCCTTTGTA;CGCTTCCCTTTGGAGTGTTA;GAAAAGAAGGCGCTTCCCTT;AAGCACTTTCTCTTGTCCAA	4	2.79284	1.22396	0.00797658	0.485364	0.485026
PRKD2	6	2964;4181;15199;15435;34483;40931	AGGCCGTAGAAGCCACACTC;TTTCAAACATGACCCCACGT;CTCTTCTGCCTCATCGTATA;GGTGTGCGGCACCTTGACCT;GATCTTCCCTGACGAAGTGC;TGACCTTAACTGCCACGTCC	6	2.79104	1.65712	0.00799884	0.485279	0.485026
MED19	6	256;1270;44870;49517;57385;75417	GCTTCTCAATGAGAGAGCGG;GCTCCTGACTTGTCCGCGCC;TGCATCAGACGACACTGCTC;CCTCCTGGCGCGGACAAGTC;GCACAAACAGAGCCGTACCC;CTAGGTAGCACAGAGCTGAC	2	2.78932	1.19838	0.00802449	0.485399	0.485026
USHBP1	6	490;1273;45733;46738;77540;78111	GCTTCCATGATGTGCATCTC;CATCTTTCCCACAACCAAGC;ACCCCCGGAGTTGCTCCATC;CAGTGGTTCTAGCAGCTCTG;GTGGAGCATGCCTCCCTCGC;ACGCGGCCCCGAAGCCGGCG	2	2.78732	1.17382	0.00805401	0.485752	0.485026
CABS1	6	5460;20077;26043;32429;34842;41002	TCCTGCCTTTCCACGTAAAA;ATTCATTTACTGAAGTGACG;AGGGACAACGAAGTCATATC;ATTAGATACCCCAGACTATA;CTCTTAGCTACCATTGACAC;GGTAATAGAGTCTCTTGTTA	6	2.78653	1.22257	0.00806562	0.485026	0.485026
MYH15	6	4636;14660;23892;24683;34944;41043	CAAAGGGAAGAGGCGATCAG;CCGTGCTGCATACCCTGAAG;AATCTTGCCTACTCACGTTT;TGTTGCCAATAACGCCTTTC;TGGTGAGAATGCTTATATCG;TACACACATAGATCATCCAC	6	2.78392	1.32409	0.00810627	0.486045	0.486045
BCL2L12	6	2720;3505;9074;14193;24291;69327	AGTCCACGGGTGAAACAGCC;TACTCCAGACTTCTATGCTT;GCCACCAAAGCATAGAAGTC;CGTGGACTTGAACTTGCCAT;TCCTCTTACCTAGGTGGAGT;ACCAGGCTCTAAACCATAGC	5	2.77948	1.73821	0.00821322	0.491021	0.490034
ZFR2	6	306;7625;12240;18945;24299;83020	CGCATGACAGCCGCAGACTC;TCAGTATTTCGACTTCGCGC;GCTGGACGCCTGTCGCCGTG;CGGCTGTCATGCGCCCAGAC;GGGGCAGTTACCTGTACTGC;TACACCTACCCCACGGCGAC	5	2.7788	1.65119	0.00822145	0.490084	0.490034
ZNF570	6	1574;4124;5479;15001;26109;64369	GTCTACAGCCACATCTCTGA;TCCAACAATAATATCACACT;AAACACGCCTTCTGATTACC;ACCAAGTGTGATATTATTGT;CCAGACAATCCCATTCCTCT;TAATCAGAAGGCGTGTTTCA	3	2.77571	1.81523	0.00826839	0.491454	0.490034
NDUFA7	6	9124;9311;15148;16034;28773;41174	CTCACCGCTTGGAGATCTCC;GGACAGCTCCCACCTCTTTA;CATCATCATGTCGTCGCAGA;AATTACTATTGCACTCGCGA;GAAGCTGCAGCTACGCTACC;CCGCCACCCGTCTCATCCAG	6	2.77562	1.55788	0.00826839	0.490034	0.490034
NonTargetingControlGuideForHuman_0212	1	202	CGAAACCCTCTTAAGTTAAC	1	2.77187	1.38594	0.00832695	0.492082	0.490864
MNT	6	34;16951;21837;26488;36120;48340	CCAACCAGGGCCGGCTGACG;CGTCCAATCTGAGCGTGCTG;CGTCCGCAGCACGCTCAGAT;GGCCCGTCTGCCGCAGCACG;TGGCCTTCGAGTCCGGCAGT;TGGAGATTGACCGCGTGCTG	1	2.76821	1.53165	0.0084218	0.496257	0.490864
ALOX15B	6	20008;20226;21088;21366;24426;46082	AAGAGGAGGTGGCCGCCCCG;AGGTGGAAGGCTTACAACCC;GACTCCTCCAGAGCCCCTTG;GCCAGCCTGTAGATAAAAGT;TGTGCTCCAGCAACAGCGCC;GGTTCCAGCTGACACCGCCG	5	2.76806	1.36166	0.00842809	0.495204	0.490864
XKR4	6	1200;4075;11803;14725;24443;82026	CGTACAGACTCATAGCTTAC;TGGCAAATGCGTCTGCAATC;CTCGTCCTTCCACGCCGCAA;GTACGATAATGCAGAGCTGC;ACTCCAACCGCTCCTGAATA;CGCGGCGATGTTGCTCTTGC	5	2.76663	1.70865	0.00845325	0.495264	0.490864
MYH14	6	1134;1305;22587;38037;48828;61761	ATTGCCAAAGGCCTCTAGGA;CCACGTGTACGCAGTGACCG;GATTACTCACGTGCAGAGAA;CCTCGGTCACTGCGTACACG;ACCCTGCAGCATGCTCCGAT;TCAGGCCAACCCCATCCTAG	2	2.76622	1.28522	0.00846099	0.494305	0.490864
ZNF77	6	2805;3408;11519;13099;34099;41972	CCTCTGAGAACTTGATCCAC;AATTGGAGATTTGATAACAC;CGTCCTCACGTGATCTCTAA;TTAGGACTGCGTGATCTTTG;GGGTTCGCACATGCTCTCGA;CTGCAGGAACCTTGCCTCCT	4	2.76474	1.76078	0.00848471	0.494282	0.490864
DBP	6	10773;11418;11794;33012;34851;41359	ACGTACTCCACATCGCCGAA;CACGCTGCCGTTCGGCGATG;TGGCGCGGCCTGTGAGCGAC;ATCAGCTGGGTCGGGTTCAA;CCTCGTTGTTCTTGTACCGC;CCGGCGGTACAAGAACAACG	6	2.76394	1.35864	0.00849438	0.493444	0.490864
ZNF114	6	1086;1309;27964;35416;53075;100849	GTTCACAGCCACGTCTGCGA;TCCGTGAAGACGGATCCCTT;AAATACTTGAGTCACGTGTT;ACCCATAAATGCCCCGAATG;CTCGGTGACCTTCGCAGACG;GCAATGACTCTTGTGTGAAC	2	2.76362	1.24419	0.00849922	0.492331	0.490864
TMSB4Y	4	1798;2063;23021;97729	TTACTTTCTTTGGAAGACAA;TTCTCGATCTCAGCCATACC;TCTGGTCGCAGCTATCGAAC;GCAGCCATGTCTGACAAACC	2	2.76243	1.4097	0.00851906	0.49209	0.490864
hsa-mir-588	4	538;3459;9279;94194	TGGCCAAAATTGGGCCTAAG;CATGGCCAAAATTGGGCCTA;CATTGTGTTCTTACCCACCA;AGGTACCAATTTGGCCACAA	3	2.76223	1.7091	0.00852439	0.491014	0.490864
TMEM86B	6	1883;6075;12601;24153;24513;104544	CCATATCCGGCTCGAGGTGC;GAAGACTCACTGCTCAGCCC;GAGGCAGAAGTACACGCAGC;CAAAGCGCCCAGATGTCTGC;CCGCCCACCTCCTCTACGTC;GGGCTGAGCAGTGAGTCTTC	5	2.76074	1.4822	0.00854616	0.49089	0.490864
SSX7	5	11792;16895;20378;25002;33542	GCCCCTGTATTATGCATGAA;GGGAAACACCTGTGCCCTCC;CCACCTTTCATGCATAATAC;AGCCTGCAAAAAGTCATCTG;TTCTGTGAGCCAGATGCTTC	5	2.75819	1.28828	0.00858827	0.49193	0.490864
TSC1	6	656;1318;7744;17340;28457;108942	ATTCGTTAATCCTGTCCAAG;CGAGATAGACTTCCGCCACG;ATGAAAGAGTGCGTACACAC;GGAGCATGTGCGAATTCATC;TTTATCCATCCTCTCGTTAC;ACCTTCGAGGGTCCAGTTCA	2	2.7578	1.89517	0.00859359	0.490864	0.490864
CYSLTR2	6	35;26675;48783;49437;97963;101390	GCTGAGTGTTGTGCGTTTCC;TCATAAGCACGCTTCCCTTC;GGCTTCCTCAATAATGCTCC;CCACTTTCCATGTCGTCAAG;GGTGACATGCAGAAGCCGAA;GAAACCCGCAGCCCCGATTC	1	2.75564	0.9382	0.00866763	0.493718	0.493718
MRGPRX1	6	541;1329;52867;55753;72678;86872	ATCCTGGAGTGGATGTTATG;AATATATAAGGCGGCCGCTG;TCTGCAGGACGCGTCTGAGG;GGATACTGATGAAGCTTAAC;AGTCTGCTGCGGCCAAGTTG;ATAAGACTTCCCTGTCCACG	2	2.75075	1.10855	0.00874893	0.496968	0.494449
hsa-mir-2681	4	789;8169;9365;72436	TAAAACACAAATGCGTGAAA;ACTCTTCAGTATCATGGAGT;TTTGGGCAGTCTCCTGGAGG;AAACACAAATGCGTGAAAAG	3	2.75055	1.48769	0.00875232	0.495787	0.494449
KCTD5	6	2794;12447;20463;21913;24635;77099	CCTTATTCCAGGAGTGTTGG;TCGGCTTACCTTCCTCCGCG;CTGCTCGAACTTCCAGCCGT;ACGAGACAGCAAAACATCGC;ACACGGTACACATGCTTCAC;GACAGAGACCCCACCTACTT	5	2.75052	1.30378	0.0087528	0.494449	0.494449
RAMP2	6	6240;6590;24058;29994;34373;41661	TAGCACCCTGCGAGATTGCC;CAATCTCGCAGGGTGCTATA;TCAAATGGATCCTATCGAAA;GCGCTGCCGGCCGCCCGACT;GCGACTGGGCCATGATTAGC;CCGGCGGCCCGCGTCTCCCT	6	2.74498	1.34778	0.00883991	0.497998	0.497639
DFFA	6	10218;11322;16106;21889;24716;41906	GCTCGCCAGCGCAACGTCCG;GCCACATCCTTACTGCACTG;GTAATCGTCATCATCCACTA;TCTGACGTAGTTCCTGAGCC;ACCTTCCAATACTAAGTTTG;AGAGTTGTGCCACCGTCCAG	5	2.74376	1.49241	0.00885781	0.497639	0.497639
TSPYL1	6	36;15924;18215;68196;97001;119443	CTCCCTTAGCGGGCGACGTC;GAGCCCGACGTCGCCCGCTA;GCGGATGCGTCGACACTACC;ACTCCCCAGATCCGAGTTGT;GGTAAGATCCTCCGGCCGAG;CCCTAATCATGGCGGACAAC	1	2.74343	1.23278	0.00890863	0.499126	0.498415
SUV420H2	6	2112;3022;5626;17577;43055;62753	AGATCGTGTCCACTCGTGCT;TGCGTACCGGGCCCTGACGC;TCATGTACTCAACCCGCAAG;GTCCCGGAGCACCTTCACGC;CGGCCCGCTACTTCCAGAGC;GCCCTGCACGCGCTACTCCA	3	2.7429	1.62359	0.00892024	0.498415	0.498415
hsa-mir-24-2	4	1265;2119;11305;48902	TTCAGCTCAGTAGGCACGGG;GTGTTTCAGCTCAGTAGGCA;CAACTGTGTTTCAGCTCAGT;GCTCAGTTCAGCAGGAACAG	2	2.73958	1.63822	0.00898073	0.500432	0.499392
XRCC1	6	417;1353;14770;16099;50000;97279	GTCACAGCCAGCGACCCAGC;GTGCTGGTGGGCAGTTCAGC;CAGCCCCAGGAGTCTCCCAA;GAATGATGGCTCAGCTTTCG;TAGCTCACATTTAGGTCTCT;CTATGCAGCTGCTACCCTCC	2	2.73555	1.63275	0.00904993	0.502921	0.499392
GPD2	6	144;1357;6550;70300;85972;113886	CACGGACTCTGTGCGCAAAA;GCGCTAGATGCTGTCACCAG;AAGTGCGTGTGAGCGGCGCA;TGATGTTCAGCGTGTATTAG;GCTCACTACCTCCATGTAAT;TTGCGCACAGAGTCCGTGAA	2	2.73305	1.85794	0.00908236	0.503359	0.499392
NPHS1	6	1898;6046;6279;13365;51429;71239	TGAATTCCACCTGCACATCG;TACGTGGTCAACTGTGTGTC;CATCTCTGCAAACGTGAACG;CATACTCCGCGTCATCGCTG;CCACAGTGAAGAGTTTCTGC;GTACTCCTGCCCAGCTACCC	4	2.73199	1.53283	0.00910075	0.503019	0.499392
FREM3	6	37;16077;34708;66707;99406;115156	GATATCCTATGTCTTGAATG;GCTGCCCTCATTCAAGACAT;AAGGGTCACTTCTAAGAATG;CACGTAGTCACGGTTGGGCG;GAAGTGACCCTTACACGCAG;AAGTGTCACTGGTAGTCGTC	1	2.73155	1.07629	0.00914914	0.504334	0.499392
LSR	6	166;5561;5686;13996;57407;106947	TGACGGTGCGCACGCTGTCC;GAGATCGCCAGTCGTCCTCG;AAGGACGATGAGCTCTGCGT;GATACCCTGGAGACGTTGAC;TCTATGACCAAGACGACTCG;CGTGCGCACCGTCAGGGTCG	3	2.72977	1.68954	0.00917914	0.504631	0.499392
LIPC	6	355;1363;55149;72674;79113;91314	CTCCCGGGTAAAGGTATGAA;TTTGCCGGCAGTTCCATCGG;AATCTTGTGCGTTCCACCGA;GCTGGGCTACCACGTCCGCC;AAAATGCTCCCACGAGCGAT;TCTCACCATTGAAGCCGTGC	2	2.7293	1.24936	0.00918689	0.503707	0.499392
EXOC3L2	6	4412;8755;10635;23968;39645;41930	CGCATCAGCTTGTTGAAGTG;GCGAGCACCCCGCATCAGCC;GGAATCGCTCCACACGCTGC;GGAACTCTGCCAGCCCGCCT;GCGTGCCCACGATGCCATCC;TATCAGCAAGACCATCGCCC	6	2.72821	1.46619	0.00921108	0.503687	0.499392
SYNRG	6	5292;5568;5694;35880;113483;115946	TTTGAGCAGTGTGAAACCCA;CTTAAAACTACCTGGTTTCT;AGGTAAGGCATTCCCGCTGC;GCAGCGGGAATGCCTTACCT;GCATCGCACCCCAAGAAACC;TTTGCTTCTGCTCTTCAAAC	3	2.72803	1.23908	0.00921495	0.502558	0.499392
ZNF780A	6	1600;2327;15169;17195;24914;45960	CTACAGCCACCTGATCTCAC;CGACCTTACCCAGTGAGATC;TTTGGGTAAATTTACTTCAG;TGAAGTAAATTTACCCAAAC;TCTAGTAACGTAATTACATC;TTCTTTCCTTACAACCATCC	5	2.72734	1.78721	0.0092256	0.501804	0.499392
R3HDM4	6	153;3531;8343;24735;24919;68211	GAACTCAGACCTCGTGCCCA;GGAGCGGGTTCTTCGCTACC;GAACCCCGAGTGCGGCCCGG;AACGATTTCATGAACCGCTC;CGTGCGAGCCATGGTCGCGC;GATGAAGTGCTGTTTCCGCC	5	2.72693	1.80014	0.00922802	0.500608	0.499392
PHF2	6	1073;1367;13559;47054;104241;113800	GACGTCAAGCCCGTGCAGAA;GACGTCACTGACATAGAACG;TTCTGCACGGGCTTGACGTC;TCGTTTCAGCTGTGTTGGGG;CAGTGACGTCGAGAACTACG;CCAAACTGTGAGAAAACCCA	2	2.72682	1.31663	0.00922995	0.499392	0.499392
C1orf52	6	21328;30451;32432;35381;38310;42050	AAAAAGCGCAAAGTAGAGCC;GCACGTCGTCAAGGCGCCTG;CGAAGTCGGCGGGCGGCTGT;TTTATTGCCATGTCAAGCTC;CGAGGAGGATAACATCGAGC;ACCAGAAGGGGAGGAGACGT	6	2.72076	1.07897	0.00933884	0.503953	0.503953
STPG2	6	1598;4350;5738;40457;77644;100083	CCAAGTGTACTGTCACAAGC;CAAGAGTTACCTAAAAAGTC;AGCATTGAGAAAGCTGTTCC;ACTATTATTTCATATAGTCG;CCTGCTTGTGACAGTACACT;TCTGAAACATTATAGTGTCC	3	2.7185	1.33461	0.00941965	0.50698	0.50698
NLRP8	6	3125;3667;32107;33491;38614;42176	AGTTCTACGCCCACAAGCGC;TGGTGCTATTCACACGCCTT;TCAAAACACCGATTAAGTCC;GTTTGCAACGAATGATAAGC;CTGTTCCACGGCCGAAGCGC;GCCGCGAGAGCCTTCAAAAA	6	2.71296	1.35143	0.00950047	0.509991	0.509126
SUPT6H	6	339;3215;5766;37572;96604;103835	CCCACCCCTAGCAAAAGTAC;TTGGGTGTCAAAGTCAAAAG;ACTCACGCGTCTGTGTATCC;AGATATTGACGACTTCATTG;CACCCAAATTCTCCTCAATG;CAAAAAAATGTCAGATGACG	3	2.71248	1.53205	0.00950918	0.509126	0.509126
ZUFSP	6	7248;7512;10608;13541;92408;101392	ATGGATAGAGTCCAGTGTTC;ATTGTAGATCACCAGAACAC;CCACACCCGTCTCACATCTG;CTCTATGATTGTCCTATGTG;GAATTATTGAAGCACTTCAT;GTACATATGAGCCCACACAT	4	2.71071	1.32001	0.00955128	0.510048	0.510048
MKNK2	6	3166;5265;5786;18936;27937;101983	TCCCTAGACCAGCCCGACCA;CGTCCGGGATGTCAATGGGC;GGGGCAGAACCCCTTCGAGC;CCACCTTGACGGCGTACTCC;TGAAAACCCTGCTCCGAATG;GGTTGATGCAGGTCTGCACT	3	2.7082	1.64088	0.00963258	0.513054	0.510852
DSTN	6	2881;19966;24477;33088;40589;42269	AGAAATCAAGAAAAGAAAGA;AATGATCTATGCAAGCTCCA;AAGTGCATCATTGTAGAAGA;AAACATGAATGTCAAGCAAA;GCAATTAAAAAGAAATTTCA;GCTTGTATTGCTGAAAAGTT	6	2.70723	1.20577	0.00965049	0.512676	0.510852
CYB561	6	722;5279;6010;13571;66644;74060	TGTACCGAGGCGGCATTGCC;GTACAGCCCGAGCCACGCGC;GTTCGACTACCACAGGAAGA;AGGCACTGCTGTTCAACCTC;CTTTGCGCTCGTCATCGCCC;TGCTGGTTTACCGTGTCTTC	4	2.70711	1.68677	0.00965484	0.511582	0.510852
VN1R4	6	5023;5880;12742;16203;25169;42699	CCAAAAGAGCCATACAAACT;GATTGCTCCTATCAATGTGC;AAAACAAAACCTGTATACAC;CCTGTGCAGTATGCAAACCA;CCTGCACCCAGTGCAGTAAA;AATGATCTTATCACAGACCG	5	2.7064	1.68412	0.00966597	0.510852	0.510852
CALR	6	312;1405;21053;64081;71443;79614	CCGGCTCCTTGGAAGACGAT;CCCTGATGCTAAGAAGCCCG;GAAGATGACATGAACCTTCT;CCCAAACTCACCTTGTACTC;CACCTAGGTCCCGACATCTG;GCCGCACAATCAGTGTGTAC	2	2.70356	1.43186	0.00972695	0.512753	0.512644
SUMO2	6	1432;9352;20889;24546;37677;42370	TTTATGCTAGTTGGAAATGG;CATGGCCGACGAAAAGCCCA;CCTCACCTGTCGTTCACAAT;TCGTTCAGGGATTGTCAATG;TGAAACAGACACACCTGCAC;CAACGATCATATTAATTTGA	6	2.70101	1.41923	0.00978115	0.514288	0.512644
SLC35E1	6	2473;4527;7789;13642;52082;53432	GCTTCTCCTTCATAATGATC;CCTGTCCCGGATCATTATGA;CCCAGTCCGCATCCGTCGTC;TCCAGGTCTTGCGAGATTCA;GGATCATAAAGAAGACGGCG;TGGCACAGCGACACGGTCAC	4	2.69863	1.58537	0.00982567	0.515307	0.512644
SERPINB3	4	7757;9099;9761;109214	CAAGTCACAGAGAACACCAC;TTGCTGCCAATATTACCTTC;AAAATCAACAGATTCCACAC;TGCGTTCACAAGAACCAATG	3	2.69816	1.22456	0.00983438	0.514448	0.512644
[truncated: 20,114 more rows]

## Sheet: HCC364 + Vem STARS
p-value=0 means <4.83927790285e-07, FDR=0 means <0.0014255130051
[truncated: 20,621 more rows]

## Sheet: CALU1 + Tram STARS
p-value=0 means <4.83927790285e-07, FDR=0 means <0.000427266158144
[truncated: 20,308 more rows]

## Sheet: H1299 + Tram STARS
p-value=0 means <4.83927790285e-07, FDR=0 means <0.00200375140845
[truncated: 20,704 more rows]
