# Supplementary material for: KEAP1 loss modulates sensitivity to kinase targeted therapy in lung cancer
Source: eLife. 2017 Feb 1;6:e18970. doi: 10.7554/eLife.18970 (PMC5305212; doi:10.7554/eLife.18970)
Supplement: Supplementary file 2. — Raw counts and Z-scores are shown for each sgRNA in DMSO- or drug-treated samples. DOI: http://dx.doi.org/10.7554/eLife.18970.026 [file elife-18970-supp2.xlsx]

## Sheet: MGH065 screen
Cell line name	Plamid name	Gene Symbol	DMSO day 14 Raw count	Crizotinib day 14 raw count	LDK378 day 14 Raw count	Plasmid reference day 0 Raw count	MGH065 DMSO Zscore	MGH065 Crizotinib Zscore	MGH065 LDK378 Zscore
MGH065-1B_CMV-Cas9-Blast_c004	4804_3_4	4804	0	33	0	6	-5.02724	11.5607	-5.97164
MGH065-1B_CMV-Cas9-Blast_c004	9620_1_233	9620	0	214	31	66	-14.5953	9.5046	-0.130612
MGH065-1B_CMV-Cas9-Blast_c004	79364_1_48	79364	2	41	17	20	-5.02724	7.15936	2.69955
MGH065-1B_CMV-Cas9-Blast_c004	KEAP1_10610267_0	KEAP1	1154	3396	4392	1820	1.28696	6.81393	7.70733
MGH065-1B_CMV-Cas9-Blast_c004	2057_3_9	2057	5	16	0	9	1.0517	6.35322	-7.69776
MGH065-1B_CMV-Cas9-Blast_c004	sgILF3_10	sgILF3	734	3167	2972	1940	-0.897947	6.15118	5.50896
MGH065-1B_CMV-Cas9-Blast_c004	7101_3_3	7101	48	135	18	83	0.932367	6.1112	-3.74774
MGH065-1B_CMV-Cas9-Blast_c004	sgTOPORS_6	sgTOPORS	13	20	0	12	3.52944	6.09997	-8.96747
MGH065-1B_CMV-Cas9-Blast_c004	126820_9_3	126820	22	104	10	65	-1.24984	6.02424	-5.22563
MGH065-1B_CMV-Cas9-Blast_c004	ZKSCAN1_99621299_0	ZKSCAN1	1462	3930	3632	2485	0.969688	5.99404	5.28158
MGH065-1B_CMV-Cas9-Blast_c004	80232_1_8	80232	23	63	48	40	0.947101	5.93002	4.30818
MGH065-1B_CMV-Cas9-Blast_c004	sgPPP1R10_7	sgPPP1R10	0	13	0	8	-6.09179	5.91276	-7.18787
MGH065-1B_CMV-Cas9-Blast_c004	KEAP1_10610449_0	KEAP1	520	1542	1757	1102	0.0384038	5.38629	5.70145
MGH065-1B_CMV-Cas9-Blast_c004	NAPG_10548366_0	NAPG	0	78	25	57	-13.9843	5.2539	-0.437386
MGH065-1B_CMV-Cas9-Blast_c004	KEAP1_10610594_1	KEAP1	885	2479	3308	1887	0.0107964	5.07401	6.16112
MGH065-1B_CMV-Cas9-Blast_c004	KEAP1_10610378_0	KEAP1	1677	4563	6461	3578	0.00688054	4.92707	6.30499
MGH065-1B_CMV-Cas9-Blast_c004	KEAP1_10610288_1	KEAP1	1680	3483	4616	3049	0.691951	4.38105	5.45202
MGH065-1B_CMV-Cas9-Blast_c004	AMBRA1_46568749_1	AMBRA1	2183	3160	2825	2950	1.94057	4.06213	3.23609
MGH065-1B_CMV-Cas9-Blast_c004	CSK_75091032_1	CSK	860	1267	983	1210	1.77061	3.94928	2.441
MGH065-1B_CMV-Cas9-Blast_c004	DAZAP2_51636174_0	DAZAP2	2220	4106	4171	4080	0.638444	3.75263	3.55228
MGH065-1B_CMV-Cas9-Blast_c004	CSK_75091705_1	CSK	1966	3062	2714	3127	1.25054	3.61697	2.76028
MGH065-1B_CMV-Cas9-Blast_c004	SP7_53722969_0	SP7	243	120	729	123	6.08278	3.59965	12.0248
MGH065-1B_CMV-Cas9-Blast_c004	KEAP1_10610600_0	KEAP1	1689	4009	5389	4201	-0.642706	3.48914	4.65051
MGH065-1B_CMV-Cas9-Blast_c004	CSK_75091016_0	CSK	1656	2602	2309	2729	1.10055	3.48484	2.6371
MGH065-1B_CMV-Cas9-Blast_c004	BMP4_54418638_1	BMP4	572	940	593	999	0.856658	3.41948	0.924786
MGH065-1B_CMV-Cas9-Blast_c004	AMBRA1_46564301_0	AMBRA1	2032	2997	2704	3234	1.24786	3.34373	2.57964
MGH065-1B_CMV-Cas9-Blast_c004	DPF2_65107918_0	DPF2	877	1877	1509	2031	-0.338977	3.33019	2.00866
MGH065-1B_CMV-Cas9-Blast_c004	KEAP1_10610552_0	KEAP1	2482	3753	5736	4086	1.10457	3.29956	5.08675
MGH065-1B_CMV-Cas9-Blast_c004	HIST1H2BB_26043815_1	HIST1H2BB	231	929	173	1014	-3.03633	3.28731	-5.0893
MGH065-1B_CMV-Cas9-Blast_c004	RBBP4_33123113_0	RBBP4	109	53	120	58	5.85427	3.28188	6.92153
MGH065-1B_CMV-Cas9-Blast_c004	KEAP1_10610572_1	KEAP1	310	809	648	885	-1.21918	3.27628	1.9391
MGH065-1B_CMV-Cas9-Blast_c004	CSK_75090648_1	CSK	2636	3610	2802	3962	1.48997	3.25974	1.76959
MGH065-1B_CMV-Cas9-Blast_c004	6778_4_9	6778	33	48	5	53	1.25588	3.23917	-7.18787
MGH065-1B_CMV-Cas9-Blast_c004	PBX3_128509859_1	PBX3	758	1134	871	1255	1.08194	3.21865	1.67964
MGH065-1B_CMV-Cas9-Blast_c004	KEAP1_10610245_0	KEAP1	1816	3258	4771	3616	0.299256	3.20415	4.78668
MGH065-1B_CMV-Cas9-Blast_c004	KEAP1_10610502_1	KEAP1	1705	3268	4001	3682	-0.0443547	3.12965	3.84756
MGH065-1B_CMV-Cas9-Blast_c004	ETS1_128359357_0	ETS1	2269	2660	2141	3007	2.02313	3.11313	1.80238
MGH065-1B_CMV-Cas9-Blast_c004	TBK1_64858138_1	TBK1	20	91	53	103	-3.56142	3.11299	0.273726
MGH065-1B_CMV-Cas9-Blast_c004	sgNKX3-1_8	sgNKX3-1	198	128	125	145	4.52739	3.10707	2.73258
MGH065-1B_CMV-Cas9-Blast_c004	ALKBH3_43904230_1	ALKBH3	40	206	84	235	-4.19847	3.07077	-1.49643
MGH065-1B_CMV-Cas9-Blast_c004	CSK_75090999_1	CSK	2486	3431	3755	3912	1.29568	3.07053	3.24738
MGH065-1B_CMV-Cas9-Blast_c004	sgPHF6_9	sgPHF6	3	56	12	64	-8.59467	3.06966	-4.34329
MGH065-1B_CMV-Cas9-Blast_c004	SND1_127326692_1	SND1	113	173	78	198	0.855655	3.05521	-1.02543
MGH065-1B_CMV-Cas9-Blast_c004	sgCDKN2D_6	sgCDKN2D	16	40	31	46	-1.09215	3.04367	1.5852
MGH065-1B_CMV-Cas9-Blast_c004	ETS1_128391873_0	ETS1	2274	2362	2481	2726	2.44788	3.01047	2.98998
MGH065-1B_CMV-Cas9-Blast_c004	COPS5_67974113_1	COPS5	1167	2484	2646	2875	-0.601514	2.99629	3.04401
MGH065-1B_CMV-Cas9-Blast_c004	ASXL3_31158625_1	ASXL3	1193	1433	1256	1659	1.81975	2.99519	2.09975
MGH065-1B_CMV-Cas9-Blast_c004	EN2_155251116_1	EN2	1122	1415	1068	1643	1.60109	2.98057	1.3626
MGH065-1B_CMV-Cas9-Blast_c004	JMJD4_227922982_0	JMJD4	980	1222	832	1423	1.63699	2.96636	0.850667
MGH065-1B_CMV-Cas9-Blast_c004	KAT6B_76735430_0	KAT6B	1380	1923	1516	2241	1.16296	2.96239	1.55509
MGH065-1B_CMV-Cas9-Blast_c004	WDR81_1633755_0	WDR81	198	318	221	371	0.565566	2.95872	0.947335
MGH065-1B_CMV-Cas9-Blast_c004	94081_4_4	94081	23	23	9	27	2.56255	2.9565	-1.53727
MGH065-1B_CMV-Cas9-Blast_c004	FNIP1_131132549_0	FNIP1	682	1755	1082	2075	-1.49359	2.89075	0.296466
MGH065-1B_CMV-Cas9-Blast_c004	YY1_100705696_1	YY1	851	1961	1497	2321	-1.03142	2.88549	1.32442
MGH065-1B_CMV-Cas9-Blast_c004	AMBRA1_46568765_0	AMBRA1	810	1506	1323	1783	-0.123859	2.88414	2.00242
MGH065-1B_CMV-Cas9-Blast_c004	KEAP1_10610521_1	KEAP1	1126	1776	2156	2118	0.541015	2.84803	3.53157
MGH065-1B_CMV-Cas9-Blast_c004	SP100_231307679_1	SP100	162	283	220	338	0.113757	2.84303	1.37504
MGH065-1B_CMV-Cas9-Blast_c004	WDFY2_52313215_0	WDFY2	1623	2296	1830	2758	0.970577	2.81208	1.46134
MGH065-1B_CMV-Cas9-Blast_c004	55872_5_1	55872	45	112	137	135	-1.37629	2.80215	3.51621
MGH065-1B_CMV-Cas9-Blast_c004	FGFR4_176516651_0	FGFR4	1969	2114	1569	2553	2.11576	2.78559	1.09074
MGH065-1B_CMV-Cas9-Blast_c004	TSSC1_3341858_0	TSSC1	1005	1432	848	1730	0.916606	2.78398	-0.00206896
MGH065-1B_CMV-Cas9-Blast_c004	CSK_75091026_0	CSK	74	136	133	165	-0.149929	2.76872	2.40919
MGH065-1B_CMV-Cas9-Blast_c004	KNDC1_134980996_0	KNDC1	1305	1746	1128	2116	1.16943	2.76825	0.40313
MGH065-1B_CMV-Cas9-Blast_c004	GATA6_19751301_1	GATA6	1014	1141	1051	1386	1.89283	2.75703	2.10768
MGH065-1B_CMV-Cas9-Blast_c004	SOX7_10587872_1	SOX7	3027	2822	2514	3430	2.68625	2.75361	1.94251
MGH065-1B_CMV-Cas9-Blast_c004	KEAP1_10610574_0	KEAP1	1171	2089	3350	2541	-0.0641081	2.74997	4.78274
MGH065-1B_CMV-Cas9-Blast_c004	CSK_75091052_1	CSK	1236	1694	1819	2072	1.02848	2.72255	2.81565
MGH065-1B_CMV-Cas9-Blast_c004	ZNF24_32919862_0	ZNF24	2069	2648	1841	3239	1.31772	2.72217	0.712597
MGH065-1B_CMV-Cas9-Blast_c004	CBX4_77813035_0	CBX4	192	528	338	647	-1.91505	2.71467	0.310101
MGH065-1B_CMV-Cas9-Blast_c004	POU2F2_42626689_1	POU2F2	1397	1873	1044	2298	1.10843	2.70725	-0.37017
MGH065-1B_CMV-Cas9-Blast_c004	FAIM3_207095201_1	FAIM3	1659	2517	1689	3089	0.583508	2.70572	0.525206
MGH065-1B_CMV-Cas9-Blast_c004	TAOK1_27778594_1	TAOK1	1657	2384	2079	2927	0.806513	2.70367	1.79069
MGH065-1B_CMV-Cas9-Blast_c004	DPF2_65107946_0	DPF2	1095	2400	1867	2950	-0.980077	2.69802	1.23258
MGH065-1B_CMV-Cas9-Blast_c004	MAP2K1_66679719_1	MAP2K1	824	802	530	988	2.4475	2.6877	0.435725
MGH065-1B_CMV-Cas9-Blast_c004	DLK1_101195320_1	DLK1	898	1248	1110	1538	0.938261	2.68547	1.8685
MGH065-1B_CMV-Cas9-Blast_c004	IRF8_85946797_0	IRF8	2069	2939	2751	3622	0.84444	2.68496	2.11482
MGH065-1B_CMV-Cas9-Blast_c004	SESN1_109415219_1	SESN1	1025	1252	996	1545	1.47878	2.67882	1.32259
MGH065-1B_CMV-Cas9-Blast_c004	FOXP2_114066729_1	FOXP2	1314	1878	1468	2319	0.810652	2.67536	1.23398
MGH065-1B_CMV-Cas9-Blast_c004	PARP1_226578278_1	PARP1	1094	1521	1020	1881	0.921421	2.66801	0.485958
MGH065-1B_CMV-Cas9-Blast_c004	AHR_17338892_0	AHR	1317	1716	1791	2123	1.19419	2.66596	2.62299
MGH065-1B_CMV-Cas9-Blast_c004	ARID1A_27023202_1	ARID1A	2355	3053	2733	3782	1.20959	2.6593	1.87393
MGH065-1B_CMV-Cas9-Blast_c004	TRAF4_27071189_1	TRAF4	599	858	579	1064	0.78494	2.65486	0.504593
MGH065-1B_CMV-Cas9-Blast_c004	SLC25A11_4841705_0	SLC25A11	622	878	693	1089	0.845997	2.65393	1.26072
MGH065-1B_CMV-Cas9-Blast_c004	KEAP1_10610557_0	KEAP1	1372	3277	5413	4068	-1.3864	2.64889	4.82767
MGH065-1B_CMV-Cas9-Blast_c004	AMBRA1_46564277_0	AMBRA1	1541	1703	2014	2119	1.86707	2.63761	3.19973
MGH065-1B_CMV-Cas9-Blast_c004	RGL1_183816812_1	RGL1	2334	2545	2510	3169	1.92051	2.63379	2.31771
MGH065-1B_CMV-Cas9-Blast_c004	BRWD3_79990656_0	BRWD3	1034	1399	914	1746	0.998015	2.62278	0.315711
MGH065-1B_CMV-Cas9-Blast_c004	KEAP1_10610218_0	KEAP1	1806	2975	3406	3723	0.152387	2.60894	3.01501
MGH065-1B_CMV-Cas9-Blast_c004	BHLHE40_5021477_1	BHLHE40	2716	3073	2735	3847	1.74131	2.60717	1.79502
MGH065-1B_CMV-Cas9-Blast_c004	EMX2_119302980_1	EMX2	56	126	42	158	-1.12993	2.60646	-2.88305
MGH065-1B_CMV-Cas9-Blast_c004	FES_91428742_0	FES	2053	2415	1911	3027	1.5715	2.60115	1.22059
MGH065-1B_CMV-Cas9-Blast_c004	STXBP5_147525709_1	STXBP5	1605	1953	1541	2448	1.42824	2.60109	1.20681
MGH065-1B_CMV-Cas9-Blast_c004	RPS6KA5_91467439_0	RPS6KA5	928	902	683	1131	2.37836	2.60001	1.00751
MGH065-1B_CMV-Cas9-Blast_c004	KLF11_10186330_1	KLF11	904	1244	1013	1560	0.906314	2.59915	1.35769
MGH065-1B_CMV-Cas9-Blast_c004	KDM5D_21901439_1	KDM5D	1744	1953	1821	2451	1.77467	2.59501	2.00838
MGH065-1B_CMV-Cas9-Blast_c004	CSTF1_54974238_1	CSTF1	1022	1577	1129	1982	0.411877	2.58793	0.723864
MGH065-1B_CMV-Cas9-Blast_c004	CDKN1B_12870924_1	CDKN1B	1073	1425	1424	1791	1.04697	2.5879	2.33654
MGH065-1B_CMV-Cas9-Blast_c004	AMBRA1_46569388_0	AMBRA1	1921	2401	2528	3018	1.30275	2.58708	2.58848
MGH065-1B_CMV-Cas9-Blast_c004	MITF_69987027_1	MITF	1432	1702	1495	2142	1.51083	2.58117	1.70619
MGH065-1B_CMV-Cas9-Blast_c004	sgNKX3-2_8	sgNKX3-2	741	1477	1147	1864	-0.688603	2.5675	1.09725
MGH065-1B_CMV-Cas9-Blast_c004	sgMYCN_1	sgMYCN	1095	1160	887	1464	1.9863	2.56749	1.02272
MGH065-1B_CMV-Cas9-Blast_c004	EZH2_148515173_1	EZH2	1697	2470	1918	3118	0.639813	2.56593	1.09498
MGH065-1B_CMV-Cas9-Blast_c004	CXCL12_44880440_0	CXCL12	1809	2104	1866	2657	1.58788	2.5641	1.73605
MGH065-1B_CMV-Cas9-Blast_c004	SMARCB1_24145565_1	SMARCB1	1341	1976	2123	2499	0.58022	2.55689	2.65677
MGH065-1B_CMV-Cas9-Blast_c004	AKT1_105243035_0	AKT1	262	282	138	357	1.90925	2.55503	-1.13288
MGH065-1B_CMV-Cas9-Blast_c004	SLC29A1_44197672_1	SLC29A1	1327	1536	1125	1944	1.59914	2.55333	0.800341
MGH065-1B_CMV-Cas9-Blast_c004	ARID1B_157099536_1	ARID1B	1122	1470	1064	1861	1.07363	2.55194	0.741851
MGH065-1B_CMV-Cas9-Blast_c004	DLG5_79614038_0	DLG5	252	442	324	562	-0.172763	2.53209	0.786481
MGH065-1B_CMV-Cas9-Blast_c004	NCOA6_33346689_0	NCOA6	578	801	740	1019	0.8169	2.52843	1.89906
MGH065-1B_CMV-Cas9-Blast_c004	CSK_75091631_1	CSK	1300	1889	2154	2405	0.611131	2.52377	2.91237
MGH065-1B_CMV-Cas9-Blast_c004	WHSC1_1902467_0	WHSC1	354	915	511	1166	-1.82556	2.51987	-0.541534
MGH065-1B_CMV-Cas9-Blast_c004	ADRBK1_67046937_0	ADRBK1	744	931	645	1189	1.23173	2.50895	0.489072
MGH065-1B_CMV-Cas9-Blast_c004	RIOK3_21044004_1	RIOK3	693	761	810	972	1.78415	2.50864	2.56421
MGH065-1B_CMV-Cas9-Blast_c004	ADCY2_7396537_0	ADCY2	778	1073	721	1375	0.805592	2.49201	0.324521
MGH065-1B_CMV-Cas9-Blast_c004	WDYHV1_124429097_1	WDYHV1	1680	1726	1362	2214	2.04698	2.48667	1.09568
MGH065-1B_CMV-Cas9-Blast_c004	GATA2_128205847_0	GATA2	79	147	63	189	-0.448553	2.48199	-1.82048
MGH065-1B_CMV-Cas9-Blast_c004	ADTRP_11735894_0	ADTRP	1068	1256	1233	1615	1.46511	2.47497	2.14038
MGH065-1B_CMV-Cas9-Blast_c004	8091_3_1	8091	1810	2428	1772	3123	0.905941	2.47294	0.704274
MGH065-1B_CMV-Cas9-Blast_c004	SKP2_36153061_0	SKP2	109	149	36	192	0.834037	2.47086	-4.54817
MGH065-1B_CMV-Cas9-Blast_c004	ATM_108098355_0	ATM	398	824	703	1061	-0.93124	2.46852	1.4559
MGH065-1B_CMV-Cas9-Blast_c004	sgANAPC4_10	sgANAPC4	1080	2627	1529	3385	-1.62091	2.46406	-0.39884
MGH065-1B_CMV-Cas9-Blast_c004	23348_2_3	23348	2475	2752	2599	3552	1.68572	2.45575	1.93428
MGH065-1B_CMV-Cas9-Blast_c004	TMEM65_125384371_1	TMEM65	1574	2096	1637	2707	0.919835	2.45277	1.01258
MGH065-1B_CMV-Cas9-Blast_c004	NUAK1_106532262_1	NUAK1	1209	1502	1376	1940	1.21369	2.45258	1.78418
MGH065-1B_CMV-Cas9-Blast_c004	ZNF197_44670875_1	ZNF197	1304	1632	1650	2108	1.18223	2.45231	2.26069
MGH065-1B_CMV-Cas9-Blast_c004	DMRT2_1051690_1	DMRT2	1277	1822	1842	2355	0.624531	2.4489	2.25712
MGH065-1B_CMV-Cas9-Blast_c004	TRIM28_59056346_1	TRIM28	1509	2191	1909	2832	0.550158	2.4487	1.53767
MGH065-1B_CMV-Cas9-Blast_c004	SLC2A2_170723815_0	SLC2A2	806	1028	1024	1329	1.0992	2.44836	2.18494
MGH065-1B_CMV-Cas9-Blast_c004	MYOCD_12639538_1	MYOCD	1299	1429	1656	1849	1.72099	2.44379	2.91236
MGH065-1B_CMV-Cas9-Blast_c004	CDX1_149546702_0	CDX1	953	1102	732	1428	1.50392	2.4367	0.214793
MGH065-1B_CMV-Cas9-Blast_c004	SCML1_17768237_0	SCML1	2334	3023	2979	3917	1.02313	2.4364	2.12119
MGH065-1B_CMV-Cas9-Blast_c004	PDX1_28494348_1	PDX1	510	656	529	852	1.04507	2.42611	1.14253
MGH065-1B_CMV-Cas9-Blast_c004	TCF3_1650180_1	TCF3	2463	2732	2341	3549	1.66872	2.42377	1.43261
MGH065-1B_CMV-Cas9-Blast_c004	UBE3A_25620715_1	UBE3A	972	1222	1275	1589	1.13523	2.41941	2.38085
MGH065-1B_CMV-Cas9-Blast_c004	ING2_184426446_0	ING2	1256	1388	1020	1805	1.68048	2.4189	0.685445
MGH065-1B_CMV-Cas9-Blast_c004	SLC7A14_170244570_0	SLC7A14	1301	1697	1794	2207	0.978162	2.41837	2.44339
MGH065-1B_CMV-Cas9-Blast_c004	SSH3_67071621_1	SSH3	1062	1732	1242	2253	0.0317434	2.4173	0.565199
MGH065-1B_CMV-Cas9-Blast_c004	HOXB3_46629708_1	HOXB3	1527	1855	1503	2413	1.27832	2.41725	1.15572
MGH065-1B_CMV-Cas9-Blast_c004	HECTD3_45476865_1	HECTD3	120	152	76	198	1.10808	2.41723	-1.14953
MGH065-1B_CMV-Cas9-Blast_c004	ATG12_115177245_1	ATG12	1575	1621	1437	2109	1.97949	2.41643	1.58993
MGH065-1B_CMV-Cas9-Blast_c004	FOXC1_1611628_1	FOXC1	1447	2148	1768	2796	0.426733	2.41387	1.22843
MGH065-1B_CMV-Cas9-Blast_c004	FGF19_69518060_1	FGF19	227	244	146	318	1.7929	2.41194	-0.303874
MGH065-1B_CMV-Cas9-Blast_c004	ATG4B_242606087_1	ATG4B	1283	1461	1237	1903	1.54666	2.41086	1.36235
MGH065-1B_CMV-Cas9-Blast_c004	TBL1X_9621636_0	TBL1X	1952	2221	2257	2895	1.54672	2.40703	2.24125
MGH065-1B_CMV-Cas9-Blast_c004	SUPT5H_39936519_0	SUPT5H	1156	1436	1048	1872	1.17503	2.40673	0.640088
MGH065-1B_CMV-Cas9-Blast_c004	PEX7_137147567_1	PEX7	2567	2886	2781	3764	1.59477	2.40402	1.98124
MGH065-1B_CMV-Cas9-Blast_c004	PYGB_25257344_1	PYGB	1849	2349	2200	3064	1.07696	2.40351	1.84303
MGH065-1B_CMV-Cas9-Blast_c004	sgADNP_7	sgADNP	1727	1840	2169	2402	1.81871	2.39966	2.95197
MGH065-1B_CMV-Cas9-Blast_c004	MSL3_11776879_0	MSL3	2236	2685	2255	3510	1.30611	2.39252	1.30502
MGH065-1B_CMV-Cas9-Blast_c004	JAG1_10639138_1	JAG1	1451	1779	1146	2326	1.21769	2.39193	0.0219606
MGH065-1B_CMV-Cas9-Blast_c004	PLEKHG3_65194489_1	PLEKHG3	1576	2108	2214	2757	0.847712	2.39032	2.38448
MGH065-1B_CMV-Cas9-Blast_c004	SFMBT1_52977573_0	SFMBT1	1567	1999	1513	2617	1.04414	2.3855	0.795187
MGH065-1B_CMV-Cas9-Blast_c004	CACNB2_18689941_1	CACNB2	713	972	713	1273	0.762771	2.38416	0.643332
MGH065-1B_CMV-Cas9-Blast_c004	DMWD_46290061_0	DMWD	965	1497	956	1961	0.214124	2.38267	-0.0287872
MGH065-1B_CMV-Cas9-Blast_c004	NAMPT_105891521_1	NAMPT	1181	718	1028	941	4.1769	2.38113	3.87306
MGH065-1B_CMV-Cas9-Blast_c004	PTPRD_8528619_1	PTPRD	1010	1415	1478	1855	0.642259	2.37893	2.34672
MGH065-1B_CMV-Cas9-Blast_c004	ATAD2_124408551_1	ATAD2	1156	1629	1242	2136	0.616468	2.37776	0.823161
MGH065-1B_CMV-Cas9-Blast_c004	SOX7_10587939_0	SOX7	702	952	824	1249	0.777563	2.37548	1.43468
MGH065-1B_CMV-Cas9-Blast_c004	ETS1_128350205_1	ETS1	2492	2496	2684	3275	2.05853	2.37424	2.48278
MGH065-1B_CMV-Cas9-Blast_c004	PRKAG3_219695020_1	PRKAG3	1062	1402	1461	1840	0.889087	2.37343	2.33004
MGH065-1B_CMV-Cas9-Blast_c004	CASP5_104872894_1	CASP5	1444	1717	1887	2254	1.33036	2.37198	2.58591
MGH065-1B_CMV-Cas9-Blast_c004	BIRC7_61867586_1	BIRC7	1721	1504	1285	1976	2.63057	2.36802	1.36437
MGH065-1B_CMV-Cas9-Blast_c004	ETS1_128391885_0	ETS1	1804	1642	1425	2158	2.45693	2.36636	1.43827
MGH065-1B_CMV-Cas9-Blast_c004	CLSPN_36225994_0	CLSPN	245	416	490	547	-0.177226	2.36603	2.91403
MGH065-1B_CMV-Cas9-Blast_c004	MAP3K10_40698133_0	MAP3K10	294	527	496	693	-0.408308	2.3651	1.82974
MGH065-1B_CMV-Cas9-Blast_c004	KDM8_27224965_0	KDM8	2669	2287	2220	3007	2.71061	2.364	1.97765
MGH065-1B_CMV-Cas9-Blast_c004	TEAD2_49863285_1	TEAD2	1940	1838	1604	2417	2.28473	2.3634	1.46225
MGH065-1B_CMV-Cas9-Blast_c004	KCTD21_77885466_0	KCTD21	584	885	461	1164	0.297535	2.3632	-1.03054
MGH065-1B_CMV-Cas9-Blast_c004	METTL3_21979313_1	METTL3	1241	1871	1479	2461	0.317078	2.36217	0.982589
MGH065-1B_CMV-Cas9-Blast_c004	RUNX1_36259261_1	RUNX1	1041	1174	1029	1545	1.54432	2.36001	1.48018
MGH065-1B_CMV-Cas9-Blast_c004	349136_3_30	349136	115	160	128	211	0.661269	2.35614	1.04143
MGH065-1B_CMV-Cas9-Blast_c004	TTC39C_21594838_0	TTC39C	1706	2112	1840	2782	1.14503	2.35496	1.44578
MGH065-1B_CMV-Cas9-Blast_c004	NOG_54671790_1	NOG	807	1014	816	1336	1.08221	2.35437	1.0619
MGH065-1B_CMV-Cas9-Blast_c004	HMGB2_174254795_1	HMGB2	1326	1738	1651	2290	0.902414	2.35368	1.86304
MGH065-1B_CMV-Cas9-Blast_c004	MAP3K3_61710110_1	MAP3K3	2561	2220	2026	2930	2.64556	2.34521	1.66082
MGH065-1B_CMV-Cas9-Blast_c004	UBP1_33467182_1	UBP1	1049	1402	1367	1853	0.807158	2.33853	1.97437
MGH065-1B_CMV-Cas9-Blast_c004	UBTF_42295595_1	UBTF	2180	2602	2457	3440	1.28403	2.33672	1.81749
MGH065-1B_CMV-Cas9-Blast_c004	ETS1_128360367_1	ETS1	4160	4294	4622	5678	1.89806	2.3356	2.44992
MGH065-1B_CMV-Cas9-Blast_c004	CREB3L2_137613077_0	CREB3L2	832	1047	831	1385	1.05882	2.33453	0.975751
MGH065-1B_CMV-Cas9-Blast_c004	CABLES1_20793952_0	CABLES1	527	714	671	945	0.745351	2.33244	1.79053
MGH065-1B_CMV-Cas9-Blast_c004	NIPSNAP1_29976983_1	NIPSNAP1	109	98	100	130	2.47543	2.33186	2.18692
MGH065-1B_CMV-Cas9-Blast_c004	ANKRD46_101534954_1	ANKRD46	1892	2504	2553	3314	0.842149	2.3314	2.18343
MGH065-1B_CMV-Cas9-Blast_c004	ASF1B_14236976_1	ASF1B	271	571	419	756	-1.12022	2.33113	0.594575
MGH065-1B_CMV-Cas9-Blast_c004	TSSK2_19119268_0	TSSK2	2612	3162	3154	4185	1.21935	2.33113	2.07716
MGH065-1B_CMV-Cas9-Blast_c004	5595_2_9	5595	14	33	55	44	-1.43813	2.33074	4.5039
MGH065-1B_CMV-Cas9-Blast_c004	ARID3C_34627980_1	ARID3C	1054	1189	928	1575	1.51543	2.3276	0.887713
MGH065-1B_CMV-Cas9-Blast_c004	TBX4_59534910_1	TBX4	1540	1810	1628	2398	1.34061	2.32642	1.57226
MGH065-1B_CMV-Cas9-Blast_c004	SHKBP1_41086716_1	SHKBP1	1148	1699	1612	2252	0.363166	2.32414	1.82836
MGH065-1B_CMV-Cas9-Blast_c004	54925_5_13	54925	1420	1827	1496	2423	0.953285	2.32135	1.11314
MGH065-1B_CMV-Cas9-Blast_c004	5522_9_5	5522	1494	2050	1882	2719	0.68029	2.32081	1.66576
MGH065-1B_CMV-Cas9-Blast_c004	TSC1_135796764_0	TSC1	1437	1853	1608	2458	0.942936	2.32029	1.39293
MGH065-1B_CMV-Cas9-Blast_c004	BRD1_50217331_1	BRD1	798	765	792	1015	2.19776	2.32011	2.24631
MGH065-1B_CMV-Cas9-Blast_c004	HAND1_153857557_0	HAND1	637	814	566	1080	0.981898	2.32007	0.322722
MGH065-1B_CMV-Cas9-Blast_c004	PARP12_139762636_0	PARP12	2802	2847	2522	3779	1.94884	2.31683	1.48907
MGH065-1B_CMV-Cas9-Blast_c004	TIAM2_155450755_1	TIAM2	2101	2316	1806	3075	1.60273	2.31559	0.871135
MGH065-1B_CMV-Cas9-Blast_c004	AHR_17338927_1	AHR	1657	2585	2752	3433	0.131278	2.31432	2.37586
MGH065-1B_CMV-Cas9-Blast_c004	SATB1_18462355_1	SATB1	1417	1559	1341	2071	1.60897	2.31325	1.34351
MGH065-1B_CMV-Cas9-Blast_c004	TOPORS_32544050_1	TOPORS	1031	1060	845	1409	1.89353	2.31053	0.973424
MGH065-1B_CMV-Cas9-Blast_c004	CBX5_54635669_1	CBX5	849	1180	1028	1569	0.616374	2.30886	1.40093
MGH065-1B_CMV-Cas9-Blast_c004	TSPAN9_3389576_1	TSPAN9	1525	1807	1481	2403	1.29036	2.30787	1.1045
MGH065-1B_CMV-Cas9-Blast_c004	LHX2_126774711_0	LHX2	2318	2787	2739	3708	1.22622	2.30527	1.98014
MGH065-1B_CMV-Cas9-Blast_c004	NPR3_32712039_1	NPR3	1859	1695	1250	2256	2.39604	2.30365	0.58981
MGH065-1B_CMV-Cas9-Blast_c004	ERN1_62207348_1	ERN1	1269	1523	1253	2028	1.23088	2.30147	1.11677
MGH065-1B_CMV-Cas9-Blast_c004	ADRM1_60878747_1	ADRM1	2187	3185	2644	4241	0.411133	2.30115	1.15956
MGH065-1B_CMV-Cas9-Blast_c004	TAOK1_27778676_0	TAOK1	1917	2229	2270	2969	1.36324	2.2997	2.14692
MGH065-1B_CMV-Cas9-Blast_c004	23338_5_1	23338	1387	1767	1295	2354	0.976081	2.29905	0.555136
MGH065-1B_CMV-Cas9-Blast_c004	PTF1A_23481595_1	PTF1A	2683	2718	2200	3622	1.94477	2.29733	1.0336
MGH065-1B_CMV-Cas9-Blast_c004	ROCK2_11375889_1	ROCK2	1528	2008	1772	2676	0.843047	2.29722	1.45157
MGH065-1B_CMV-Cas9-Blast_c004	WDR38_127617921_0	WDR38	1575	2049	1560	2731	0.885147	2.29656	0.736862
MGH065-1B_CMV-Cas9-Blast_c004	ALKBH1_78140461_0	ALKBH1	1189	1621	1373	2165	0.678497	2.2865	1.24284
MGH065-1B_CMV-Cas9-Blast_c004	sgCHD3_6	sgCHD3	2000	2087	1966	2788	1.80904	2.28524	1.75574
MGH065-1B_CMV-Cas9-Blast_c004	RCOR1_103059478_1	RCOR1	981	1267	1253	1694	0.90335	2.28144	1.98721
MGH065-1B_CMV-Cas9-Blast_c004	SOX1_112722523_1	SOX1	605	954	899	1276	0.0581013	2.27987	1.75235
MGH065-1B_CMV-Cas9-Blast_c004	ATR_142275296_0	ATR	2182	2235	1662	2990	1.88159	2.27808	0.604854
MGH065-1B_CMV-Cas9-Blast_c004	MAFA_144512432_0	MAFA	369	472	438	632	0.940962	2.27582	1.67445
MGH065-1B_CMV-Cas9-Blast_c004	VRK2_58315532_1	VRK2	2108	2522	2451	3376	1.22135	2.275	1.89652
MGH065-1B_CMV-Cas9-Blast_c004	BRD1_50217929_1	BRD1	1514	1789	1647	2396	1.27206	2.27271	1.63242
MGH065-1B_CMV-Cas9-Blast_c004	PHC1_9072461_0	PHC1	1616	1898	1802	2542	1.29761	2.27263	1.78129
MGH065-1B_CMV-Cas9-Blast_c004	NFAT5_69681133_0	NFAT5	292	400	309	536	0.649284	2.27254	0.786619
MGH065-1B_CMV-Cas9-Blast_c004	SIK3_116968869_1	SIK3	887	1402	1032	1879	0.0383346	2.26945	0.547652
MGH065-1B_CMV-Cas9-Blast_c004	RB1_48916802_0	RB1	2388	2510	2248	3364	1.76449	2.26901	1.49552
MGH065-1B_CMV-Cas9-Blast_c004	ATG4A_107393396_1	ATG4A	1566	1733	1483	2324	1.5442	2.26632	1.27273
MGH065-1B_CMV-Cas9-Blast_c004	ZNF444_56658339_0	ZNF444	1813	2073	1846	2781	1.40408	2.26433	1.46327
MGH065-1B_CMV-Cas9-Blast_c004	HOXA7_27195890_0	HOXA7	751	1071	722	1437	0.469482	2.26415	0.117931
MGH065-1B_CMV-Cas9-Blast_c004	CTSD_1780271_1	CTSD	1848	2539	1929	3408	0.624086	2.26153	0.692379
MGH065-1B_CMV-Cas9-Blast_c004	STK10_171614924_1	STK10	1773	2269	2053	3046	0.924217	2.26092	1.53702
MGH065-1B_CMV-Cas9-Blast_c004	ERCC6L_71458734_0	ERCC6L	956	1152	857	1547	1.17839	2.25984	0.589705
MGH065-1B_CMV-Cas9-Blast_c004	BTN3A1_26405850_0	BTN3A1	1239	1616	1478	2171	0.841123	2.25746	1.58583
MGH065-1B_CMV-Cas9-Blast_c004	DNAJC5_62559754_1	DNAJC5	1031	1766	1222	2373	-0.313343	2.25638	0.235675
MGH065-1B_CMV-Cas9-Blast_c004	HIC1_1960004_1	HIC1	2933	2784	3009	3741	2.18512	2.25599	2.3921
MGH065-1B_CMV-Cas9-Blast_c004	sgTMEM139_5	sgTMEM139	1490	1834	1783	2465	1.08421	2.25509	1.87882
MGH065-1B_CMV-Cas9-Blast_c004	WDR20_102606380_0	WDR20	3081	3475	3190	4671	1.45334	2.25434	1.60049
MGH065-1B_CMV-Cas9-Blast_c004	RCOR1_103148265_1	RCOR1	1604	1830	1940	2460	1.4049	2.25434	2.29683
MGH065-1B_CMV-Cas9-Blast_c004	ZIC2_100634758_0	ZIC2	251	339	169	456	0.694062	2.25418	-1.34014
MGH065-1B_CMV-Cas9-Blast_c004	HOXC13_54332764_1	HOXC13	1225	1196	1375	1608	2.06396	2.2539	2.68851
MGH065-1B_CMV-Cas9-Blast_c004	BAIAP2_79009088_1	BAIAP2	1550	1684	1311	2264	1.61148	2.25382	0.803092
MGH065-1B_CMV-Cas9-Blast_c004	BNIP3L_26248923_0	BNIP3L	787	1161	988	1561	0.317191	2.25375	1.23378
MGH065-1B_CMV-Cas9-Blast_c004	CSK_75091662_1	CSK	482	971	898	1308	-1.00772	2.24463	1.62719
MGH065-1B_CMV-Cas9-Blast_c004	AEN_89169551_1	AEN	1480	1765	1775	2378	1.20785	2.24314	2.03089
MGH065-1B_CMV-Cas9-Blast_c004	sgMYCN_2	sgMYCN	1665	1836	1706	2474	1.53888	2.24243	1.64767
MGH065-1B_CMV-Cas9-Blast_c004	ZFHX3_72984768_0	ZFHX3	1247	1510	1289	2035	1.14227	2.24189	1.23708
MGH065-1B_CMV-Cas9-Blast_c004	AP3M2_42022953_0	AP3M2	2562	2780	2749	3747	1.60568	2.24091	1.94715
MGH065-1B_CMV-Cas9-Blast_c004	TBC1D2B_78316858_0	TBC1D2B	1418	2147	1661	2894	0.19516	2.24073	0.75982
MGH065-1B_CMV-Cas9-Blast_c004	NAA15_140264024_1	NAA15	699	1347	1045	1816	-0.824977	2.24016	0.773129
MGH065-1B_CMV-Cas9-Blast_c004	NME3_1821317_1	NME3	645	955	753	1288	0.289241	2.23867	0.850482
MGH065-1B_CMV-Cas9-Blast_c004	FGF18_170847442_1	FGF18	1382	1634	1216	2205	1.23765	2.23533	0.56707
MGH065-1B_CMV-Cas9-Blast_c004	RIOK3_21044244_1	RIOK3	2418	2707	2501	3654	1.46717	2.2336	1.61136
MGH065-1B_CMV-Cas9-Blast_c004	MESP1_90294477_0	MESP1	268	419	319	566	0.057004	2.23252	0.677187
MGH065-1B_CMV-Cas9-Blast_c004	ENPP3_131971255_1	ENPP3	200	279	229	377	0.54015	2.23252	1.04123
MGH065-1B_CMV-Cas9-Blast_c004	TAOK2_29989134_0	TAOK2	2883	2917	3483	3940	1.89283	2.23038	2.84907
MGH065-1B_CMV-Cas9-Blast_c004	SOX12_306748_1	SOX12	678	933	835	1261	0.589953	2.22819	1.45254
MGH065-1B_CMV-Cas9-Blast_c004	SMARCB1_24129402_0	SMARCB1	1043	1649	1697	2229	0.00069068	2.22695	2.12655
MGH065-1B_CMV-Cas9-Blast_c004	RFX5_151317254_0	RFX5	1646	2168	1702	2931	0.772533	2.226	0.816297
MGH065-1B_CMV-Cas9-Blast_c004	BNIP3L_26240638_0	BNIP3L	913	1335	1072	1805	0.330683	2.22592	0.92585
MGH065-1B_CMV-Cas9-Blast_c004	CREB3L2_137612910_0	CREB3L2	1098	1798	1575	2431	-0.14914	2.22568	1.34607
MGH065-1B_CMV-Cas9-Blast_c004	SFPQ_35658000_1	SFPQ	1744	2331	1686	3152	0.709543	2.22496	0.418931
MGH065-1B_CMV-Cas9-Blast_c004	LLGL2_73555469_1	LLGL2	1107	1722	1488	2329	0.0669002	2.2241	1.27861
MGH065-1B_CMV-Cas9-Blast_c004	WDR20_102606264_1	WDR20	962	1317	1126	1782	0.606188	2.22221	1.2255
MGH065-1B_CMV-Cas9-Blast_c004	NSUN2_6633057_0	NSUN2	1224	1687	2233	2283	0.576586	2.22121	3.33844
MGH065-1B_CMV-Cas9-Blast_c004	SLC39A4_145640746_0	SLC39A4	1327	1534	1521	2076	1.321	2.22116	1.94096
MGH065-1B_CMV-Cas9-Blast_c004	CPB2_46638813_1	CPB2	1710	2477	1683	3353	0.364416	2.21963	0.111241
MGH065-1B_CMV-Cas9-Blast_c004	PKLR_155265245_1	PKLR	1772	1996	2058	2702	1.42927	2.21956	2.12853
MGH065-1B_CMV-Cas9-Blast_c004	PARP16_65578693_0	PARP16	2100	2720	2340	3682	0.837831	2.2195	1.25255
MGH065-1B_CMV-Cas9-Blast_c004	3104_2_16	3104	2000	3030	2203	4104	0.171752	2.2166	0.435728
MGH065-1B_CMV-Cas9-Blast_c004	KDM1A_23346114_1	KDM1A	1943	2471	2370	3347	0.912802	2.21649	1.77569
MGH065-1B_CMV-Cas9-Blast_c004	FGD4_32735338_1	FGD4	1777	2222	1611	3010	0.984102	2.2161	0.421864
MGH065-1B_CMV-Cas9-Blast_c004	SEC13_10362761_1	SEC13	654	991	1005	1343	0.170856	2.21477	2.04371
MGH065-1B_CMV-Cas9-Blast_c004	SOX15_7492979_0	SOX15	1079	1565	975	2121	0.354579	2.21402	-0.313036
MGH065-1B_CMV-Cas9-Blast_c004	PARP3_51977433_1	PARP3	1408	1420	1343	1925	1.89152	2.21278	1.70433
MGH065-1B_CMV-Cas9-Blast_c004	PARP8_50090844_0	PARP8	1244	1466	1274	1988	1.231	2.21115	1.29351
MGH065-1B_CMV-Cas9-Blast_c004	POU2F3_120107402_1	POU2F3	1495	1623	1126	2201	1.57803	2.21084	0.204038
MGH065-1B_CMV-Cas9-Blast_c004	WDR89_64066605_0	WDR89	656	1282	799	1739	-0.910097	2.2098	-0.314861
MGH065-1B_CMV-Cas9-Blast_c004	PLAU_75673487_0	PLAU	625	844	518	1145	0.654125	2.20974	-0.387939
MGH065-1B_CMV-Cas9-Blast_c004	COPS5_67974102_1	COPS5	885	1942	1990	2635	-1.40293	2.20809	2.08747
MGH065-1B_CMV-Cas9-Blast_c004	sgCHD3_4	sgCHD3	1992	2260	1985	3067	1.3882	2.20715	1.34085
MGH065-1B_CMV-Cas9-Blast_c004	HECW1_43351393_0	HECW1	1400	1692	1324	2297	1.11936	2.20557	0.780808
MGH065-1B_CMV-Cas9-Blast_c004	ANKS6_101558701_1	ANKS6	776	1272	1286	1727	-0.170177	2.20532	2.0196
MGH065-1B_CMV-Cas9-Blast_c004	PRKRIP1_102040031_0	PRKRIP1	521	779	701	1058	0.218966	2.20433	1.45582
MGH065-1B_CMV-Cas9-Blast_c004	6875_1_37	6875	1297	1526	1343	2073	1.23033	2.20241	1.34605
MGH065-1B_CMV-Cas9-Blast_c004	CDKN1B_12870861_0	CDKN1B	1182	2018	1883	2742	-0.346896	2.20104	1.62758
MGH065-1B_CMV-Cas9-Blast_c004	CSK_75090992_0	CSK	1653	2268	2666	3083	0.576403	2.19887	2.74251
MGH065-1B_CMV-Cas9-Blast_c004	4149_1_10	4149	1305	1655	1420	2250	0.909455	2.19846	1.21933
MGH065-1B_CMV-Cas9-Blast_c004	CDKN1B_12870896_1	CDKN1B	2358	2792	2536	3796	1.19933	2.19784	1.49414
MGH065-1B_CMV-Cas9-Blast_c004	CHRND_233394681_1	CHRND	967	1039	939	1413	1.61033	2.19731	1.4696
MGH065-1B_CMV-Cas9-Blast_c004	1130_3_1	1130	1108	1394	1033	1896	0.941608	2.19643	0.50877
MGH065-1B_CMV-Cas9-Blast_c004	DEAF1_688367_1	DEAF1	1204	1217	1152	1657	1.8637	2.19136	1.68764
MGH065-1B_CMV-Cas9-Blast_c004	SIX4_61190688_1	SIX4	982	1168	1322	1591	1.17322	2.18917	2.54982
MGH065-1B_CMV-Cas9-Blast_c004	SOX12_307014_0	SOX12	1864	1985	1601	2704	1.64043	2.1885	0.910398
MGH065-1B_CMV-Cas9-Blast_c004	RALBP1_9535768_0	RALBP1	309	289	241	394	2.1891	2.18837	1.07446
MGH065-1B_CMV-Cas9-Blast_c004	PRRX2_132428180_1	PRRX2	261	416	124	567	-0.0621487	2.18822	-3.88049
MGH065-1B_CMV-Cas9-Blast_c004	HMGB2_174254148_0	HMGB2	1898	1720	1596	2344	2.32192	2.18651	1.58643
MGH065-1B_CMV-Cas9-Blast_c004	AAMDC_77583358_1	AAMDC	377	462	279	630	1.04498	2.18552	-0.486602
MGH065-1B_CMV-Cas9-Blast_c004	NNMT_114182798_1	NNMT	993	1492	1476	2034	0.180414	2.18488	1.89458
MGH065-1B_CMV-Cas9-Blast_c004	SFT2D2_168200781_1	SFT2D2	276	778	178	1061	-2.47712	2.18394	-5.17126
MGH065-1B_CMV-Cas9-Blast_c004	DLX6_96635470_1	DLX6	1107	1735	1212	2367	-0.00162652	2.18114	0.208189
MGH065-1B_CMV-Cas9-Blast_c004	PHF7_52454369_1	PHF7	1937	2121	1955	2894	1.51552	2.18033	1.54807
MGH065-1B_CMV-Cas9-Blast_c004	KISS1_204159733_0	KISS1	753	932	669	1272	0.996996	2.17983	0.339315
MGH065-1B_CMV-Cas9-Blast_c004	DCAF12_34107514_0	DCAF12	1423	1774	1289	2423	0.962219	2.1754	0.392922
MGH065-1B_CMV-Cas9-Blast_c004	ACVR1B_52369213_1	ACVR1B	984	1448	1213	1978	0.260086	2.17491	1.08064
MGH065-1B_CMV-Cas9-Blast_c004	RNF43_56492905_1	RNF43	838	1106	879	1511	0.720649	2.17461	0.826105
MGH065-1B_CMV-Cas9-Blast_c004	ARNT_150812102_1	ARNT	1573	1904	2342	2601	1.08629	2.17451	2.93814
MGH065-1B_CMV-Cas9-Blast_c004	VAV2_136726506_1	VAV2	1362	1696	1168	2317	0.96617	2.17429	0.132659
MGH065-1B_CMV-Cas9-Blast_c004	MREG_216878011_1	MREG	1004	1301	1091	1778	0.796532	2.17277	1.08369
MGH065-1B_CMV-Cas9-Blast_c004	FCGR2B_161645108_1	FCGR2B	2822	3121	2720	4265	1.4666	2.17251	1.26935
MGH065-1B_CMV-Cas9-Blast_c004	NPPB_11918838_1	NPPB	1408	1570	1210	2146	1.43138	2.17173	0.674347
MGH065-1B_CMV-Cas9-Blast_c004	DAZAP2_51634218_0	DAZAP2	1261	1760	1256	2406	0.480448	2.17104	0.30157
MGH065-1B_CMV-Cas9-Blast_c004	SCAP_47484449_1	SCAP	419	1302	787	1781	-2.90641	2.16822	-0.50343
MGH065-1B_CMV-Cas9-Blast_c004	POLD1_50902125_1	POLD1	2480	2610	2402	3570	1.67286	2.16799	1.5285
MGH065-1B_CMV-Cas9-Blast_c004	SOX14_137484077_1	SOX14	1852	1921	2124	2628	1.7338	2.16738	2.41556
MGH065-1B_CMV-Cas9-Blast_c004	COPS5_67971603_1	COPS5	1570	3013	2689	4125	-0.874683	2.16339	1.37538
MGH065-1B_CMV-Cas9-Blast_c004	DRAP1_65687290_1	DRAP1	769	1365	994	1869	-0.543039	2.16334	0.39208
MGH065-1B_CMV-Cas9-Blast_c004	PBRM1_52661312_1	PBRM1	104	129	86	177	0.979697	2.16236	-0.0189107
MGH065-1B_CMV-Cas9-Blast_c004	TLX2_74742109_1	TLX2	1248	1480	1392	2027	1.16233	2.16194	1.62789
MGH065-1B_CMV-Cas9-Blast_c004	DNMT3B_31368174_1	DNMT3B	1678	1859	1921	2546	1.45033	2.16191	2.083
MGH065-1B_CMV-Cas9-Blast_c004	MEIS1_66664950_0	MEIS1	1733	1696	1799	2323	1.97499	2.16147	2.20905
MGH065-1B_CMV-Cas9-Blast_c004	HK3_176316492_0	HK3	1108	1605	1367	2199	0.313911	2.16007	1.14628
MGH065-1B_CMV-Cas9-Blast_c004	SETBP1_42281433_1	SETBP1	1169	1576	1431	2160	0.61649	2.1584	1.45411
MGH065-1B_CMV-Cas9-Blast_c004	RGL3_11529423_1	RGL3	2489	3261	3062	4470	0.736104	2.15728	1.61518
MGH065-1B_CMV-Cas9-Blast_c004	CORO7-PAM16_4455543_0	CORO7-PAM16	546	722	611	990	0.69825	2.15712	1.11301
MGH065-1B_CMV-Cas9-Blast_c004	POU3F1_38512279_0	POU3F1	6	88	67	121	-8.89126	2.15672	0.616814
MGH065-1B_CMV-Cas9-Blast_c004	HEY1_80679840_1	HEY1	1729	1950	1392	2674	1.36938	2.15562	0.287844
MGH065-1B_CMV-Cas9-Blast_c004	CFL1_65623123_1	CFL1	1629	1502	1428	2060	2.22172	2.15502	1.67326
MGH065-1B_CMV-Cas9-Blast_c004	RGL1_183857650_1	RGL1	1203	1871	1615	2566	0.00854217	2.15501	1.20592
MGH065-1B_CMV-Cas9-Blast_c004	HES6_239148480_1	HES6	2378	2811	2679	3855	1.16978	2.15499	1.68489
MGH065-1B_CMV-Cas9-Blast_c004	SMARCB1_24129418_1	SMARCB1	857	1336	1237	1833	-0.0023103	2.15332	1.54363
MGH065-1B_CMV-Cas9-Blast_c004	ALS2CL_46730938_1	ALS2CL	1223	1884	1498	2586	0.0454535	2.15084	0.804647
MGH065-1B_CMV-Cas9-Blast_c004	256364_8_2	256364	1444	1615	1246	2218	1.39853	2.1482	0.656485
MGH065-1B_CMV-Cas9-Blast_c004	NR0B1_30327185_0	NR0B1	819	1021	930	1403	0.937536	2.14591	1.45739
MGH065-1B_CMV-Cas9-Blast_c004	TRIM32_119460049_1	TRIM32	1648	1906	1412	2620	1.25265	2.14363	0.455526
MGH065-1B_CMV-Cas9-Blast_c004	sgNKX2-5_7	sgNKX2-5	995	1083	994	1489	1.50935	2.14316	1.49143
MGH065-1B_CMV-Cas9-Blast_c004	ALX4_44331548_1	ALX4	910	1395	1026	1918	0.0596783	2.14279	0.420094
MGH065-1B_CMV-Cas9-Blast_c004	NR0B2_27240321_0	NR0B2	1088	1279	849	1759	1.18204	2.1415	-0.0767778
MGH065-1B_CMV-Cas9-Blast_c004	CEACAM3_42314913_0	CEACAM3	1310	1963	1573	2700	0.153651	2.14058	0.832226
MGH065-1B_CMV-Cas9-Blast_c004	NME1-NME2_49244241_1	NME1-NME2	1478	2047	1747	2817	0.484778	2.13798	1.13444
MGH065-1B_CMV-Cas9-Blast_c004	SOX13_204082143_1	SOX13	1353	1886	1381	2596	0.456683	2.13696	0.392688
MGH065-1B_CMV-Cas9-Blast_c004	CTAGE1_19996097_0	CTAGE1	594	695	484	957	1.198	2.13632	0.151326
MGH065-1B_CMV-Cas9-Blast_c004	VNN2_133077080_0	VNN2	1348	1491	1290	2053	1.43463	2.13546	1.19824
MGH065-1B_CMV-Cas9-Blast_c004	TBC1D22A_47189488_1	TBC1D22A	1736	1863	1420	2566	1.56106	2.13376	0.583597
MGH065-1B_CMV-Cas9-Blast_c004	ARHGEF40_21542362_1	ARHGEF40	2405	2446	2421	3370	1.78698	2.13211	1.84555
MGH065-1B_CMV-Cas9-Blast_c004	SPP1_88898868_1	SPP1	1438	1587	1280	2187	1.4405	2.13129	0.854754
MGH065-1B_CMV-Cas9-Blast_c004	RCOR1_103059281_1	RCOR1	974	1514	1184	2087	-0.0102481	2.1299	0.704164
MGH065-1B_CMV-Cas9-Blast_c004	WBP2_73845786_0	WBP2	1282	1588	1356	2190	0.948631	2.12761	1.12705
MGH065-1B_CMV-Cas9-Blast_c004	THRSP_77774978_1	THRSP	1285	1492	1279	2058	1.22174	2.12672	1.14506
MGH065-1B_CMV-Cas9-Blast_c004	BRMS1L_36300645_1	BRMS1L	1039	1426	937	1967	0.513854	2.12667	-0.140612
MGH065-1B_CMV-Cas9-Blast_c004	FOXP3_49114809_1	FOXP3	1074	1797	1514	2479	-0.325459	2.12597	1.06045
MGH065-1B_CMV-Cas9-Blast_c004	ZNF652_47394874_0	ZNF652	153	194	92	268	0.852891	2.12534	-1.69452
MGH065-1B_CMV-Cas9-Blast_c004	PHC3_169863255_0	PHC3	1512	1569	1190	2165	1.69572	2.12487	0.551115
MGH065-1B_CMV-Cas9-Blast_c004	390010_1_11	390010	565	694	536	958	0.981926	2.12401	0.639174
MGH065-1B_CMV-Cas9-Blast_c004	PAX2_102510481_0	PAX2	1867	1947	1799	2687	1.67394	2.12394	1.50487
MGH065-1B_CMV-Cas9-Blast_c004	MASP1_186954281_0	MASP1	1070	1407	1251	1942	0.692427	2.1236	1.31865
MGH065-1B_CMV-Cas9-Blast_c004	DCAF8L1_27998975_0	DCAF8L1	748	1199	796	1655	-0.145361	2.12349	-0.093585
MGH065-1B_CMV-Cas9-Blast_c004	RSPO3_127476430_1	RSPO3	2410	2741	2979	3783	1.30622	2.12344	2.2896
MGH065-1B_CMV-Cas9-Blast_c004	BACH2_90660943_0	BACH2	291	604	505	834	-1.23508	2.1229	1.02148
MGH065-1B_CMV-Cas9-Blast_c004	IRF1_131823635_1	IRF1	1824	2202	1732	3041	1.05123	2.12046	0.722567
MGH065-1B_CMV-Cas9-Blast_c004	RASGRF2_80256561_0	RASGRF2	162	230	223	318	0.371341	2.12007	1.73458
MGH065-1B_CMV-Cas9-Blast_c004	RBBP8NL_60991875_0	RBBP8NL	1173	1453	1270	2007	0.942	2.11984	1.23229
MGH065-1B_CMV-Cas9-Blast_c004	WDR82_52291495_1	WDR82	2328	2418	2213	3341	1.6858	2.11788	1.45281
MGH065-1B_CMV-Cas9-Blast_c004	EML5_89258744_0	EML5	517	1000	678	1382	-0.944318	2.11768	0.00280035
MGH065-1B_CMV-Cas9-Blast_c004	MAP3K8_30728069_1	MAP3K8	688	790	651	1092	1.26089	2.11705	0.945301
MGH065-1B_CMV-Cas9-Blast_c004	POC1A_52183879_0	POC1A	1219	1852	1530	2560	0.0743755	2.11601	0.955755
MGH065-1B_CMV-Cas9-Blast_c004	TMEM71_133759292_0	TMEM71	889	1218	869	1685	0.509213	2.11236	0.243653
MGH065-1B_CMV-Cas9-Blast_c004	PSMA8_23714015_1	PSMA8	1195	1565	1673	2165	0.699801	2.11221	2.19858
MGH065-1B_CMV-Cas9-Blast_c004	NPY1R_164246689_0	NPY1R	1646	2024	1492	2800	0.966151	2.11197	0.400607
MGH065-1B_CMV-Cas9-Blast_c004	CABYR_21736117_1	CABYR	1522	1809	1963	2503	1.10938	2.1112	2.27002
MGH065-1B_CMV-Cas9-Blast_c004	STX12_28128204_1	STX12	979	1336	1165	1849	0.524057	2.11023	1.21162
MGH065-1B_CMV-Cas9-Blast_c004	DLK1_101200700_1	DLK1	2024	2599	2302	3597	0.78067	2.10969	1.28635
MGH065-1B_CMV-Cas9-Blast_c004	MLLT3_20620751_1	MLLT3	1315	1449	1260	2006	1.42777	2.10864	1.19647
MGH065-1B_CMV-Cas9-Blast_c004	SNRK_43381948_1	SNRK	2514	2688	1988	3723	1.55281	2.10591	0.410395
MGH065-1B_CMV-Cas9-Blast_c004	CLDN14_37833872_1	CLDN14	1318	1633	1076	2262	0.928889	2.10575	-0.147818
MGH065-1B_CMV-Cas9-Blast_c004	SMARCB1_24143231_1	SMARCB1	1924	2331	2370	3229	1.02319	2.10528	1.94933
MGH065-1B_CMV-Cas9-Blast_c004	CCDC47_61843522_0	CCDC47	1038	1364	1147	1890	0.678844	2.10431	1.03025
MGH065-1B_CMV-Cas9-Blast_c004	PHC2_33836629_0	PHC2	1921	2269	1958	3145	1.1282	2.10232	1.1531
MGH065-1B_CMV-Cas9-Blast_c004	HK3_176315745_0	HK3	1661	1779	1701	2466	1.54241	2.10214	1.64915
MGH065-1B_CMV-Cas9-Blast_c004	CLEC12A_10133206_1	CLEC12A	1087	1654	1251	2294	0.0538534	2.09945	0.512875
MGH065-1B_CMV-Cas9-Blast_c004	HMX2_124907933_0	HMX2	1739	1760	1751	2441	1.77983	2.09943	1.83856
MGH065-1B_CMV-Cas9-Blast_c004	IRF7_615220_0	IRF7	2125	2172	1943	3013	1.73707	2.09832	1.32334
MGH065-1B_CMV-Cas9-Blast_c004	SP140L_231235637_1	SP140L	1159	1340	1052	1859	1.2155	2.09831	0.692213
MGH065-1B_CMV-Cas9-Blast_c004	PAX5_37002755_0	PAX5	1967	2670	1746	3706	0.533305	2.09529	-0.195298
MGH065-1B_CMV-Cas9-Blast_c004	ST18_53092828_1	ST18	1176	1499	1535	2081	0.799513	2.09482	1.97364
MGH065-1B_CMV-Cas9-Blast_c004	AHR_17349602_1	AHR	1596	2021	2296	2806	0.826499	2.094	2.47518
MGH065-1B_CMV-Cas9-Blast_c004	PRKRIP1_102036979_1	PRKRIP1	602	890	562	1236	0.171886	2.09365	-0.363914
MGH065-1B_CMV-Cas9-Blast_c004	SMARCD2_61914976_0	SMARCD2	1357	1871	1320	2598	0.465917	2.09355	0.170496
MGH065-1B_CMV-Cas9-Blast_c004	MED12L_150804789_1	MED12L	775	968	755	1345	0.882622	2.09103	0.653895
MGH065-1B_CMV-Cas9-Blast_c004	HEYL_40098381_0	HEYL	1731	2502	2052	3478	0.261091	2.08792	0.893006
MGH065-1B_CMV-Cas9-Blast_c004	BARHL1_135462747_1	BARHL1	1364	1500	1337	2086	1.41706	2.08623	1.29416
MGH065-1B_CMV-Cas9-Blast_c004	ZNF496_247492829_1	ZNF496	2342	2749	2800	3823	1.14049	2.08573	1.93893
MGH065-1B_CMV-Cas9-Blast_c004	221002_5_15	221002	1493	1916	1840	2665	0.762397	2.08513	1.65364
MGH065-1B_CMV-Cas9-Blast_c004	TBX4_59544998_1	TBX4	1087	1207	1109	1679	1.37521	2.08508	1.43991
MGH065-1B_CMV-Cas9-Blast_c004	PARP16_65578700_0	PARP16	954	928	752	1291	1.93527	2.08503	0.832809
MGH065-1B_CMV-Cas9-Blast_c004	ING1_111371719_1	ING1	1963	2106	1869	2930	1.51962	2.08384	1.27067
MGH065-1B_CMV-Cas9-Blast_c004	OLIG2_34399193_0	OLIG2	2358	2834	2880	3944	1.03736	2.08221	1.92445
MGH065-1B_CMV-Cas9-Blast_c004	HMG20B_3574433_1	HMG20B	2011	2329	2087	3243	1.19211	2.07957	1.31328
MGH065-1B_CMV-Cas9-Blast_c004	SMYD3_246670481_1	SMYD3	1803	2027	1939	2823	1.3172	2.07875	1.62849
MGH065-1B_CMV-Cas9-Blast_c004	4207_1_5	4207	2390	2888	2726	4022	1.0115	2.07868	1.56384
MGH065-1B_CMV-Cas9-Blast_c004	57148_4_5	57148	1104	1484	1082	2067	0.560705	2.07844	0.315151
MGH065-1B_CMV-Cas9-Blast_c004	FBXW5_139838399_1	FBXW5	1063	1440	1159	2006	0.527372	2.07776	0.79245
MGH065-1B_CMV-Cas9-Blast_c004	SLAMF8_159799896_1	SLAMF8	1256	1496	1401	2084	1.07197	2.07775	1.52491
MGH065-1B_CMV-Cas9-Blast_c004	ARID3A_929681_1	ARID3A	2750	2892	2746	4029	1.59823	2.07692	1.59079
MGH065-1B_CMV-Cas9-Blast_c004	ACTR8_53916050_1	ACTR8	978	1469	1146	2047	0.0890302	2.07628	0.640041
MGH065-1B_CMV-Cas9-Blast_c004	UVRAG_75827046_1	UVRAG	1189	1768	1583	2464	0.130749	2.07541	1.30535
MGH065-1B_CMV-Cas9-Blast_c004	KEAP1_10610705_0	KEAP1	1526	1551	1451	2162	1.74061	2.07455	1.51676
MGH065-1B_CMV-Cas9-Blast_c004	SHOX2_157823656_1	SHOX2	1698	2017	1850	2812	1.07971	2.07359	1.42011
MGH065-1B_CMV-Cas9-Blast_c004	CLEC1A_10251500_1	CLEC1A	1405	1699	1381	2371	1.00019	2.06882	0.831259
MGH065-1B_CMV-Cas9-Blast_c004	SP4_21468346_1	SP4	859	990	920	1382	1.20312	2.06788	1.47806
MGH065-1B_CMV-Cas9-Blast_c004	VNN1_133035113_1	VNN1	2760	2764	2121	3858	1.79727	2.06752	0.551308
MGH065-1B_CMV-Cas9-Blast_c004	PGR_100999659_1	PGR	827	1108	769	1548	0.562336	2.06364	0.0628819
MGH065-1B_CMV-Cas9-Blast_c004	PDX1_28494282_1	PDX1	878	1095	905	1530	0.865037	2.06313	0.906584
MGH065-1B_CMV-Cas9-Blast_c004	PKNOX2_125237778_0	PKNOX2	1458	2057	1914	2874	0.34228	2.06281	1.4791
MGH065-1B_CMV-Cas9-Blast_c004	PRMT5_23394229_1	PRMT5	198	548	392	766	-2.49953	2.06246	0.209504
MGH065-1B_CMV-Cas9-Blast_c004	LPHN3_62598642_0	LPHN3	1538	1873	1353	2618	0.963445	2.06083	0.252807
MGH065-1B_CMV-Cas9-Blast_c004	OVOL1_65554939_1	OVOL1	1785	1965	1517	2747	1.39028	2.06006	0.573421
MGH065-1B_CMV-Cas9-Blast_c004	CSK_75090970_0	CSK	1628	1905	2131	2664	1.13043	2.05845	2.36566
MGH065-1B_CMV-Cas9-Blast_c004	RB1CC1_53589043_1	RB1CC1	2350	3471	3044	4854	0.143754	2.05804	1.1879
MGH065-1B_CMV-Cas9-Blast_c004	SETD7_140468193_0	SETD7	1300	1244	1049	1740	1.98148	2.05782	0.998377
MGH065-1B_CMV-Cas9-Blast_c004	BCR_23523259_1	BCR	1283	1457	1382	2038	1.25649	2.05747	1.56685
MGH065-1B_CMV-Cas9-Blast_c004	GGA1_38012997_0	GGA1	2179	2580	2248	3609	1.07899	2.05679	1.15541
MGH065-1B_CMV-Cas9-Blast_c004	EPAS1_46574051_1	EPAS1	1655	1905	2099	2665	1.19848	2.05659	2.29065
MGH065-1B_CMV-Cas9-Blast_c004	ENSG00000146733_20_5793	ENSG00000146733	1771	1974	1895	2762	1.33388	2.05571	1.62315
MGH065-1B_CMV-Cas9-Blast_c004	SRM_11116785_1	SRM	1145	1134	847	1587	1.83377	2.05524	0.409507
MGH065-1B_CMV-Cas9-Blast_c004	P2RY6_73007861_0	P2RY6	1464	1526	1739	2136	1.61625	2.05398	2.45096
MGH065-1B_CMV-Cas9-Blast_c004	6776_6_1	6776	487	1178	901	1649	-1.94476	2.05393	0.522915
MGH065-1B_CMV-Cas9-Blast_c004	RGS12_3318322_1	RGS12	1490	1382	1270	1935	2.10919	2.05263	1.409
MGH065-1B_CMV-Cas9-Blast_c004	HMX2_124908065_0	HMX2	76	234	171	328	-2.93613	2.05212	0.306845
MGH065-1B_CMV-Cas9-Blast_c004	ABR_1028616_0	ABR	676	1038	833	1454	-0.0253511	2.05076	0.752249
MGH065-1B_CMV-Cas9-Blast_c004	METTL3_21979286_1	METTL3	716	1337	1109	1873	-0.854175	2.05	0.911045
MGH065-1B_CMV-Cas9-Blast_c004	HMGB2_174254733_1	HMGB2	1751	1917	1808	2686	1.40395	2.0488	1.53081
MGH065-1B_CMV-Cas9-Blast_c004	KLK10_51522316_1	KLK10	1000	1323	982	1854	0.602435	2.04838	0.372335
MGH065-1B_CMV-Cas9-Blast_c004	CHRM3_240071720_0	CHRM3	2220	2666	2140	3736	1.01146	2.04787	0.749915
MGH065-1B_CMV-Cas9-Blast_c004	MMP10_102650296_0	MMP10	866	1058	787	1483	0.938886	2.04744	0.382172
MGH065-1B_CMV-Cas9-Blast_c004	WDR38_127617942_0	WDR38	448	699	500	980	-0.0950732	2.04706	0.193587
MGH065-1B_CMV-Cas9-Blast_c004	7089_10_1	7089	1577	1822	1743	2554	1.17425	2.04668	1.5975
MGH065-1B_CMV-Cas9-Blast_c004	MBD2_51750475_1	MBD2	3428	3622	3361	5077	1.55229	2.04645	1.44984
MGH065-1B_CMV-Cas9-Blast_c004	SAP30_174292317_0	SAP30	1617	1814	1277	2543	1.29856	2.04627	0.113856
MGH065-1B_CMV-Cas9-Blast_c004	4207_1_24	4207	359	599	594	840	-0.378619	2.04622	1.77095
MGH065-1B_CMV-Cas9-Blast_c004	NFATC2_50140088_1	NFATC2	2795	3305	2916	4633	1.0754	2.04612	1.20553
MGH065-1B_CMV-Cas9-Blast_c004	DOCK2_169081460_1	DOCK2	1126	1425	1293	1998	0.787958	2.04567	1.34082
MGH065-1B_CMV-Cas9-Blast_c004	FGD4_32735280_1	FGD4	1050	1929	1528	2705	-0.790529	2.04478	0.682901
MGH065-1B_CMV-Cas9-Blast_c004	CORO1C_109072107_1	CORO1C	1498	1768	1612	2480	1.08119	2.04332	1.36184
MGH065-1B_CMV-Cas9-Blast_c004	ENSG00000140941_13_5938	ENSG00000140941	930	1276	1074	1790	0.444075	2.04325	0.975225
MGH065-1B_CMV-Cas9-Blast_c004	GMEB1_29023549_1	GMEB1	1528	1646	1526	2309	1.46763	2.0431	1.44229
MGH065-1B_CMV-Cas9-Blast_c004	HOXB2_46621948_0	HOXB2	1086	1251	1233	1755	1.1839	2.04307	1.73829
MGH065-1B_CMV-Cas9-Blast_c004	CTBP2_126716159_1	CTBP2	1366	1928	1615	2705	0.323	2.04221	0.950718
MGH065-1B_CMV-Cas9-Blast_c004	WDR53_196288221_1	WDR53	1651	1915	1583	2687	1.15342	2.04178	0.886224
MGH065-1B_CMV-Cas9-Blast_c004	PHACTR1_12749971_0	PHACTR1	1129	1534	1098	2153	0.482881	2.04059	0.188943
MGH065-1B_CMV-Cas9-Blast_c004	SOX1_112722260_1	SOX1	1392	2114	2024	2967	0.0113376	2.04041	1.59533
MGH065-1B_CMV-Cas9-Blast_c004	TUB_8111203_1	TUB	1431	1484	1329	2083	1.62613	2.04021	1.27209
MGH065-1B_CMV-Cas9-Blast_c004	SETBP1_42281715_1	SETBP1	2067	2314	2055	3248	1.30187	2.03989	1.23108
MGH065-1B_CMV-Cas9-Blast_c004	GFRA1_118031537_0	GFRA1	735	1198	833	1682	-0.288035	2.03914	0.0477563
MGH065-1B_CMV-Cas9-Blast_c004	BTAF1_93702284_0	BTAF1	1565	1705	1258	2394	1.41585	2.03843	0.333452
MGH065-1B_CMV-Cas9-Blast_c004	HNF1A_121416624_1	HNF1A	1859	2071	1919	2908	1.32107	2.03812	1.43483
MGH065-1B_CMV-Cas9-Blast_c004	HDGFRP2_4475285_1	HDGFRP2	2737	3443	3179	4836	0.80499	2.0363	1.41581
MGH065-1B_CMV-Cas9-Blast_c004	ALG5_37569163_1	ALG5	456	483	447	679	1.53212	2.03458	1.42604
MGH065-1B_CMV-Cas9-Blast_c004	LYPD3_43967848_0	LYPD3	3044	2820	2517	3963	2.09828	2.03382	1.24945
MGH065-1B_CMV-Cas9-Blast_c004	LRRC15_194081480_0	LRRC15	2123	2708	2173	3806	0.743682	2.03332	0.734126
MGH065-1B_CMV-Cas9-Blast_c004	NR0B1_30327457_0	NR0B1	1154	1348	1043	1895	1.116	2.03272	0.5579
MGH065-1B_CMV-Cas9-Blast_c004	sgMYT1L_2	sgMYT1L	1367	1311	929	1843	1.95073	2.03272	0.132892
MGH065-1B_CMV-Cas9-Blast_c004	LMX1B_129376739_1	LMX1B	544	677	360	952	0.848357	2.0323	-1.25231
MGH065-1B_CMV-Cas9-Blast_c004	TGFBR1_101867491_0	TGFBR1	1813	1515	978	2130	2.5333	2.03206	-0.318666
MGH065-1B_CMV-Cas9-Blast_c004	KLRG2_139167959_1	KLRG2	880	1267	954	1782	0.229207	2.03037	0.424067
MGH065-1B_CMV-Cas9-Blast_c004	GATA3_8097700_1	GATA3	1947	2004	2029	2819	1.64851	2.0292	1.85481
MGH065-1B_CMV-Cas9-Blast_c004	ENSG00000212710_1_616	ENSG00000212710	2194	2555	2972	3594	1.12567	2.02916	2.52619
MGH065-1B_CMV-Cas9-Blast_c004	AKT2_40761086_0	AKT2	1377	1844	1625	2594	0.534372	2.02913	1.18327
MGH065-1B_CMV-Cas9-Blast_c004	TSC2_2098668_1	TSC2	928	1428	1192	2009	-0.0536953	2.02887	0.920974
MGH065-1B_CMV-Cas9-Blast_c004	WDR48_39108261_1	WDR48	1406	1572	1476	2212	1.29711	2.02786	1.48878
MGH065-1B_CMV-Cas9-Blast_c004	EIF2AK1_6098669_1	EIF2AK1	1133	1618	1233	2277	0.260758	2.02724	0.478774
MGH065-1B_CMV-Cas9-Blast_c004	PCGF2_36895881_0	PCGF2	1348	1576	1448	2218	1.10733	2.02702	1.38305
MGH065-1B_CMV-Cas9-Blast_c004	BCL2L14_12232461_0	BCL2L14	2732	2908	2651	4093	1.50369	2.02613	1.34421
MGH065-1B_CMV-Cas9-Blast_c004	SOD2_160113755_1	SOD2	1900	2007	1887	2825	1.53605	2.02608	1.49358
MGH065-1B_CMV-Cas9-Blast_c004	ARHGEF16_3379710_0	ARHGEF16	2624	2942	2613	4142	1.2825	2.02475	1.21679
MGH065-1B_CMV-Cas9-Blast_c004	sgSTAT5A_3	sgSTAT5A	1036	1325	1205	1866	0.724787	2.02388	1.33059
MGH065-1B_CMV-Cas9-Blast_c004	TSC1_135802634_1	TSC1	1865	2275	2102	3204	0.924241	2.02325	1.40645
MGH065-1B_CMV-Cas9-Blast_c004	ZFHX2_24003936_1	ZFHX2	2341	2734	2373	3851	1.10777	2.02242	1.10317
MGH065-1B_CMV-Cas9-Blast_c004	ATF6B_32095488_0	ATF6B	393	447	234	630	1.22059	2.02216	-1.3345
MGH065-1B_CMV-Cas9-Blast_c004	PROP1_177422850_1	PROP1	1913	2385	2522	3360	0.830507	2.02163	2.05764
MGH065-1B_CMV-Cas9-Blast_c004	CLDN14_37833974_0	CLDN14	2840	3155	2862	4445	1.31846	2.02123	1.31553
MGH065-1B_CMV-Cas9-Blast_c004	GBX1_150864170_1	GBX1	1818	2120	2609	2987	1.11315	2.02115	2.791
MGH065-1B_CMV-Cas9-Blast_c004	PAX1_21687171_1	PAX1	1650	1923	1613	2710	1.11477	2.02018	0.935791
MGH065-1B_CMV-Cas9-Blast_c004	HMX2_124908103_1	HMX2	683	1069	812	1507	-0.133333	2.01912	0.455683
MGH065-1B_CMV-Cas9-Blast_c004	POU4F1_79177364_1	POU4F1	2340	2575	2071	3630	1.35624	2.0184	0.730636
MGH065-1B_CMV-Cas9-Blast_c004	PHF13_6679917_0	PHF13	1251	1542	1576	2174	0.876072	2.01825	1.88964
MGH065-1B_CMV-Cas9-Blast_c004	CSK_75091055_0	CSK	2613	3162	3912	4458	0.95335	2.01774	2.81342
MGH065-1B_CMV-Cas9-Blast_c004	ELP3_27957368_1	ELP3	2049	2634	2444	3714	0.697093	2.01728	1.42104
MGH065-1B_CMV-Cas9-Blast_c004	MASP1_186961358_0	MASP1	735	1121	654	1581	-0.0258811	2.01688	-0.821948
MGH065-1B_CMV-Cas9-Blast_c004	UBE3B_109921432_1	UBE3B	1852	2179	1984	3073	1.0714	2.01649	1.32896
MGH065-1B_CMV-Cas9-Blast_c004	GTF2E1_120469644_1	GTF2E1	1252	1773	1588	2501	0.286161	2.01551	1.2485
MGH065-1B_CMV-Cas9-Blast_c004	SMYD3_246498697_0	SMYD3	1216	1522	1471	2147	0.808882	2.0155	1.61664
MGH065-1B_CMV-Cas9-Blast_c004	NRROS_196387170_0	NRROS	1618	1734	1409	2446	1.46585	2.0155	0.777679
MGH065-1B_CMV-Cas9-Blast_c004	SNRNP40_31769500_0	SNRNP40	1327	1799	1872	2538	0.470227	2.01486	1.97325
MGH065-1B_CMV-Cas9-Blast_c004	RAD54B_95419847_0	RAD54B	2025	1969	1872	2778	1.87685	2.0145	1.53614
MGH065-1B_CMV-Cas9-Blast_c004	STK32B_5170097_1	STK32B	892	1326	1078	1871	0.0801824	2.01435	0.779133
MGH065-1B_CMV-Cas9-Blast_c004	ARNT_150830914_1	ARNT	1502	1876	2480	2647	0.816535	2.01414	3.1303
MGH065-1B_CMV-Cas9-Blast_c004	LIN7C_27528274_0	LIN7C	1395	2117	1357	2987	-0.00799794	2.01413	-0.370818
MGH065-1B_CMV-Cas9-Blast_c004	HNF1A_121416559_0	HNF1A	2375	2521	2167	3557	1.50514	2.01406	1.04811
MGH065-1B_CMV-Cas9-Blast_c004	RB1_48881497_1	RB1	2180	2314	2111	3268	1.50124	2.00945	1.33143
MGH065-1B_CMV-Cas9-Blast_c004	PDE6D_232602823_0	PDE6D	1577	1717	1523	2425	1.39371	2.00941	1.19565
MGH065-1B_CMV-Cas9-Blast_c004	SATB1_18456695_1	SATB1	429	506	402	715	1.05564	2.00898	0.664094
MGH065-1B_CMV-Cas9-Blast_c004	KDM5D_21906389_1	KDM5D	1895	2046	2061	2890	1.42857	2.00869	1.81017
MGH065-1B_CMV-Cas9-Blast_c004	DECR1_91029524_1	DECR1	1824	1704	1637	2407	2.04125	2.00867	1.5808
MGH065-1B_CMV-Cas9-Blast_c004	FOXO1_41239826_1	FOXO1	2733	3240	3124	4577	1.03191	2.00794	1.59771
MGH065-1B_CMV-Cas9-Blast_c004	DNMT3B_31374380_1	DNMT3B	1704	1891	1709	2672	1.31089	2.00701	1.28372
MGH065-1B_CMV-Cas9-Blast_c004	HMX2_124908068_1	HMX2	1668	1972	2023	2787	1.04206	2.00601	1.89572
MGH065-1B_CMV-Cas9-Blast_c004	PPARA_46594466_0	PPARA	2654	2705	2535	3823	1.67003	2.00573	1.45794
MGH065-1B_CMV-Cas9-Blast_c004	CDKN2B_22008855_1	CDKN2B	961	945	924	1336	1.82118	2.00515	1.66274
MGH065-1B_CMV-Cas9-Blast_c004	CORO1A_30196629_1	CORO1A	156	202	116	286	0.660251	2.00349	-0.896952
MGH065-1B_CMV-Cas9-Blast_c004	PLCG1_39766345_0	PLCG1	759	852	587	1205	1.2596	2.00335	-0.0308255
MGH065-1B_CMV-Cas9-Blast_c004	POLA1_24745122_1	POLA1	2114	2313	2097	3271	1.36719	2.00276	1.29481
MGH065-1B_CMV-Cas9-Blast_c004	PHIP_79787585_0	PHIP	1579	2102	1271	2973	0.536364	2.00217	-0.664701
MGH065-1B_CMV-Cas9-Blast_c004	ALDH3A1_19646637_1	ALDH3A1	1339	1628	1452	2303	0.919741	2.00149	1.21448
MGH065-1B_CMV-Cas9-Blast_c004	PAX3_223163323_1	PAX3	2584	2809	2610	3974	1.3928	2.00069	1.41156
MGH065-1B_CMV-Cas9-Blast_c004	GTF3C4_135545998_1	GTF3C4	1262	1323	950	1872	1.54635	2.00048	0.165439
MGH065-1B_CMV-Cas9-Blast_c004	MFGE8_89449954_1	MFGE8	1083	1461	1110	2068	0.477381	1.99861	0.436342
MGH065-1B_CMV-Cas9-Blast_c004	FOXP1_71247417_0	FOXP1	227	230	171	326	1.68798	1.99721	0.336354
MGH065-1B_CMV-Cas9-Blast_c004	PPFIA4_203024598_0	PPFIA4	171	230	83	326	0.494078	1.99721	-3.13199
MGH065-1B_CMV-Cas9-Blast_c004	TRRAP_98507779_1	TRRAP	715	882	863	1249	0.855179	1.99706	1.65821
MGH065-1B_CMV-Cas9-Blast_c004	DACH1_72440847_0	DACH1	1896	1623	1471	2298	2.40137	1.99701	1.28786
MGH065-1B_CMV-Cas9-Blast_c004	NPAT_108093242_1	NPAT	2557	3111	2116	4405	0.912267	1.99642	-0.101626
MGH065-1B_CMV-Cas9-Blast_c004	PPME1_73942019_0	PPME1	1121	1256	1293	1779	1.26064	1.99551	1.90237
MGH065-1B_CMV-Cas9-Blast_c004	SATB1_18462361_0	SATB1	960	1652	1550	2340	-0.555984	1.99501	1.45325
MGH065-1B_CMV-Cas9-Blast_c004	ARHGEF5_144075929_0	ARHGEF5	1806	1856	1774	2629	1.62571	1.99483	1.54275
MGH065-1B_CMV-Cas9-Blast_c004	MBD4_129158663_1	MBD4	2680	3167	2654	4486	1.03404	1.99452	0.906087
MGH065-1B_CMV-Cas9-Blast_c004	ABL1_133738180_1	ABL1	1706	1889	1669	2676	1.30952	1.99435	1.16193
MGH065-1B_CMV-Cas9-Blast_c004	WDR54_74649437_1	WDR54	1983	2422	2400	3433	0.891642	1.99137	1.71379
MGH065-1B_CMV-Cas9-Blast_c004	sgTET3_6	sgTET3	1027	1377	1105	1952	0.497103	1.9913	0.693745
MGH065-1B_CMV-Cas9-Blast_c004	FGFR4_176516613_1	FGFR4	1190	1293	1242	1833	1.38684	1.99116	1.56313
MGH065-1B_CMV-Cas9-Blast_c004	WDR49_167277913_1	WDR49	2830	2847	2826	4036	1.71231	1.99055	1.72132
MGH065-1B_CMV-Cas9-Blast_c004	MGA_41961960_1	MGA	1434	1884	1365	2671	0.582199	1.99048	0.198551
MGH065-1B_CMV-Cas9-Blast_c004	3104_2_39	3104	2279	2251	1768	3192	1.78892	1.98927	0.587616
MGH065-1B_CMV-Cas9-Blast_c004	8412_8_17	8412	1224	1296	957	1838	1.49454	1.98915	0.289587
MGH065-1B_CMV-Cas9-Blast_c004	MNX1_156799226_1	MNX1	664	1004	895	1424	-0.0128557	1.98907	1.2001
MGH065-1B_CMV-Cas9-Blast_c004	DAPK2_64275927_1	DAPK2	3559	3329	3471	4721	2.01899	1.98869	1.95741
MGH065-1B_CMV-Cas9-Blast_c004	PAX1_21686366_1	PAX1	1939	1931	1333	2739	1.75298	1.98799	-0.0377873
MGH065-1B_CMV-Cas9-Blast_c004	ATG4D_10657875_0	ATG4D	1378	1173	871	1664	2.41719	1.98795	0.315422
MGH065-1B_CMV-Cas9-Blast_c004	TBX18_85473729_1	TBX18	1000	1323	1029	1877	0.550237	1.98725	0.538728
MGH065-1B_CMV-Cas9-Blast_c004	ONECUT1_53081499_1	ONECUT1	1208	1547	1457	2195	0.687329	1.98664	1.46344
MGH065-1B_CMV-Cas9-Blast_c004	CDKN1B_12870824_1	CDKN1B	1806	1508	1386	2140	2.49709	1.98588	1.34459
MGH065-1B_CMV-Cas9-Blast_c004	SYNPO_149998227_0	SYNPO	872	1068	946	1516	0.874937	1.98497	1.16524
MGH065-1B_CMV-Cas9-Blast_c004	ABR_1083004_1	ABR	2400	2418	2042	3432	1.70097	1.98462	0.933791
MGH065-1B_CMV-Cas9-Blast_c004	FOXF1_86544262_0	FOXF1	2451	2636	2224	3743	1.42266	1.98248	0.927101
MGH065-1B_CMV-Cas9-Blast_c004	sgZNF202_1	sgZNF202	2602	2816	2625	3999	1.39564	1.98194	1.40894
MGH065-1B_CMV-Cas9-Blast_c004	54888_1_5	54888	1403	1856	1635	2636	0.545541	1.98165	1.13525
MGH065-1B_CMV-Cas9-Blast_c004	POU2F2_42599768_1	POU2F2	795	1013	787	1439	0.704462	1.98135	0.52783
MGH065-1B_CMV-Cas9-Blast_c004	TBC1D2B_78316594_1	TBC1D2B	1715	1853	1672	2632	1.402	1.98116	1.25082
MGH065-1B_CMV-Cas9-Blast_c004	EPC1_32576113_0	EPC1	1315	1415	1636	2010	1.41934	1.98107	2.44975
MGH065-1B_CMV-Cas9-Blast_c004	PAX5_37033992_1	PAX5	2668	3021	2690	4291	1.20325	1.98088	1.18629
MGH065-1B_CMV-Cas9-Blast_c004	AKAP8_15484712_0	AKAP8	1216	1678	1436	2384	0.36554	1.98006	0.993673
MGH065-1B_CMV-Cas9-Blast_c004	LRP11_150184837_1	LRP11	1416	1487	1216	2113	1.52098	1.97932	0.773227
MGH065-1B_CMV-Cas9-Blast_c004	SLC7A9_33350857_0	SLC7A9	2090	2358	1883	3351	1.21652	1.97848	0.65724
MGH065-1B_CMV-Cas9-Blast_c004	ATG4C_63307157_1	ATG4C	4696	5044	4546	7170	1.42321	1.97685	1.2408
MGH065-1B_CMV-Cas9-Blast_c004	MAP1B_71489929_0	MAP1B	2469	2698	2478	3837	1.3486	1.97475	1.33024
MGH065-1B_CMV-Cas9-Blast_c004	EDN2_41949804_0	EDN2	1409	1527	1251	2172	1.3834	1.97436	0.777228
MGH065-1B_CMV-Cas9-Blast_c004	NFIA_61554000_1	NFIA	646	956	692	1360	0.0655573	1.97425	0.179171
MGH065-1B_CMV-Cas9-Blast_c004	CHD8_21897468_0	CHD8	994	1297	1799	1845	0.59757	1.97412	3.32343
MGH065-1B_CMV-Cas9-Blast_c004	VGLL1_135630829_0	VGLL1	1089	1453	1231	2068	0.500762	1.97139	0.93664
MGH065-1B_CMV-Cas9-Blast_c004	ROCK2_11484126_1	ROCK2	2682	2956	2569	4207	1.30913	1.97107	1.0593
MGH065-1B_CMV-Cas9-Blast_c004	2889_2_2	2889	1087	1563	1469	2225	0.183162	1.97034	1.43744
MGH065-1B_CMV-Cas9-Blast_c004	PPP2R2A_26212035_0	PPP2R2A	2445	2073	2125	2951	2.41905	1.97012	1.85704
MGH065-1B_CMV-Cas9-Blast_c004	CDKN1B_12870808_0	CDKN1B	337	393	243	560	1.06928	1.9683	-0.583568
MGH065-1B_CMV-Cas9-Blast_c004	NEGR1_72748179_1	NEGR1	1234	1516	1142	2159	0.847476	1.96829	0.365458
MGH065-1B_CMV-Cas9-Blast_c004	TSPAN4_850302_1	TSPAN4	1064	1364	1110	1943	0.66645	1.9672	0.737927
MGH065-1B_CMV-Cas9-Blast_c004	SP140L_231235649_1	SP140L	1091	1554	1491	2214	0.219691	1.96629	1.53331
MGH065-1B_CMV-Cas9-Blast_c004	SLC6A19_1212541_0	SLC6A19	987	1052	613	1499	1.44686	1.96606	-0.877193
MGH065-1B_CMV-Cas9-Blast_c004	LLGL2_73539524_1	LLGL2	1335	1908	1554	2719	0.203975	1.96492	0.739529
MGH065-1B_CMV-Cas9-Blast_c004	IRF2_185350184_1	IRF2	677	759	534	1082	1.23165	1.96433	0.0326392
MGH065-1B_CMV-Cas9-Blast_c004	CYB561_61514843_1	CYB561	796	867	795	1236	1.35345	1.96393	1.31209
MGH065-1B_CMV-Cas9-Blast_c004	CITED2_139694930_1	CITED2	1463	1646	1185	2347	1.2145	1.96216	0.140298
MGH065-1B_CMV-Cas9-Blast_c004	NUP37_102505993_1	NUP37	1469	1288	887	1837	2.26915	1.96115	-0.0749815
MGH065-1B_CMV-Cas9-Blast_c004	BRAF_140624376_1	BRAF	1282	1121	814	1599	2.28022	1.96076	0.180982
MGH065-1B_CMV-Cas9-Blast_c004	NR2C2_15055151_1	NR2C2	1403	1414	1213	2017	1.6788	1.96033	0.986198
MGH065-1B_CMV-Cas9-Blast_c004	RASGEF1C_179563435_0	RASGEF1C	1429	1865	1730	2661	0.583297	1.95883	1.36275
MGH065-1B_CMV-Cas9-Blast_c004	HEY2_126075678_1	HEY2	2455	2509	2169	3580	1.61812	1.95844	1.02139
MGH065-1B_CMV-Cas9-Blast_c004	CLDN16_190106199_1	CLDN16	2422	3010	2915	4295	0.789695	1.95817	1.57039
MGH065-1B_CMV-Cas9-Blast_c004	10256_6_4	10256	1935	1997	1777	2850	1.57602	1.95762	1.16045
MGH065-1B_CMV-Cas9-Blast_c004	HOXA1_27135413_1	HOXA1	1859	2395	1908	3418	0.636804	1.9575	0.625258
MGH065-1B_CMV-Cas9-Blast_c004	RASGRF1_79350766_0	RASGRF1	1586	1567	1545	2237	1.75947	1.95634	1.65537
MGH065-1B_CMV-Cas9-Blast_c004	E2F5_86119680_0	E2F5	1695	1974	1762	2818	1.0632	1.95618	1.17407
MGH065-1B_CMV-Cas9-Blast_c004	sgPHF17_3	sgPHF17	1090	1438	1225	2053	0.535468	1.95605	0.948227
MGH065-1B_CMV-Cas9-Blast_c004	MMP9_44639256_1	MMP9	1363	1614	1049	2305	0.991262	1.95437	-0.361782
MGH065-1B_CMV-Cas9-Blast_c004	BLZF1_169345940_1	BLZF1	1458	1864	1566	2662	0.66675	1.9543	0.879225
MGH065-1B_CMV-Cas9-Blast_c004	SMARCB1_24129408_1	SMARCB1	970	1525	1328	2178	-0.208365	1.95419	1.05273
MGH065-1B_CMV-Cas9-Blast_c004	ABL1_133738186_0	ABL1	1851	2094	1697	2991	1.18365	1.95333	0.704033
MGH065-1B_CMV-Cas9-Blast_c004	KRT18_53343369_1	KRT18	2728	2750	2544	3928	1.67174	1.95317	1.34399
MGH065-1B_CMV-Cas9-Blast_c004	CDCP1_45153693_1	CDCP1	1165	1295	1159	1850	1.2579	1.95306	1.18404
MGH065-1B_CMV-Cas9-Blast_c004	PPP1R10_30577681_1	PPP1R10	2058	2137	1826	3053	1.54558	1.95237	0.959141
MGH065-1B_CMV-Cas9-Blast_c004	PHC1_9072457_0	PHC1	2142	2314	2162	3306	1.37783	1.95212	1.39098
MGH065-1B_CMV-Cas9-Blast_c004	ZFP36L1_69257113_0	ZFP36L1	939	1296	1205	1852	0.34067	1.95153	1.36701
MGH065-1B_CMV-Cas9-Blast_c004	50717_1_2	50717	1065	1027	1075	1468	1.85719	1.95046	1.93887
MGH065-1B_CMV-Cas9-Blast_c004	RIOK3_21042964_1	RIOK3	752	1059	769	1514	0.254155	1.94957	0.17029
MGH065-1B_CMV-Cas9-Blast_c004	POU3F3_105472317_0	POU3F3	743	1392	1062	1991	-0.956256	1.94693	0.406148
MGH065-1B_CMV-Cas9-Blast_c004	LRRC4_127670297_1	LRRC4	1689	1780	1593	2546	1.47799	1.94662	1.17744
MGH065-1B_CMV-Cas9-Blast_c004	EN1_119604730_1	EN1	1123	1551	1397	2219	0.332486	1.94552	1.20747
MGH065-1B_CMV-Cas9-Blast_c004	PLEKHG3_65194425_0	PLEKHG3	1314	1462	1395	2092	1.24682	1.9448	1.48563
MGH065-1B_CMV-Cas9-Blast_c004	CDKN2D_10679273_0	CDKN2D	522	1025	723	1467	-1.15628	1.94418	0.024696
MGH065-1B_CMV-Cas9-Blast_c004	FBXW5_139838476_1	FBXW5	2715	3410	2752	4880	0.732459	1.94363	0.674183
MGH065-1B_CMV-Cas9-Blast_c004	DCAF12_34125191_1	DCAF12	1669	2140	1963	3063	0.644742	1.94311	1.29325
MGH065-1B_CMV-Cas9-Blast_c004	HLX_221053266_1	HLX	654	1052	823	1506	-0.314035	1.94297	0.523933
MGH065-1B_CMV-Cas9-Blast_c004	GBAS_56051495_1	GBAS	1041	1033	774	1479	1.72913	1.94232	0.314729
MGH065-1B_CMV-Cas9-Blast_c004	LHX5_113909281_0	LHX5	1265	1386	1346	1985	1.30825	1.94048	1.56666
MGH065-1B_CMV-Cas9-Blast_c004	ATOH7_69991434_0	ATOH7	1061	1504	1370	2154	0.218017	1.94039	1.2569
MGH065-1B_CMV-Cas9-Blast_c004	SGK3_67705996_1	SGK3	1545	1710	1456	2449	1.26522	1.94033	0.930436
MGH065-1B_CMV-Cas9-Blast_c004	9181_2_10	9181	473	927	466	1328	-1.15162	1.93963	-1.61583
MGH065-1B_CMV-Cas9-Blast_c004	ERG_39817512_0	ERG	1776	1917	1868	2747	1.36888	1.93745	1.58008
MGH065-1B_CMV-Cas9-Blast_c004	SMAD6_66996082_1	SMAD6	501	710	462	1018	0.216576	1.93589	-0.37207
MGH065-1B_CMV-Cas9-Blast_c004	SMC1A_53449460_1	SMC1A	1344	2143	1748	3072	-0.284465	1.93551	0.717975
MGH065-1B_CMV-Cas9-Blast_c004	TBX1_19748451_1	TBX1	893	1129	931	1619	0.697361	1.93438	0.770055
MGH065-1B_CMV-Cas9-Blast_c004	RBBP7_16887229_0	RBBP7	1287	1551	1390	2224	0.899878	1.93436	1.17229
MGH065-1B_CMV-Cas9-Blast_c004	SAP30_174292619_1	SAP30	1730	1479	1172	2121	2.35283	1.93384	0.576737
MGH065-1B_CMV-Cas9-Blast_c004	T_166580993_1	T	1169	1130	927	1621	1.83183	1.93265	0.743269
MGH065-1B_CMV-Cas9-Blast_c004	DPF2_65107974_0	DPF2	1325	1917	1877	2750	0.124145	1.93204	1.59805
MGH065-1B_CMV-Cas9-Blast_c004	SIK3_116968913_1	SIK3	1924	2177	2394	3123	1.16453	1.93191	2.15956
MGH065-1B_CMV-Cas9-Blast_c004	KCNG4_84256484_1	KCNG4	2364	2163	1956	3103	2.06371	1.93178	1.2132
MGH065-1B_CMV-Cas9-Blast_c004	DDX58_32526130_1	DDX58	2133	2384	2325	3420	1.21644	1.93178	1.57857
MGH065-1B_CMV-Cas9-Blast_c004	NFE2_54688950_1	NFE2	1613	1755	1907	2518	1.32991	1.93133	2.10112
MGH065-1B_CMV-Cas9-Blast_c004	CSK_75091624_0	CSK	1200	1824	1862	2617	-0.0853583	1.9313	1.79905
MGH065-1B_CMV-Cas9-Blast_c004	NRL_24551973_0	NRL	400	802	389	1151	-1.25464	1.93095	-1.79613
MGH065-1B_CMV-Cas9-Blast_c004	SATB1_18462343_1	SATB1	1964	1968	1791	2824	1.67781	1.93054	1.24274
MGH065-1B_CMV-Cas9-Blast_c004	RGL4_24036091_1	RGL4	1885	2161	2166	3101	1.10777	1.93039	1.70962
MGH065-1B_CMV-Cas9-Blast_c004	SORL1_121367635_0	SORL1	283	399	186	573	0.234883	1.92964	-1.98202
MGH065-1B_CMV-Cas9-Blast_c004	sgADNP_2	sgADNP	1601	1840	1947	2641	1.09635	1.92933	1.97081
MGH065-1B_CMV-Cas9-Blast_c004	29_9_5	29	2214	2341	2162	3360	1.4492	1.9293	1.31259
MGH065-1B_CMV-Cas9-Blast_c004	CSMD3_113988236_1	CSMD3	1378	1879	1461	2697	0.372564	1.92927	0.480379
MGH065-1B_CMV-Cas9-Blast_c004	BRD1_50217385_1	BRD1	2466	3205	2820	4600	0.575386	1.92922	1.07817
MGH065-1B_CMV-Cas9-Blast_c004	TSC22D3_106957908_0	TSC22D3	251	477	223	685	-1.02655	1.92913	-1.97095
MGH065-1B_CMV-Cas9-Blast_c004	IGF2BP3_23509650_1	IGF2BP3	2164	2630	2060	3775	0.859304	1.92896	0.515375
MGH065-1B_CMV-Cas9-Blast_c004	DCLRE1C_14976481_0	DCLRE1C	1296	1589	1538	2281	0.822225	1.92888	1.53919
MGH065-1B_CMV-Cas9-Blast_c004	AHR_17369628_0	AHR	1136	1515	2034	2175	0.465996	1.92841	3.12135
MGH065-1B_CMV-Cas9-Blast_c004	FER1L6_125022915_1	FER1L6	1806	2137	2159	3068	0.971815	1.92807	1.74572
MGH065-1B_CMV-Cas9-Blast_c004	SETD5_9489444_1	SETD5	1244	1451	1499	2084	1.03133	1.92635	1.8519
MGH065-1B_CMV-Cas9-Blast_c004	STRN_37193563_1	STRN	791	877	467	1260	1.24539	1.92543	-1.3513
MGH065-1B_CMV-Cas9-Blast_c004	CTSB_11705284_1	CTSB	2146	2314	2446	3324	1.36273	1.9252	1.96174
MGH065-1B_CMV-Cas9-Blast_c004	LRRN2_204588974_0	LRRN2	1025	1294	1227	1859	0.695526	1.92517	1.43625
MGH065-1B_CMV-Cas9-Blast_c004	ETS1_128350276_0	ETS1	2786	2460	2640	3534	2.20844	1.92477	2.03458
MGH065-1B_CMV-Cas9-Blast_c004	23040_10_22	23040	898	961	939	1381	1.39405	1.92414	1.58038
MGH065-1B_CMV-Cas9-Blast_c004	GJB6_20797299_1	GJB6	1895	2266	1629	3256	0.923626	1.92376	0.0955379
MGH065-1B_CMV-Cas9-Blast_c004	KLF6_3827153_1	KLF6	2922	2909	3098	4180	1.69931	1.92352	1.99627
MGH065-1B_CMV-Cas9-Blast_c004	CDC37_10514073_0	CDC37	1339	1832	1669	2633	0.352732	1.92277	1.2403
MGH065-1B_CMV-Cas9-Blast_c004	ASCL2_2291431_1	ASCL2	2192	2488	2215	3576	1.14307	1.9223	1.12831
MGH065-1B_CMV-Cas9-Blast_c004	INA_105037181_0	INA	2097	2046	2039	2941	1.78333	1.92195	1.67363
MGH065-1B_CMV-Cas9-Blast_c004	PLEKHG1_151054888_1	PLEKHG1	1275	1213	1072	1744	1.88957	1.92136	1.09213
MGH065-1B_CMV-Cas9-Blast_c004	TFAP2B_50791375_1	TFAP2B	1129	1775	1740	2552	-0.236985	1.921	1.59296
MGH065-1B_CMV-Cas9-Blast_c004	KCNN1_18092689_0	KCNN1	1910	2184	1907	3140	1.11062	1.92091	1.03314
MGH065-1B_CMV-Cas9-Blast_c004	80349_5_6	80349	1986	3033	2603	4361	-0.115216	1.92029	0.948954
MGH065-1B_CMV-Cas9-Blast_c004	ASXL3_31226231_0	ASXL3	1896	2082	2077	2994	1.2811	1.91987	1.67654
MGH065-1B_CMV-Cas9-Blast_c004	NEK8_27061080_0	NEK8	920	1138	1069	1637	0.776592	1.91892	1.38482
MGH065-1B_CMV-Cas9-Blast_c004	HOXB7_46688126_0	HOXB7	952	1439	1113	2070	-0.072294	1.91861	0.444717
MGH065-1B_CMV-Cas9-Blast_c004	LCN9_138557186_1	LCN9	2390	2904	2477	4177	0.851357	1.91856	0.917503
MGH065-1B_CMV-Cas9-Blast_c004	HMX3_124895689_1	HMX3	1993	2116	1927	3044	1.4222	1.91805	1.23383
MGH065-1B_CMV-Cas9-Blast_c004	ASXL3_31187619_1	ASXL3	1277	1600	1078	2302	0.72091	1.91764	-0.223633
MGH065-1B_CMV-Cas9-Blast_c004	ADORA1_203134721_1	ADORA1	1097	1340	973	1928	0.828524	1.91763	0.138516
MGH065-1B_CMV-Cas9-Blast_c004	PRKCQ_6557063_0	PRKCQ	1307	1552	1431	2233	0.948049	1.91753	1.29333
MGH065-1B_CMV-Cas9-Blast_c004	CLINT1_157236673_1	CLINT1	2017	2008	1698	2889	1.69419	1.91746	0.874742
MGH065-1B_CMV-Cas9-Blast_c004	sgADNP_9	sgADNP	841	1888	1524	2717	-1.74845	1.91633	0.64881
MGH065-1B_CMV-Cas9-Blast_c004	CORO1A_30196541_0	CORO1A	3826	3273	3298	4711	2.33432	1.91508	1.72031
MGH065-1B_CMV-Cas9-Blast_c004	BTNL9_180475058_0	BTNL9	755	1176	715	1693	-0.20206	1.91496	-0.72205
MGH065-1B_CMV-Cas9-Blast_c004	METTL3_21971422_1	METTL3	2100	2699	2574	3885	0.610561	1.91494	1.45396
MGH065-1B_CMV-Cas9-Blast_c004	SUDS3_118814593_1	SUDS3	1662	2405	2622	3462	0.108411	1.91473	2.10107
MGH065-1B_CMV-Cas9-Blast_c004	HMX2_124907967_1	HMX2	2429	2193	1924	3157	2.10551	1.91452	1.04995
MGH065-1B_CMV-Cas9-Blast_c004	SPRY4_141694138_1	SPRY4	1489	1911	1586	2752	0.615016	1.91289	0.779747
MGH065-1B_CMV-Cas9-Blast_c004	PBRM1_52713634_1	PBRM1	2586	2345	2033	3377	2.08544	1.91274	0.990586
MGH065-1B_CMV-Cas9-Blast_c004	TMEM64_91657925_0	TMEM64	2011	1863	1916	2683	1.99482	1.91268	1.81684
MGH065-1B_CMV-Cas9-Blast_c004	APAF1_99042229_1	APAF1	1365	1562	1154	2250	1.09972	1.91177	0.216294
MGH065-1B_CMV-Cas9-Blast_c004	CDC20B_54420705_1	CDC20B	1394	1696	1572	2443	0.840256	1.91174	1.31303
MGH065-1B_CMV-Cas9-Blast_c004	26257_1_2	26257	1263	1889	1783	2721	-0.0338048	1.91166	1.40083
MGH065-1B_CMV-Cas9-Blast_c004	MAP1LC3A_33147192_0	MAP1LC3A	1505	2407	1911	3468	-0.318984	1.91027	0.562596
MGH065-1B_CMV-Cas9-Blast_c004	DDHD2_38095681_0	DDHD2	1474	2267	1736	3267	-0.154252	1.90923	0.386913
MGH065-1B_CMV-Cas9-Blast_c004	RXRG_165386397_1	RXRG	2056	2612	2187	3765	0.653776	1.90806	0.817593
MGH065-1B_CMV-Cas9-Blast_c004	TRAF3_103336764_1	TRAF3	163	255	269	368	-0.219528	1.90754	1.93382
MGH065-1B_CMV-Cas9-Blast_c004	TRIB1_126443173_1	TRIB1	89	153	39	221	-0.60897	1.90702	-4.84834
MGH065-1B_CMV-Cas9-Blast_c004	GABPB1_50601984_0	GABPB1	1037	1437	1160	2072	0.28552	1.90693	0.640035
MGH065-1B_CMV-Cas9-Blast_c004	PLEKHG5_6536085_1	PLEKHG5	2243	2419	2154	3488	1.34597	1.90641	1.11377
MGH065-1B_CMV-Cas9-Blast_c004	MXI1_111988074_1	MXI1	1422	1658	1526	2391	1.01554	1.90608	1.27348
MGH065-1B_CMV-Cas9-Blast_c004	FIG4_110048375_1	FIG4	1333	1669	1345	2407	0.713716	1.90579	0.630626
MGH065-1B_CMV-Cas9-Blast_c004	CONTROL63	CONTROL63	787	1230	1093	1774	-0.224303	1.90579	1.10344
MGH065-1B_CMV-Cas9-Blast_c004	SCML2_18342085_1	SCML2	2040	2336	2271	3369	1.09132	1.90543	1.53758
MGH065-1B_CMV-Cas9-Blast_c004	TUB_8111186_0	TUB	1296	1311	1047	1891	1.61612	1.90525	0.586627
MGH065-1B_CMV-Cas9-Blast_c004	4168_5_7	4168	2177	2502	2516	3609	1.0751	1.90457	1.70024
MGH065-1B_CMV-Cas9-Blast_c004	SLC39A6_33694113_1	SLC39A6	560	519	394	749	1.98561	1.90444	0.342541
MGH065-1B_CMV-Cas9-Blast_c004	SYNC_33149663_0	SYNC	2452	2449	2531	3533	1.6689	1.90396	1.83197
MGH065-1B_CMV-Cas9-Blast_c004	OGFOD3_80373286_1	OGFOD3	2138	2395	2072	3456	1.18201	1.90268	0.970624
MGH065-1B_CMV-Cas9-Blast_c004	FOXD3_63788787_1	FOXD3	648	936	639	1351	0.106736	1.9024	-0.173758
MGH065-1B_CMV-Cas9-Blast_c004	SRY_2655248_0	SRY	808	996	782	1438	0.776026	1.90093	0.500387
MGH065-1B_CMV-Cas9-Blast_c004	MTA2_62366048_1	MTA2	744	1174	755	1695	-0.269145	1.90067	-0.46468
MGH065-1B_CMV-Cas9-Blast_c004	ARID3C_34627899_1	ARID3C	879	1113	805	1607	0.661995	1.90053	0.103106
MGH065-1B_CMV-Cas9-Blast_c004	PHF20_34389504_1	PHF20	3316	2904	2782	4193	2.2218	1.8996	1.46076
MGH065-1B_CMV-Cas9-Blast_c004	ITPKC_41223445_1	ITPKC	1565	2042	2099	2949	0.532985	1.89878	1.80077
MGH065-1B_CMV-Cas9-Blast_c004	CONTROL26	CONTROL26	1484	1334	1348	1927	2.10965	1.89796	1.71728
MGH065-1B_CMV-Cas9-Blast_c004	TAOK2_29989151_1	TAOK2	1313	1446	1242	2089	1.24967	1.89736	0.930785
MGH065-1B_CMV-Cas9-Blast_c004	AMBRA1_46569891_1	AMBRA1	1822	2616	3318	3779	0.126505	1.89725	2.81613
MGH065-1B_CMV-Cas9-Blast_c004	SFMBT1_52962274_0	SFMBT1	2647	2809	2762	4058	1.40622	1.89696	1.5842
MGH065-1B_CMV-Cas9-Blast_c004	DHRS7C_9683317_0	DHRS7C	982	1173	909	1695	0.905163	1.89645	0.432575
MGH065-1B_CMV-Cas9-Blast_c004	ARID2_46123652_1	ARID2	1037	1274	1223	1841	0.785975	1.8962	1.46753
MGH065-1B_CMV-Cas9-Blast_c004	AMBRA1_46569805_1	AMBRA1	1428	1951	2234	2820	0.334591	1.89456	2.31868
MGH065-1B_CMV-Cas9-Blast_c004	FOXD2_47904577_1	FOXD2	639	857	714	1239	0.41388	1.89443	0.781014
MGH065-1B_CMV-Cas9-Blast_c004	NFATC2_50158961_0	NFATC2	1480	1533	1310	2216	1.50659	1.89436	0.903062
MGH065-1B_CMV-Cas9-Blast_c004	CTDP1_77455999_1	CTDP1	624	1127	938	1630	-0.847577	1.89203	0.773517
MGH065-1B_CMV-Cas9-Blast_c004	PTGER2_52781631_0	PTGER2	1632	1941	1758	2808	0.917909	1.89023	1.18028
MGH065-1B_CMV-Cas9-Blast_c004	KLF1_12997888_0	KLF1	1438	1734	1272	2509	0.858925	1.88941	0.16
MGH065-1B_CMV-Cas9-Blast_c004	57495_7_3	57495	576	1022	879	1479	-0.774542	1.88927	0.929628
MGH065-1B_CMV-Cas9-Blast_c004	CORO1A_30198018_0	CORO1A	1242	1501	1556	2172	0.849409	1.88923	1.83232
MGH065-1B_CMV-Cas9-Blast_c004	147991_19_4	147991	46	46	70	67	1.65094	1.88899	3.65449
MGH065-1B_CMV-Cas9-Blast_c004	IRX6_55360459_0	IRX6	628	809	684	1171	0.579347	1.88863	0.846521
MGH065-1B_CMV-Cas9-Blast_c004	GIP_47044572_0	GIP	437	773	873	1119	-0.761452	1.88823	2.24535
MGH065-1B_CMV-Cas9-Blast_c004	MMP9_44638637_1	MMP9	1066	1220	989	1766	1.07878	1.88773	0.641881
MGH065-1B_CMV-Cas9-Blast_c004	CYP2A6_41356282_1	CYP2A6	770	1085	907	1571	0.197774	1.88657	0.789359
MGH065-1B_CMV-Cas9-Blast_c004	RNF43_56448347_1	RNF43	1603	1918	1578	2777	0.889016	1.88618	0.711541
MGH065-1B_CMV-Cas9-Blast_c004	FOXN2_48573470_1	FOXN2	1694	1922	1614	2783	1.11363	1.8858	0.810197
MGH065-1B_CMV-Cas9-Blast_c004	CDKN1B_12870947_1	CDKN1B	1585	1818	2024	2633	1.06668	1.88474	2.17309
MGH065-1B_CMV-Cas9-Blast_c004	TSPAN9_3387699_1	TSPAN9	767	914	592	1324	0.905335	1.8846	-0.445259
MGH065-1B_CMV-Cas9-Blast_c004	KEAP1_10610299_0	KEAP1	1486	2188	3448	3169	0.00904046	1.88439	3.85378
MGH065-1B_CMV-Cas9-Blast_c004	SLC2A4RG_62371307_0	SLC2A4RG	709	1005	824	1456	0.170434	1.88384	0.693093
MGH065-1B_CMV-Cas9-Blast_c004	NR1I3_161205680_0	NR1I3	259	302	280	438	0.996663	1.88201	1.28645
MGH065-1B_CMV-Cas9-Blast_c004	ENSG00000139112_21_0	ENSG00000139112	1158	1754	1168	2542	-0.113022	1.88147	-0.31567
MGH065-1B_CMV-Cas9-Blast_c004	TDRD3_61034565_1	TDRD3	1518	2016	1535	2922	0.442854	1.88086	0.331693
MGH065-1B_CMV-Cas9-Blast_c004	SOX15_7492962_0	SOX15	895	1341	1224	1944	-0.0676551	1.88035	1.20816
MGH065-1B_CMV-Cas9-Blast_c004	ALS2_202626096_1	ALS2	873	1318	889	1911	-0.100475	1.87948	-0.255117
MGH065-1B_CMV-Cas9-Blast_c004	WDR76_44120511_1	WDR76	698	1200	1047	1740	-0.650043	1.87934	0.98915
MGH065-1B_CMV-Cas9-Blast_c004	PKNOX2_125237801_0	PKNOX2	1186	1449	1110	2101	0.794853	1.87924	0.359763
MGH065-1B_CMV-Cas9-Blast_c004	GDPD3_30119556_1	GDPD3	828	995	1031	1443	0.86478	1.87874	1.81988
MGH065-1B_CMV-Cas9-Blast_c004	NOG_54672182_1	NOG	663	1075	929	1559	-0.402642	1.87869	0.942302
MGH065-1B_CMV-Cas9-Blast_c004	CDKN2C_51436164_1	CDKN2C	2579	2474	2134	3588	1.81731	1.87771	0.931895
MGH065-1B_CMV-Cas9-Blast_c004	SREBF1_17740045_1	SREBF1	798	1052	951	1526	0.471908	1.87757	1.15892
MGH065-1B_CMV-Cas9-Blast_c004	KRT85_52761192_0	KRT85	766	976	895	1416	0.61546	1.87683	1.22735
MGH065-1B_CMV-Cas9-Blast_c004	RORB_77257399_0	RORB	95	110	67	160	1.02531	1.87652	-0.725578
MGH065-1B_CMV-Cas9-Blast_c004	CR2_207642200_0	CR2	1625	1868	1387	2710	1.05013	1.87632	0.205746
MGH065-1B_CMV-Cas9-Blast_c004	TCF21_134210669_1	TCF21	1224	1082	1119	1570	2.16174	1.87601	1.80795
MGH065-1B_CMV-Cas9-Blast_c004	JMJD7-PLA2G4B_42127808_1	JMJD7-PLA2G4B	4764	4735	4423	6870	1.66512	1.87531	1.3149
MGH065-1B_CMV-Cas9-Blast_c004	CAPN2_223936756_1	CAPN2	1533	1913	1941	2776	0.701525	1.87502	1.7147
MGH065-1B_CMV-Cas9-Blast_c004	GABPB1_50596212_1	GABPB1	693	1445	1177	2097	-1.47056	1.87498	0.652369
MGH065-1B_CMV-Cas9-Blast_c004	WDR5_137007085_1	WDR5	1626	1885	1612	2736	1.01231	1.87389	0.886599
MGH065-1B_CMV-Cas9-Blast_c004	ZNF521_22807629_1	ZNF521	2548	2875	2792	4173	1.12647	1.87354	1.50125
MGH065-1B_CMV-Cas9-Blast_c004	CXCR6_45988178_1	CXCR6	1050	1570	1264	2280	-0.0667868	1.87142	0.592479
MGH065-1B_CMV-Cas9-Blast_c004	CHD7_61654565_1	CHD7	1439	1539	1172	2235	1.35152	1.8714	0.32349
MGH065-1B_CMV-Cas9-Blast_c004	MNT_2303938_1	MNT	1809	2263	2100	3287	0.686868	1.87021	1.27812
MGH065-1B_CMV-Cas9-Blast_c004	SMAD1_146436037_0	SMAD1	1188	1456	1055	2115	0.773865	1.8702	0.0819253
MGH065-1B_CMV-Cas9-Blast_c004	PAX2_102510473_1	PAX2	2062	2415	2397	3508	0.96552	1.86985	1.60318
MGH065-1B_CMV-Cas9-Blast_c004	PARP2_20811834_1	PARP2	1469	2049	1926	2977	0.224995	1.86889	1.33899
MGH065-1B_CMV-Cas9-Blast_c004	TMEM171_72419480_1	TMEM171	1359	1701	1729	2472	0.682655	1.86782	1.71636
MGH065-1B_CMV-Cas9-Blast_c004	METTL3_21969122_1	METTL3	1235	1628	1457	2366	0.463252	1.86767	1.10055
MGH065-1B_CMV-Cas9-Blast_c004	6872_2_4	6872	1138	1149	1069	1670	1.59201	1.86766	1.28829
MGH065-1B_CMV-Cas9-Blast_c004	SERGEF_18029585_0	SERGEF	1200	1884	1620	2738	-0.276748	1.86763	0.907007
MGH065-1B_CMV-Cas9-Blast_c004	KEAP1_10610569_0	KEAP1	1270	1747	2089	2539	0.282728	1.8675	2.50186
MGH065-1B_CMV-Cas9-Blast_c004	TERT_1295078_0	TERT	889	1502	1135	2183	-0.587045	1.86749	0.282254
MGH065-1B_CMV-Cas9-Blast_c004	PLEKHG3_65197568_1	PLEKHG3	1696	1757	1400	2554	1.48222	1.86659	0.537676
MGH065-1B_CMV-Cas9-Blast_c004	PRKCD_53213636_1	PRKCD	1659	2063	2089	2999	0.708717	1.86614	1.69633
MGH065-1B_CMV-Cas9-Blast_c004	NR2F1_92920985_1	NR2F1	2057	2752	2114	4001	0.398371	1.86546	0.359227
MGH065-1B_CMV-Cas9-Blast_c004	PLCE1_95993896_0	PLCE1	1490	1749	1449	2543	0.952301	1.86537	0.724924
MGH065-1B_CMV-Cas9-Blast_c004	MMP8_102592402_0	MMP8	1385	2011	2010	2924	0.0518164	1.86515	1.63238
MGH065-1B_CMV-Cas9-Blast_c004	PLEKHG1_151055127_1	PLEKHG1	1971	2605	2571	3788	0.449227	1.86456	1.57065
MGH065-1B_CMV-Cas9-Blast_c004	NCOA1_24905946_1	NCOA1	78	206	81	300	-2.45073	1.86403	-2.84766
MGH065-1B_CMV-Cas9-Blast_c004	MYOG_203055014_0	MYOG	1903	2632	2260	3828	0.256098	1.86359	0.896134
MGH065-1B_CMV-Cas9-Blast_c004	SERPINH1_75277446_0	SERPINH1	1441	1813	1390	2637	0.657058	1.86356	0.348296
MGH065-1B_CMV-Cas9-Blast_c004	FGFR3_1800996_1	FGFR3	1276	1355	1118	1971	1.37486	1.86345	0.703443
MGH065-1B_CMV-Cas9-Blast_c004	TFAP2E_36039961_1	TFAP2E	1139	1418	1217	2063	0.700995	1.86253	0.89304
MGH065-1B_CMV-Cas9-Blast_c004	ATF6_161762066_1	ATF6	1541	2007	1557	2920	0.509412	1.86207	0.403829
MGH065-1B_CMV-Cas9-Blast_c004	BAZ1A_35295287_1	BAZ1A	830	1028	698	1496	0.722298	1.86163	-0.240037
MGH065-1B_CMV-Cas9-Blast_c004	NR2C1_95456343_0	NR2C1	1204	1432	1006	2084	0.893003	1.86102	-0.0765867
MGH065-1B_CMV-Cas9-Blast_c004	51377_1_15	51377	1994	1922	1776	2797	1.78267	1.86092	1.24854
MGH065-1B_CMV-Cas9-Blast_c004	SMAD3_67459186_1	SMAD3	1523	1634	1338	2378	1.32908	1.86083	0.664029
MGH065-1B_CMV-Cas9-Blast_c004	BACH2_90718430_1	BACH2	1267	1748	1556	2544	0.264388	1.86058	1.06758
MGH065-1B_CMV-Cas9-Blast_c004	TEX15_30706247_0	TEX15	981	1381	1293	2010	0.179219	1.86051	1.31186
MGH065-1B_CMV-Cas9-Blast_c004	BAG3_121411302_1	BAG3	1363	1398	1064	2035	1.51875	1.85987	0.309512
MGH065-1B_CMV-Cas9-Blast_c004	SMYD2_214454611_1	SMYD2	1866	2104	1496	3063	1.11709	1.859	-0.0207628
MGH065-1B_CMV-Cas9-Blast_c004	ARID4A_58790317_1	ARID4A	2207	2141	2482	3117	1.75368	1.85877	2.34349
MGH065-1B_CMV-Cas9-Blast_c004	50805_2_15	50805	158	339	193	494	-1.59504	1.85798	-1.08759
MGH065-1B_CMV-Cas9-Blast_c004	MMP10_102647099_0	MMP10	595	999	864	1455	-0.56805	1.85757	0.925547
MGH065-1B_CMV-Cas9-Blast_c004	SAP30_174292541_1	SAP30	1386	1273	1113	1854	1.98396	1.85742	0.97777
MGH065-1B_CMV-Cas9-Blast_c004	LBR_225609907_1	LBR	935	887	1134	1292	1.84687	1.8573	2.81481
MGH065-1B_CMV-Cas9-Blast_c004	5774_6_62	5774	1780	2187	1638	3185	0.751939	1.85715	0.228849
MGH065-1B_CMV-Cas9-Blast_c004	ALPI_233321762_0	ALPI	1378	1925	1451	2804	0.207816	1.85626	0.258942
MGH065-1B_CMV-Cas9-Blast_c004	SIM2_38072076_1	SIM2	1681	2110	2161	3074	0.659891	1.85534	1.74075
MGH065-1B_CMV-Cas9-Blast_c004	LHX6_124976646_1	LHX6	1301	1794	1645	2614	0.261538	1.85477	1.20528
MGH065-1B_CMV-Cas9-Blast_c004	CXCR6_45988061_1	CXCR6	2170	2461	1895	3587	1.08736	1.85297	0.358699
MGH065-1B_CMV-Cas9-Blast_c004	SERPINA5_95056511_1	SERPINA5	995	1225	859	1786	0.739421	1.85218	-0.0938534
MGH065-1B_CMV-Cas9-Blast_c004	SH3BP4_235949663_1	SH3BP4	945	1190	1117	1735	0.6439	1.85213	1.31598
MGH065-1B_CMV-Cas9-Blast_c004	WDR20_102606366_1	WDR20	885	1120	827	1633	0.622835	1.85203	0.155806
MGH065-1B_CMV-Cas9-Blast_c004	DLX4_48050481_1	DLX4	943	1581	1075	2305	-0.567779	1.85196	-0.243407
MGH065-1B_CMV-Cas9-Blast_c004	CSK_75091013_1	CSK	2087	2587	2807	3772	0.709272	1.85117	2.01598
MGH065-1B_CMV-Cas9-Blast_c004	ARHGEF1_42396713_0	ARHGEF1	345	462	384	674	0.384756	1.85116	0.728335
MGH065-1B_CMV-Cas9-Blast_c004	ANKRD46_101540135_1	ANKRD46	2136	2568	2071	3745	0.837952	1.85024	0.579739
MGH065-1B_CMV-Cas9-Blast_c004	WDFY3_85781732_1	WDFY3	2071	2609	2121	3805	0.639799	1.84996	0.618235
MGH065-1B_CMV-Cas9-Blast_c004	SLC13A2_26817446_0	SLC13A2	1842	2576	2407	3757	0.19745	1.8498	1.29155
MGH065-1B_CMV-Cas9-Blast_c004	TIAM1_32638954_0	TIAM1	1126	1295	1080	1889	1.02547	1.84963	0.741784
MGH065-1B_CMV-Cas9-Blast_c004	RAB7A_128525267_1	RAB7A	785	1572	1407	2293	-1.32157	1.84954	1.08327
MGH065-1B_CMV-Cas9-Blast_c004	SIM2_38072132_0	SIM2	1049	1476	1411	2153	0.171847	1.84954	1.40175
MGH065-1B_CMV-Cas9-Blast_c004	NUAK2_205290749_1	NUAK2	1721	2414	2184	3521	0.184528	1.84946	1.13512
MGH065-1B_CMV-Cas9-Blast_c004	CEBPG_33870224_0	CEBPG	1587	1787	1620	2607	1.11404	1.84868	1.14419
MGH065-1B_CMV-Cas9-Blast_c004	C10orf2_102750295_1	C10orf2	2045	2467	2078	3599	0.822018	1.84848	0.788453
MGH065-1B_CMV-Cas9-Blast_c004	HOXC6_54422681_0	HOXC6	1129	1634	1170	2384	0.0513551	1.84833	0.00303344
MGH065-1B_CMV-Cas9-Blast_c004	WDR66_122359485_1	WDR66	1171	1320	1188	1926	1.10919	1.84824	1.1088
MGH065-1B_CMV-Cas9-Blast_c004	SOX12_306740_1	SOX12	1373	1566	1500	2285	1.0591	1.84791	1.40972
MGH065-1B_CMV-Cas9-Blast_c004	HIPK2_139416394_1	HIPK2	1866	1796	1565	2621	1.77698	1.84703	0.951225
MGH065-1B_CMV-Cas9-Blast_c004	THRB_24231719_0	THRB	1062	1491	1509	2176	0.178979	1.84697	1.67509
MGH065-1B_CMV-Cas9-Blast_c004	CSK_75091222_0	CSK	954	1347	1309	1966	0.154831	1.84669	1.47839
MGH065-1B_CMV-Cas9-Blast_c004	26257_2_81	26257	1692	1972	1821	2878	0.96649	1.84669	1.23145
MGH065-1B_CMV-Cas9-Blast_c004	PTGER2_52781975_1	PTGER2	1353	1458	1231	2128	1.29838	1.84662	0.798294
MGH065-1B_CMV-Cas9-Blast_c004	NCOA2_71128925_1	NCOA2	1201	1299	748	1896	1.28272	1.84658	-1.05173
MGH065-1B_CMV-Cas9-Blast_c004	FOXF1_86544771_0	FOXF1	142	319	284	466	-1.79765	1.84609	1.05563
MGH065-1B_CMV-Cas9-Blast_c004	FOXA2_22563760_1	FOXA2	1860	1960	2039	2861	1.39235	1.8458	1.80705
MGH065-1B_CMV-Cas9-Blast_c004	SH2D3A_6754710_1	SH2D3A	878	1098	885	1603	0.667729	1.84564	0.573135
MGH065-1B_CMV-Cas9-Blast_c004	PKNOX2_125237766_1	PKNOX2	1863	2179	1948	3181	0.950206	1.84521	1.07327
MGH065-1B_CMV-Cas9-Blast_c004	HOXB8_46691936_0	HOXB8	1595	1734	1290	2532	1.25893	1.84416	0.183806
MGH065-1B_CMV-Cas9-Blast_c004	AHR_17349727_0	AHR	1449	1727	1637	2522	0.8693	1.84373	1.35503
MGH065-1B_CMV-Cas9-Blast_c004	FIG4_110037687_1	FIG4	1747	2389	2084	3490	0.285457	1.84169	0.951193
MGH065-1B_CMV-Cas9-Blast_c004	HES5_2461142_1	HES5	2368	2510	2506	3667	1.36366	1.84134	1.60384
MGH065-1B_CMV-Cas9-Blast_c004	TMEM170B_11538578_1	TMEM170B	1199	1659	1376	2424	0.235498	1.8411	0.706775
MGH065-1B_CMV-Cas9-Blast_c004	5292_1_4	5292	1438	2106	1773	3077	-0.00519521	1.8411	0.778792
MGH065-1B_CMV-Cas9-Blast_c004	PTPN3_112219585_1	PTPN3	984	1138	1153	1663	0.99446	1.84081	1.67435
MGH065-1B_CMV-Cas9-Blast_c004	TRIM29_120008739_0	TRIM29	1113	1478	1104	2160	0.408731	1.84015	0.19959
MGH065-1B_CMV-Cas9-Blast_c004	NCOA5_44699120_0	NCOA5	2076	1974	1596	2885	1.82212	1.83967	0.581818
MGH065-1B_CMV-Cas9-Blast_c004	IKBKE_206648290_1	IKBKE	1562	2110	1677	3084	0.335319	1.83924	0.498558
MGH065-1B_CMV-Cas9-Blast_c004	TEX2_62291468_0	TEX2	496	647	461	946	0.484575	1.83914	-0.0279062
MGH065-1B_CMV-Cas9-Blast_c004	sgHMGA2_4	sgHMGA2	953	1438	1180	2102	-0.132802	1.8391	0.653158
MGH065-1B_CMV-Cas9-Blast_c004	PWP1_108082439_1	PWP1	1321	1947	1730	2846	-0.0339507	1.83888	1.03759
MGH065-1B_CMV-Cas9-Blast_c004	TMEM64_91657762_0	TMEM64	3193	3045	2589	4451	1.80886	1.83857	0.82403
MGH065-1B_CMV-Cas9-Blast_c004	KDM4E_94759733_1	KDM4E	2286	2414	2072	3529	1.37688	1.8382	0.869494
MGH065-1B_CMV-Cas9-Blast_c004	OLIG1_34442632_1	OLIG1	1264	1521	1385	2224	0.823553	1.83754	1.15486
MGH065-1B_CMV-Cas9-Blast_c004	TRIM28_59056315_1	TRIM28	1828	1934	2210	2828	1.368	1.83712	2.25273
MGH065-1B_CMV-Cas9-Blast_c004	ZBTB33_119387356_0	ZBTB33	2583	2808	2550	4106	1.25278	1.83688	1.14096
MGH065-1B_CMV-Cas9-Blast_c004	SUV420H2_55853350_1	SUV420H2	1712	2178	1951	3185	0.587038	1.83671	1.07464
MGH065-1B_CMV-Cas9-Blast_c004	AGPAT6_41467409_1	AGPAT6	1823	1909	1656	2792	1.41066	1.83615	0.918826
MGH065-1B_CMV-Cas9-Blast_c004	NOTCH3_15308360_0	NOTCH3	3344	3799	3532	5556	1.0654	1.83593	1.2537
MGH065-1B_CMV-Cas9-Blast_c004	ETV1_14028675_1	ETV1	1410	1162	1387	1700	2.42375	1.83515	2.46144
MGH065-1B_CMV-Cas9-Blast_c004	BRD1_50217520_1	BRD1	2554	2599	2462	3802	1.53073	1.83483	1.34324
MGH065-1B_CMV-Cas9-Blast_c004	KPNA2_66038361_1	KPNA2	2786	3083	2776	4510	1.17569	1.83476	1.09769
MGH065-1B_CMV-Cas9-Blast_c004	WDR27_170070719_0	WDR27	1480	1985	1821	2904	0.361704	1.83467	1.18794
MGH065-1B_CMV-Cas9-Blast_c004	ADARB1_46595724_0	ADARB1	1586	1451	1471	2123	1.98094	1.83443	1.67102
MGH065-1B_CMV-Cas9-Blast_c004	ERN2_23721860_1	ERN2	2384	2423	2584	3545	1.53546	1.83422	1.91582
MGH065-1B_CMV-Cas9-Blast_c004	POU4F1_79177460_0	POU4F1	1305	1483	1569	2170	1.06274	1.83399	1.87702
MGH065-1B_CMV-Cas9-Blast_c004	SNRNP40_31769565_0	SNRNP40	1452	2416	2062	3537	-0.554171	1.83108	0.835137
MGH065-1B_CMV-Cas9-Blast_c004	TWIST1_19156872_1	TWIST1	2257	2461	2173	3603	1.23495	1.8309	0.999316
MGH065-1B_CMV-Cas9-Blast_c004	SMARCAL1_217279536_1	SMARCAL1	2801	2793	2637	4090	1.61241	1.82969	1.32214
MGH065-1B_CMV-Cas9-Blast_c004	NAA15_140280945_0	NAA15	1439	1438	1093	2106	1.60323	1.82968	0.273641
MGH065-1B_CMV-Cas9-Blast_c004	HERC6_89300196_1	HERC6	1579	2064	1912	3023	0.46574	1.82902	1.22952
MGH065-1B_CMV-Cas9-Blast_c004	EIF2AK1_6084269_1	EIF2AK1	2039	2247	2133	3292	1.18715	1.82749	1.34618
MGH065-1B_CMV-Cas9-Blast_c004	HAPLN4_19371869_1	HAPLN4	1833	2165	1686	3172	0.893474	1.8273	0.38833
MGH065-1B_CMV-Cas9-Blast_c004	NRROS_196386947_0	NRROS	868	999	600	1464	1.00323	1.82701	-0.866498
MGH065-1B_CMV-Cas9-Blast_c004	VAV2_136857339_1	VAV2	927	1188	1177	1741	0.547909	1.82668	1.55227
MGH065-1B_CMV-Cas9-Blast_c004	TCF12_57212123_0	TCF12	48	128	94	188	-2.50269	1.82661	0.116621
MGH065-1B_CMV-Cas9-Blast_c004	sgTSC22D4_6	sgTSC22D4	939	1519	837	2226	-0.438105	1.82656	-1.28452
MGH065-1B_CMV-Cas9-Blast_c004	PHOX2B_41750430_1	PHOX2B	2453	2784	2080	4080	1.06103	1.82582	0.186196
MGH065-1B_CMV-Cas9-Blast_c004	DLST_75357760_0	DLST	1573	1913	1588	2804	0.768068	1.82526	0.695285
MGH065-1B_CMV-Cas9-Blast_c004	SIRT1_69644611_1	SIRT1	1048	1511	993	2215	0.0476065	1.82495	-0.434363
MGH065-1B_CMV-Cas9-Blast_c004	GABRA1_161277869_0	GABRA1	2201	2359	2083	3458	1.30252	1.82471	0.993437
MGH065-1B_CMV-Cas9-Blast_c004	SGCG_23898628_0	SGCG	1802	1691	1557	2479	1.86508	1.82457	1.1959
MGH065-1B_CMV-Cas9-Blast_c004	26147_6_10	26147	1320	1504	1685	2205	1.04337	1.82436	2.1446
MGH065-1B_CMV-Cas9-Blast_c004	TSC2_2105506_1	TSC2	2807	3195	3719	4684	1.04717	1.82398	2.32937
MGH065-1B_CMV-Cas9-Blast_c004	RAD54L2_51671198_1	RAD54L2	1595	2278	2182	3340	0.0861399	1.82364	1.38602
MGH065-1B_CMV-Cas9-Blast_c004	UBTF_42294014_0	UBTF	1100	1698	1505	2490	-0.242975	1.82309	1.0102
MGH065-1B_CMV-Cas9-Blast_c004	F13A1_6318809_0	F13A1	1929	2352	1933	3449	0.75506	1.8229	0.644542
MGH065-1B_CMV-Cas9-Blast_c004	TMEM65_125384316_0	TMEM65	1477	1573	1442	2307	1.3276	1.82251	1.17266
MGH065-1B_CMV-Cas9-Blast_c004	FOXA3_46367773_1	FOXA3	1720	2094	1990	3071	0.761122	1.82244	1.34671
MGH065-1B_CMV-Cas9-Blast_c004	INO80D_206921512_0	INO80D	1417	1740	1253	2552	0.724699	1.82227	0.00501929
MGH065-1B_CMV-Cas9-Blast_c004	GTF3A_27998889_0	GTF3A	1462	2261	2130	3316	-0.251897	1.82226	1.30423
MGH065-1B_CMV-Cas9-Blast_c004	FGD6_95603410_0	FGD6	1579	1980	1831	2904	0.6358	1.82216	1.21443
MGH065-1B_CMV-Cas9-Blast_c004	23040_10_35	23040	1308	1300	1371	1907	1.61946	1.82171	1.84956
MGH065-1B_CMV-Cas9-Blast_c004	sgTPT1_2	sgTPT1	602	1488	1203	2183	-2.23611	1.82106	0.563602
MGH065-1B_CMV-Cas9-Blast_c004	ARPC1B_98983370_0	ARPC1B	974	1584	1542	2324	-0.465668	1.82066	1.46141
MGH065-1B_CMV-Cas9-Blast_c004	PAK1IP1_10695216_1	PAK1IP1	937	892	724	1309	1.80058	1.82036	0.582466
MGH065-1B_CMV-Cas9-Blast_c004	SMARCC2_56583139_1	SMARCC2	543	834	938	1224	-0.222987	1.82002	2.15883
MGH065-1B_CMV-Cas9-Blast_c004	ALKBH1_78174245_1	ALKBH1	1163	1658	1394	2433	0.0907826	1.81974	0.751699
MGH065-1B_CMV-Cas9-Blast_c004	SMARCB1_24129382_1	SMARCB1	1156	1929	1817	2831	-0.576289	1.81903	1.30047
MGH065-1B_CMV-Cas9-Blast_c004	SIX5_46272017_1	SIX5	545	996	1099	1462	-0.959526	1.81888	2.06544
MGH065-1B_CMV-Cas9-Blast_c004	LGR6_202163317_0	LGR6	1932	2091	2017	3069	1.25596	1.81857	1.41505
MGH065-1B_CMV-Cas9-Blast_c004	HMX2_124907910_1	HMX2	1091	1284	936	1885	0.900806	1.81786	0.0601919
MGH065-1B_CMV-Cas9-Blast_c004	CTBP2_126691533_1	CTBP2	2013	1822	1653	2675	2.01167	1.81716	1.11715
MGH065-1B_CMV-Cas9-Blast_c004	LEP_127894544_1	LEP	2507	2855	2462	4192	1.03854	1.8164	0.870775
MGH065-1B_CMV-Cas9-Blast_c004	ARHGEF37_148996144_1	ARHGEF37	1828	1992	1796	2925	1.2252	1.81639	1.08622
MGH065-1B_CMV-Cas9-Blast_c004	DBP_49139185_0	DBP	656	849	720	1247	0.497688	1.81607	0.790333
MGH065-1B_CMV-Cas9-Blast_c004	WDR76_44120559_1	WDR76	2151	2407	2401	3535	1.11196	1.81538	1.57415
MGH065-1B_CMV-Cas9-Blast_c004	AKT1_105242058_0	AKT1	1553	1862	1507	2735	0.819402	1.81484	0.562615
MGH065-1B_CMV-Cas9-Blast_c004	LLGL1_18136093_0	LLGL1	2195	2554	2078	3752	0.945408	1.81387	0.587026
MGH065-1B_CMV-Cas9-Blast_c004	NCOA3_46262823_0	NCOA3	1586	1739	1791	2555	1.19668	1.8136	1.727
MGH065-1B_CMV-Cas9-Blast_c004	WDR55_140044558_1	WDR55	1908	2237	1865	3287	0.912444	1.81291	0.704074
MGH065-1B_CMV-Cas9-Blast_c004	SLC39A4_145641377_0	SLC39A4	1602	1961	1855	2883	0.727751	1.81035	1.31253
MGH065-1B_CMV-Cas9-Blast_c004	NFRKB_129762724_0	NFRKB	1360	1403	1020	2063	1.45157	1.80982	0.0392218
MGH065-1B_CMV-Cas9-Blast_c004	SLC36A1_150844120_1	SLC36A1	1423	1330	1141	1956	1.86874	1.80902	0.838858
MGH065-1B_CMV-Cas9-Blast_c004	PAX2_102509595_1	PAX2	1958	2212	1976	3253	1.06599	1.80875	1.03402
MGH065-1B_CMV-Cas9-Blast_c004	SORL1_121358802_1	SORL1	331	390	351	574	0.888997	1.80812	1.07063
MGH065-1B_CMV-Cas9-Blast_c004	WDR76_44127282_1	WDR76	1753	2027	1922	2982	0.96611	1.80705	1.32081
MGH065-1B_CMV-Cas9-Blast_c004	SOX2_181430284_0	SOX2	1848	2698	2563	3969	-0.0212475	1.80702	1.32975
MGH065-1B_CMV-Cas9-Blast_c004	PYGB_25257897_1	PYGB	1883	2292	2097	3372	0.74849	1.80674	1.14768
MGH065-1B_CMV-Cas9-Blast_c004	221002_2_2	221002	1988	2347	2061	3453	0.877705	1.8066	0.949077
MGH065-1B_CMV-Cas9-Blast_c004	PAX1_21686360_1	PAX1	2397	3051	2445	4489	0.558668	1.80617	0.506061
MGH065-1B_CMV-Cas9-Blast_c004	FOXO3_108882702_1	FOXO3	1725	2311	2085	3401	0.341198	1.80521	1.07849
MGH065-1B_CMV-Cas9-Blast_c004	PLOD1_12008084_0	PLOD1	1226	1549	1564	2280	0.589064	1.80467	1.62239
MGH065-1B_CMV-Cas9-Blast_c004	EGR3_22548911_0	EGR3	288	635	520	935	-1.76251	1.80438	0.61027
MGH065-1B_CMV-Cas9-Blast_c004	TMEM64_91657936_0	TMEM64	606	883	850	1300	-0.013786	1.80431	1.39131
MGH065-1B_CMV-Cas9-Blast_c004	3694_4_11	3694	1725	2135	1941	3143	0.675276	1.80367	1.114
MGH065-1B_CMV-Cas9-Blast_c004	MED14_40594527_1	MED14	1215	1461	1257	2151	0.797519	1.80351	0.847361
MGH065-1B_CMV-Cas9-Blast_c004	ZNF703_37553690_1	ZNF703	2035	2139	2262	3149	1.36689	1.80349	1.84509
MGH065-1B_CMV-Cas9-Blast_c004	6507_2_6	6507	1203	1518	1195	2235	0.593311	1.80329	0.417463
MGH065-1B_CMV-Cas9-Blast_c004	CFAP52_9480068_1	CFAP52	1489	1876	1785	2762	0.599658	1.80326	1.3339
MGH065-1B_CMV-Cas9-Blast_c004	DCAF12L1_125686313_1	DCAF12L1	1941	1897	1988	2793	1.67468	1.80311	1.8009
MGH065-1B_CMV-Cas9-Blast_c004	NRL_24551837_1	NRL	1938	2041	1601	3005	1.35833	1.80307	0.399792
MGH065-1B_CMV-Cas9-Blast_c004	SLC6A19_1208924_0	SLC6A19	1288	1471	1153	2166	1.01505	1.80287	0.396152
MGH065-1B_CMV-Cas9-Blast_c004	KIAA1804_233464331_1	KIAA1804	2646	2712	2921	3993	1.473	1.80279	1.9331
MGH065-1B_CMV-Cas9-Blast_c004	RAB7A_128516877_0	RAB7A	1407	1572	1648	2315	1.10742	1.8022	1.80172
MGH065-1B_CMV-Cas9-Blast_c004	RAPGEF2_160235856_1	RAPGEF2	1039	1334	952	1965	0.518161	1.80114	-0.0589137
MGH065-1B_CMV-Cas9-Blast_c004	RALBP1_9522214_1	RALBP1	1007	1209	1070	1781	0.80202	1.80091	0.981565
MGH065-1B_CMV-Cas9-Blast_c004	GPR158_25464491_0	GPR158	2288	2171	2474	3198	1.79766	1.80055	2.20375
MGH065-1B_CMV-Cas9-Blast_c004	TIAM1_32639055_1	TIAM1	1602	1648	1584	2428	1.45506	1.79995	1.3796
MGH065-1B_CMV-Cas9-Blast_c004	APMAP_24950233_1	APMAP	1910	1967	2059	2898	1.45024	1.79976	1.7921
MGH065-1B_CMV-Cas9-Blast_c004	EMX2_119302785_1	EMX2	1153	1216	822	1792	1.34893	1.799	-0.322897
MGH065-1B_CMV-Cas9-Blast_c004	PROL1_71275172_1	PROL1	1994	1853	1752	2731	1.88379	1.79807	1.29825
MGH065-1B_CMV-Cas9-Blast_c004	FOXB1_60297690_1	FOXB1	2050	2248	2226	3314	1.18172	1.79667	1.5204
MGH065-1B_CMV-Cas9-Blast_c004	ARHGEF1_42398588_0	ARHGEF1	542	790	656	1165	-0.0216876	1.79635	0.669385
MGH065-1B_CMV-Cas9-Blast_c004	ARHGAP18_129959702_1	ARHGAP18	2138	2161	2508	3186	1.52648	1.7963	2.28797
MGH065-1B_CMV-Cas9-Blast_c004	PRDM7_90142309_1	PRDM7	2462	2684	2094	3957	1.20617	1.79624	0.366748
MGH065-1B_CMV-Cas9-Blast_c004	SSH3_67071094_1	SSH3	1289	1222	1219	1802	1.79729	1.79581	1.55525
MGH065-1B_CMV-Cas9-Blast_c004	NHLH1_160340680_1	NHLH1	2507	3117	2831	4596	0.64889	1.79548	1.10121
MGH065-1B_CMV-Cas9-Blast_c004	NKIRAS1_23934767_1	NKIRAS1	1321	1715	1400	2529	0.466087	1.79542	0.585262
MGH065-1B_CMV-Cas9-Blast_c004	RNMT_13737075_1	RNMT	1413	1717	1997	2532	0.746048	1.79532	2.29735
MGH065-1B_CMV-Cas9-Blast_c004	FBXO10_37541494_1	FBXO10	1366	1571	1453	2317	0.978583	1.79476	1.18849
MGH065-1B_CMV-Cas9-Blast_c004	CTSB_11710883_0	CTSB	2129	2211	2399	3261	1.41009	1.79433	1.96046
MGH065-1B_CMV-Cas9-Blast_c004	TSC1_135804268_0	TSC1	2357	2670	2274	3938	1.04201	1.79418	0.788937
MGH065-1B_CMV-Cas9-Blast_c004	ATG2A_64681308_0	ATG2A	1472	2067	1624	3049	0.132435	1.79375	0.398454
MGH065-1B_CMV-Cas9-Blast_c004	ETS1_128350341_1	ETS1	2452	2767	2781	4083	1.05619	1.79181	1.58765
MGH065-1B_CMV-Cas9-Blast_c004	4824_1_11	4824	1994	2108	2367	3111	1.33213	1.79131	2.12331
MGH065-1B_CMV-Cas9-Blast_c004	TDRD6_46655876_1	TDRD6	2050	1803	1604	2661	2.111	1.79121	0.997001
MGH065-1B_CMV-Cas9-Blast_c004	FZR1_3526367_1	FZR1	1691	1992	1831	2940	0.873734	1.79103	1.15483
MGH065-1B_CMV-Cas9-Blast_c004	ARHGEF19_16534686_1	ARHGEF19	1711	2183	2026	3222	0.535655	1.7908	1.20122
MGH065-1B_CMV-Cas9-Blast_c004	TADA2B_7045352_0	TADA2B	731	894	749	1320	0.714778	1.78998	0.706065
MGH065-1B_CMV-Cas9-Blast_c004	ZNF410_74364959_0	ZNF410	1320	1564	1397	2309	0.848233	1.78977	1.01514
MGH065-1B_CMV-Cas9-Blast_c004	POU2F3_120117218_0	POU2F3	1397	1690	1302	2495	0.760175	1.78974	0.299795
MGH065-1B_CMV-Cas9-Blast_c004	CEBPB_48807802_1	CEBPB	1126	1276	1023	1884	1.03669	1.78951	0.492449
MGH065-1B_CMV-Cas9-Blast_c004	LAMA3_21338426_1	LAMA3	1035	1576	1282	2327	-0.214073	1.78916	0.562151
MGH065-1B_CMV-Cas9-Blast_c004	TDRD9_104431767_0	TDRD9	1435	1620	1452	2392	1.05229	1.78906	1.03105
MGH065-1B_CMV-Cas9-Blast_c004	HLX_221053215_0	HLX	617	761	483	1124	0.677985	1.78863	-0.636322
MGH065-1B_CMV-Cas9-Blast_c004	23613_6_3	23613	1147	1886	1599	2785	-0.54	1.7885	0.761563
MGH065-1B_CMV-Cas9-Blast_c004	TWF1_44192373_1	TWF1	1523	1825	1421	2695	0.799214	1.78839	0.349715
MGH065-1B_CMV-Cas9-Blast_c004	CAV3_8787394_1	CAV3	412	597	365	882	-0.00327209	1.78792	-0.816537
MGH065-1B_CMV-Cas9-Blast_c004	WT1_32450056_1	WT1	1078	1178	1005	1740	1.18894	1.78763	0.791208
MGH065-1B_CMV-Cas9-Blast_c004	CENPA_27015056_0	CENPA	577	710	667	1049	0.686788	1.78724	1.25686
MGH065-1B_CMV-Cas9-Blast_c004	TFAP2A_10410548_1	TFAP2A	215	301	422	445	0.144296	1.78714	3.18932
MGH065-1B_CMV-Cas9-Blast_c004	ZNF397_32822755_1	ZNF397	2406	2226	2134	3288	1.89305	1.78696	1.35433
MGH065-1B_CMV-Cas9-Blast_c004	SLC8B1_113754419_0	SLC8B1	2242	2573	2398	3801	0.980163	1.78628	1.21709
MGH065-1B_CMV-Cas9-Blast_c004	L3MBTL3_130363941_1	L3MBTL3	1126	1313	1176	1940	0.91268	1.78598	1.02468
MGH065-1B_CMV-Cas9-Blast_c004	TRIM24_138145400_1	TRIM24	814	1264	1059	1868	-0.300182	1.78496	0.700918
MGH065-1B_CMV-Cas9-Blast_c004	NET1_5494419_1	NET1	2369	2355	1774	3480	1.5871	1.78485	0.186072
MGH065-1B_CMV-Cas9-Blast_c004	MTHFD1L_151187484_0	MTHFD1L	1645	2116	1971	3127	0.495857	1.78465	1.21288
MGH065-1B_CMV-Cas9-Blast_c004	GPRC5A_13061212_1	GPRC5A	1460	1963	1671	2901	0.308487	1.78454	0.777164
MGH065-1B_CMV-Cas9-Blast_c004	GMFG_39825928_0	GMFG	1754	2010	1869	2971	0.984174	1.78362	1.20344
MGH065-1B_CMV-Cas9-Blast_c004	CDX1_149546646_0	CDX1	861	746	564	1103	2.16738	1.78348	0.203734
MGH065-1B_CMV-Cas9-Blast_c004	BDP1_70751809_0	BDP1	1178	1321	1143	1953	1.07548	1.78297	0.85475
MGH065-1B_CMV-Cas9-Blast_c004	SIX1_61115821_1	SIX1	705	752	676	1112	1.28733	1.78289	1.03964
MGH065-1B_CMV-Cas9-Blast_c004	FOXA1_38061878_1	FOXA1	1879	1818	1835	2688	1.69949	1.78223	1.59891
MGH065-1B_CMV-Cas9-Blast_c004	FGD4_32735375_1	FGD4	1917	1938	2571	2866	1.51275	1.78118	2.92007
MGH065-1B_CMV-Cas9-Blast_c004	PRKCQ_6540451_0	PRKCQ	1422	1250	1310	1849	2.10394	1.78044	1.77886
MGH065-1B_CMV-Cas9-Blast_c004	PWWP2B_134218442_0	PWWP2B	870	1536	1331	2272	-0.847649	1.78032	0.859245
MGH065-1B_CMV-Cas9-Blast_c004	AURKA_54961520_0	AURKA	3757	3365	3008	4978	2.02378	1.77915	1.00829
MGH065-1B_CMV-Cas9-Blast_c004	57661_4_6	57661	1297	1395	1356	2064	1.24875	1.77907	1.41368
MGH065-1B_CMV-Cas9-Blast_c004	HR_21986603_1	HR	854	1034	964	1530	0.747772	1.77907	1.2119
MGH065-1B_CMV-Cas9-Blast_c004	SOX11_5832895_1	SOX11	1894	1952	1546	2888	1.42926	1.77895	0.42285
MGH065-1B_CMV-Cas9-Blast_c004	ZBTB25_64957135_0	ZBTB25	1430	1762	1482	2607	0.67307	1.77884	0.713588
MGH065-1B_CMV-Cas9-Blast_c004	TECPR2_102843256_1	TECPR2	521	660	525	977	0.556023	1.7779	0.444068
MGH065-1B_CMV-Cas9-Blast_c004	EXOC8_231473372_0	EXOC8	402	466	313	690	0.931491	1.77763	-0.371571
MGH065-1B_CMV-Cas9-Blast_c004	EIF4EBP1_37914623_0	EIF4EBP1	1216	1527	1338	2260	0.591705	1.77744	0.910228
MGH065-1B_CMV-Cas9-Blast_c004	SATB2_200320692_1	SATB2	330	545	418	807	-0.564814	1.77697	0.267511
MGH065-1B_CMV-Cas9-Blast_c004	TMEM65_125384242_0	TMEM65	352	372	243	551	1.32172	1.77684	-0.5053
MGH065-1B_CMV-Cas9-Blast_c004	TNIP1_150443207_0	TNIP1	778	1007	797	1491	0.462749	1.77595	0.417181
MGH065-1B_CMV-Cas9-Blast_c004	WISP1_134239827_0	WISP1	1906	1819	1542	2693	1.75202	1.77574	0.74852
MGH065-1B_CMV-Cas9-Blast_c004	ACOX3_8416062_1	ACOX3	2013	2329	1975	3448	0.936751	1.77561	0.749917
MGH065-1B_CMV-Cas9-Blast_c004	JUND_18391884_1	JUND	1315	1620	1530	2399	0.670267	1.77458	1.26998
MGH065-1B_CMV-Cas9-Blast_c004	ARHGAP18_129959656_0	ARHGAP18	1242	1259	1055	1865	1.49459	1.77329	0.690395
MGH065-1B_CMV-Cas9-Blast_c004	7026_2_35	7026	1637	1899	1699	2813	0.923326	1.77295	1.00656
MGH065-1B_CMV-Cas9-Blast_c004	KIAA1804_233463840_0	KIAA1804	1216	1165	1117	1726	1.73296	1.77268	1.34113
MGH065-1B_CMV-Cas9-Blast_c004	PDX1_28494297_1	PDX1	1359	1545	1302	2289	1.00831	1.77232	0.716656
MGH065-1B_CMV-Cas9-Blast_c004	EN2_155251109_1	EN2	1288	1283	1331	1901	1.56758	1.77209	1.72161
MGH065-1B_CMV-Cas9-Blast_c004	SLC13A3_45279985_0	SLC13A3	2321	2188	2109	3242	1.80042	1.77146	1.36549
MGH065-1B_CMV-Cas9-Blast_c004	SMAD1_146435973_0	SMAD1	1682	2107	1607	3122	0.596797	1.77146	0.233093
MGH065-1B_CMV-Cas9-Blast_c004	TSC2_2098697_1	TSC2	1367	2042	1924	3026	-0.148754	1.77097	1.25498
MGH065-1B_CMV-Cas9-Blast_c004	UTP18_49338010_1	UTP18	681	713	764	1057	1.3555	1.77047	1.87631
MGH065-1B_CMV-Cas9-Blast_c004	FLI1_128677118_1	FLI1	1087	1761	1136	2610	-0.492585	1.77032	-0.5777
MGH065-1B_CMV-Cas9-Blast_c004	PLEKHG4B_155084_0	PLEKHG4B	1543	1630	1835	2416	1.31718	1.77007	2.115
MGH065-1B_CMV-Cas9-Blast_c004	ELP2_33709911_0	ELP2	1463	2105	1922	3120	0.00899756	1.76993	1.10195
MGH065-1B_CMV-Cas9-Blast_c004	MYEF2_48470360_1	MYEF2	1669	2069	2074	3067	0.639216	1.76936	1.553
MGH065-1B_CMV-Cas9-Blast_c004	VNN1_133032902_1	VNN1	1209	1799	1221	2667	-0.133871	1.76904	-0.333307
MGH065-1B_CMV-Cas9-Blast_c004	ATG4C_63282438_0	ATG4C	1127	1353	1328	2006	0.774797	1.76886	1.45065
MGH065-1B_CMV-Cas9-Blast_c004	ATF3_212788382_1	ATF3	1069	1189	1169	1763	1.09787	1.7686	1.45856
MGH065-1B_CMV-Cas9-Blast_c004	ACVR2B_38518945_1	ACVR2B	1879	2101	1681	3115	1.0752	1.76845	0.461693
MGH065-1B_CMV-Cas9-Blast_c004	PML_74290376_0	PML	1391	1506	1217	2233	1.2117	1.76839	0.510006
MGH065-1B_CMV-Cas9-Blast_c004	ROR2_94538069_1	ROR2	2968	2758	2662	4089	1.85867	1.76837	1.36897
MGH065-1B_CMV-Cas9-Blast_c004	CHRD_184098575_1	CHRD	276	407	182	604	-0.0936389	1.76696	-2.34122
MGH065-1B_CMV-Cas9-Blast_c004	ADRM1_60881272_0	ADRM1	1437	2159	1896	3202	-0.176764	1.76687	0.910566
MGH065-1B_CMV-Cas9-Blast_c004	SAP30L_153826196_1	SAP30L	2645	2810	2837	4168	1.28975	1.76609	1.5844
MGH065-1B_CMV-Cas9-Blast_c004	TSC22D3_106957851_0	TSC22D3	2277	2427	2383	3600	1.27583	1.76605	1.4496
MGH065-1B_CMV-Cas9-Blast_c004	IRF1_131822735_1	IRF1	1484	1642	1036	2436	1.11724	1.76556	-0.689471
MGH065-1B_CMV-Cas9-Blast_c004	PYGB_25228896_0	PYGB	1444	1677	1695	2488	0.91214	1.76538	1.58909
MGH065-1B_CMV-Cas9-Blast_c004	GABRP_170215635_1	GABRP	1288	1474	1237	2187	0.974198	1.76513	0.689516
MGH065-1B_CMV-Cas9-Blast_c004	SH2D3A_6754877_0	SH2D3A	1059	1424	1505	2113	0.2914	1.76473	1.80437
MGH065-1B_CMV-Cas9-Blast_c004	PAX2_102509586_1	PAX2	1309	1153	1086	1711	2.08184	1.76464	1.24727
MGH065-1B_CMV-Cas9-Blast_c004	CDKN2B_22008848_0	CDKN2B	2010	2182	1744	3238	1.19654	1.76397	0.452287
MGH065-1B_CMV-Cas9-Blast_c004	CRABP1_78633432_0	CRABP1	1185	1477	1081	2192	0.611759	1.76389	0.0266586
MGH065-1B_CMV-Cas9-Blast_c004	PYGB_25257913_0	PYGB	1666	1677	1592	2489	1.51582	1.76339	1.28393
MGH065-1B_CMV-Cas9-Blast_c004	HOXB4_46655529_1	HOXB4	1265	1528	1418	2268	0.743951	1.76317	1.17397
MGH065-1B_CMV-Cas9-Blast_c004	646627_1_7	646627	2165	2127	2135	3157	1.61833	1.76301	1.5533
MGH065-1B_CMV-Cas9-Blast_c004	CNBP_128890568_1	CNBP	1412	2393	2013	3552	-0.69034	1.76267	0.698329
MGH065-1B_CMV-Cas9-Blast_c004	STRN3_31495374_1	STRN3	1625	2291	2154	3401	0.0883815	1.76211	1.23598
MGH065-1B_CMV-Cas9-Blast_c004	RAD54L2_51668001_0	RAD54L2	2742	2834	3007	4207	1.40282	1.76208	1.82088
MGH065-1B_CMV-Cas9-Blast_c004	sgPHF16_3	sgPHF16	1315	1242	1380	1844	1.78427	1.76205	2.0437
MGH065-1B_CMV-Cas9-Blast_c004	HIC1_1960051_1	HIC1	1850	1820	1711	2702	1.61164	1.76192	1.23536
MGH065-1B_CMV-Cas9-Blast_c004	PARP11_3931285_1	PARP11	1539	1840	1519	2732	0.785715	1.76135	0.606282
MGH065-1B_CMV-Cas9-Blast_c004	RASGRP4_38912698_1	RASGRP4	1736	2261	1639	3357	0.423251	1.76133	-0.0226559
MGH065-1B_CMV-Cas9-Blast_c004	ACTR6_100594642_0	ACTR6	578	1066	772	1583	-1.04755	1.7613	-0.0264317
MGH065-1B_CMV-Cas9-Blast_c004	FOXP3_49114795_0	FOXP3	2740	2634	2695	3911	1.70869	1.76098	1.64392
MGH065-1B_CMV-Cas9-Blast_c004	FZD1_90895216_1	FZD1	153	195	133	290	0.519896	1.76077	-0.307383
MGH065-1B_CMV-Cas9-Blast_c004	SALL2_22005040_1	SALL2	1090	1461	1146	2170	0.300802	1.75991	0.357782
MGH065-1B_CMV-Cas9-Blast_c004	SRM_11119932_0	SRM	714	1215	851	1805	-0.709444	1.75909	-0.190266
MGH065-1B_CMV-Cas9-Blast_c004	SOX10_38379772_1	SOX10	612	998	989	1483	-0.529604	1.75813	1.48657
MGH065-1B_CMV-Cas9-Blast_c004	159296_2_2	159296	1639	1585	1720	2355	1.68097	1.75808	1.92567
MGH065-1B_CMV-Cas9-Blast_c004	CSNK2A1_476367_1	CSNK2A1	1024	1346	1247	2000	0.381873	1.758	1.16081
MGH065-1B_CMV-Cas9-Blast_c004	PLEKHG3_65194692_1	PLEKHG3	2205	2452	2218	3643	1.0895	1.75798	1.04505
MGH065-1B_CMV-Cas9-Blast_c004	ARNT_150830897_0	ARNT	1707	2281	2599	3389	0.311758	1.75795	2.16155
MGH065-1B_CMV-Cas9-Blast_c004	NBR1_41341132_0	NBR1	826	1142	995	1697	0.168182	1.75786	0.86389
MGH065-1B_CMV-Cas9-Blast_c004	SPP1_88902705_1	SPP1	2915	3310	3452	4918	1.00058	1.75756	1.73305
MGH065-1B_CMV-Cas9-Blast_c004	JUND_18392236_0	JUND	1481	1885	1787	2801	0.51748	1.75746	1.27149
MGH065-1B_CMV-Cas9-Blast_c004	LEF1_109084812_0	LEF1	1225	1911	1235	2840	-0.344357	1.75681	-0.582228
MGH065-1B_CMV-Cas9-Blast_c004	79960_7_11	79960	1876	2563	2136	3809	0.216671	1.75654	0.64724
MGH065-1B_CMV-Cas9-Blast_c004	sgNR4A1_4	sgNR4A1	1848	1746	1697	2595	1.77816	1.75649	1.3911
MGH065-1B_CMV-Cas9-Blast_c004	VNN2_133073811_1	VNN2	1492	1649	1756	2451	1.114	1.75621	1.83257
MGH065-1B_CMV-Cas9-Blast_c004	BIRC6_32582320_1	BIRC6	968	1229	927	1827	0.526917	1.75581	0.164648
MGH065-1B_CMV-Cas9-Blast_c004	ADRM1_60878747_0	ADRM1	1324	1963	1302	2918	-0.130143	1.75557	-0.457834
MGH065-1B_CMV-Cas9-Blast_c004	ERCC8_60240784_1	ERCC8	2213	2502	2382	3720	1.01626	1.75435	1.28893
MGH065-1B_CMV-Cas9-Blast_c004	THOC6_3074361_1	THOC6	157	231	70	344	-0.0925309	1.75284	-4.20501
MGH065-1B_CMV-Cas9-Blast_c004	CLTA_36191148_0	CLTA	1238	1284	1143	1910	1.38	1.75254	0.962438
MGH065-1B_CMV-Cas9-Blast_c004	CREB3L1_46299672_1	CREB3L1	1296	1251	1156	1861	1.68382	1.75234	1.14283
MGH065-1B_CMV-Cas9-Blast_c004	POU4F1_79176664_1	POU4F1	1719	1796	1627	2672	1.34799	1.75147	1.0459
MGH065-1B_CMV-Cas9-Blast_c004	TBX5_114841689_1	TBX5	2258	2042	2203	3038	1.95912	1.75134	1.89085
MGH065-1B_CMV-Cas9-Blast_c004	RAPGEF1_134518652_0	RAPGEF1	1527	1615	1540	2403	1.2959	1.75099	1.29343
MGH065-1B_CMV-Cas9-Blast_c004	PLEKHG2_39908306_1	PLEKHG2	1702	1961	2147	2918	0.932989	1.75051	1.96127
MGH065-1B_CMV-Cas9-Blast_c004	ZFHX2_24004459_0	ZFHX2	1800	1969	1790	2930	1.15261	1.75035	1.06177
MGH065-1B_CMV-Cas9-Blast_c004	ELP2_33709890_0	ELP2	1421	1411	1147	2100	1.56203	1.74987	0.520611
MGH065-1B_CMV-Cas9-Blast_c004	ZNF521_22807354_0	ZNF521	2390	2682	2338	3992	1.0432	1.74887	0.857307
MGH065-1B_CMV-Cas9-Blast_c004	NEUROG1_134871130_0	NEUROG1	1291	1711	1346	2547	0.338824	1.74868	0.36073
MGH065-1B_CMV-Cas9-Blast_c004	ZC3HAV1_138793907_1	ZC3HAV1	1518	1332	1548	1983	2.08426	1.7485	2.24776
MGH065-1B_CMV-Cas9-Blast_c004	27124_4_2	27124	2604	2515	2411	3744	1.67792	1.74816	1.31635
MGH065-1B_CMV-Cas9-Blast_c004	56916_5_2	56916	1890	2222	2468	3308	0.845345	1.74797	2.0284
MGH065-1B_CMV-Cas9-Blast_c004	TRAIP_49881343_1	TRAIP	3024	3282	2566	4886	1.18368	1.74781	0.3297
MGH065-1B_CMV-Cas9-Blast_c004	PTEN_89720869_0	PTEN	1964	2541	2322	3783	0.439757	1.74777	1.08426
MGH065-1B_CMV-Cas9-Blast_c004	DDX17_38897149_1	DDX17	2070	2614	2619	3892	0.542017	1.74734	1.52909
MGH065-1B_CMV-Cas9-Blast_c004	ARNT_150812008_0	ARNT	1746	2088	2224	3109	0.772561	1.74724	1.82498
MGH065-1B_CMV-Cas9-Blast_c004	EHF_34664269_1	EHF	1325	1658	1495	2469	0.580552	1.74691	1.01893
MGH065-1B_CMV-Cas9-Blast_c004	444_8_3	444	1166	1674	1160	2493	-0.0014671	1.74655	-0.254742
MGH065-1B_CMV-Cas9-Blast_c004	SPAG16_214149234_0	SPAG16	1887	1935	2088	2882	1.42239	1.7459	1.88654
MGH065-1B_CMV-Cas9-Blast_c004	5292_1_13	5292	1235	1567	1277	2334	0.520909	1.74588	0.528725
MGH065-1B_CMV-Cas9-Blast_c004	ZNF496_247492762_0	ZNF496	1541	1661	1575	2474	1.21125	1.74584	1.26125
MGH065-1B_CMV-Cas9-Blast_c004	HR_21986572_1	HR	2254	2552	2717	3801	1.00277	1.74564	1.82128
MGH065-1B_CMV-Cas9-Blast_c004	CBFA2T2_32211069_1	CBFA2T2	1224	1408	1115	2098	0.934385	1.74404	0.388406
MGH065-1B_CMV-Cas9-Blast_c004	RALGPS2_178777194_1	RALGPS2	1570	2098	1987	3126	0.299665	1.74388	1.25354
MGH065-1B_CMV-Cas9-Blast_c004	NNMT_114168700_1	NNMT	1543	1595	1621	2377	1.38609	1.74316	1.59397
MGH065-1B_CMV-Cas9-Blast_c004	ENPP7_77709048_1	ENPP7	1881	2209	2448	3292	0.845668	1.74292	2.01249
MGH065-1B_CMV-Cas9-Blast_c004	TRIM24_138199988_1	TRIM24	2095	2064	2062	3076	1.58924	1.74283	1.51076
MGH065-1B_CMV-Cas9-Blast_c004	EXOC2_576812_0	EXOC2	1084	1113	1031	1659	1.41424	1.74266	1.14526
MGH065-1B_CMV-Cas9-Blast_c004	1482_2_30	1482	1139	1414	1225	2108	0.609634	1.74155	0.820344
MGH065-1B_CMV-Cas9-Blast_c004	PKIA_79514014_1	PKIA	1450	1674	1246	2496	0.916099	1.74059	0.0852644
MGH065-1B_CMV-Cas9-Blast_c004	KLF6_3827187_0	KLF6	2383	2061	1717	3073	2.13875	1.74046	0.629854
MGH065-1B_CMV-Cas9-Blast_c004	RGL3_11517188_1	RGL3	1119	1305	1091	1946	0.873214	1.74037	0.646986
MGH065-1B_CMV-Cas9-Blast_c004	NFIC_3382134_0	NFIC	865	989	764	1475	0.956895	1.74005	0.264975
MGH065-1B_CMV-Cas9-Blast_c004	7161_4_13	7161	1729	1758	1547	2622	1.45254	1.73912	0.893431
MGH065-1B_CMV-Cas9-Blast_c004	HRH3_60791418_0	HRH3	1886	2047	1753	3053	1.17607	1.73905	0.761805
MGH065-1B_CMV-Cas9-Blast_c004	SLC10A3_153716143_0	SLC10A3	2600	2895	2490	4318	1.06736	1.73852	0.782197
MGH065-1B_CMV-Cas9-Blast_c004	TUB_8111680_1	TUB	795	1252	1010	1868	-0.400104	1.73768	0.47187
MGH065-1B_CMV-Cas9-Blast_c004	sgDPF1_6	sgDPF1	877	1195	883	1783	0.212383	1.73762	0.0474831
MGH065-1B_CMV-Cas9-Blast_c004	TBX1_19748706_1	TBX1	1065	1152	1007	1719	1.189	1.73722	0.859549
MGH065-1B_CMV-Cas9-Blast_c004	ENSG00000167904_10_65988	ENSG00000167904	895	1038	917	1549	0.893933	1.73702	0.910573
MGH065-1B_CMV-Cas9-Blast_c004	SFT2D2_168195351_1	SFT2D2	765	920	614	1373	0.740467	1.7369	-0.444707
MGH065-1B_CMV-Cas9-Blast_c004	ESRRB_76905722_0	ESRRB	2126	1843	1956	2750	2.12582	1.73687	1.79746
MGH065-1B_CMV-Cas9-Blast_c004	TCF20_42611214_1	TCF20	1597	1920	1898	2865	0.741038	1.73665	1.45367
MGH065-1B_CMV-Cas9-Blast_c004	SHMT2_57624625_0	SHMT2	1423	1676	1193	2501	0.828061	1.73659	-0.134603
MGH065-1B_CMV-Cas9-Blast_c004	SOX4_21594793_1	SOX4	2727	2832	2958	4226	1.36051	1.73623	1.7196
MGH065-1B_CMV-Cas9-Blast_c004	BAG3_121411285_1	BAG3	2215	2080	2066	3104	1.7867	1.73618	1.4763
MGH065-1B_CMV-Cas9-Blast_c004	IKZF2_213921782_1	IKZF2	1207	1750	1638	2612	-0.0526432	1.73546	1.18836
MGH065-1B_CMV-Cas9-Blast_c004	SPIB_50926097_1	SPIB	2587	2672	2045	3988	1.38282	1.73532	0.214457
MGH065-1B_CMV-Cas9-Blast_c004	LMO7_76378640_1	LMO7	2150	2353	2304	3513	1.13643	1.73383	1.40487
MGH065-1B_CMV-Cas9-Blast_c004	SYT4_40851698_0	SYT4	2061	2032	2000	3034	1.57818	1.73354	1.4296
MGH065-1B_CMV-Cas9-Blast_c004	AREL1_75142562_0	AREL1	1487	1768	1884	2640	0.785261	1.73332	1.81354
MGH065-1B_CMV-Cas9-Blast_c004	FOXO1_41240169_0	FOXO1	1992	2009	1908	3000	1.48173	1.73298	1.25634
MGH065-1B_CMV-Cas9-Blast_c004	TFEB_41658756_1	TFEB	1645	1757	1579	2624	1.23847	1.73252	0.988763
MGH065-1B_CMV-Cas9-Blast_c004	STK19_31939889_1	STK19	1099	1467	1307	2191	0.294826	1.73247	0.946858
MGH065-1B_CMV-Cas9-Blast_c004	LAMA5_60942099_1	LAMA5	1259	1321	1038	1973	1.3138	1.73246	0.33956
MGH065-1B_CMV-Cas9-Blast_c004	FOXJ3_42744163_1	FOXJ3	1340	1615	1376	2412	0.727099	1.73246	0.730783
MGH065-1B_CMV-Cas9-Blast_c004	ARHGAP18_129962987_1	ARHGAP18	1648	1803	1550	2693	1.13628	1.73194	0.773546
MGH065-1B_CMV-Cas9-Blast_c004	SERPINE1_100771867_0	SERPINE1	2443	2350	2227	3510	1.68099	1.73175	1.24458
MGH065-1B_CMV-Cas9-Blast_c004	FKBP4_2906984_0	FKBP4	1238	1778	1685	2656	-0.0160454	1.73132	1.24437
MGH065-1B_CMV-Cas9-Blast_c004	KAT8_31129118_0	KAT8	2684	2742	2566	4096	1.42552	1.73104	1.18302
MGH065-1B_CMV-Cas9-Blast_c004	HERC3_89574218_1	HERC3	1911	1970	1904	2943	1.38721	1.73091	1.33899
MGH065-1B_CMV-Cas9-Blast_c004	SAP30_174292362_1	SAP30	4746	5033	5105	7519	1.26677	1.7303	1.57195
MGH065-1B_CMV-Cas9-Blast_c004	TEP1_20876536_0	TEP1	1599	2052	1748	3066	0.459214	1.73007	0.727433
MGH065-1B_CMV-Cas9-Blast_c004	SERTM1_37269203_0	SERTM1	1179	1408	1095	2104	0.763758	1.72988	0.287076
MGH065-1B_CMV-Cas9-Blast_c004	CNR1_88854257_0	CNR1	1839	2010	1475	3004	1.13774	1.72884	0.00496535
MGH065-1B_CMV-Cas9-Blast_c004	NCOA3_46256471_0	NCOA3	1997	2576	2027	3850	0.435959	1.72854	0.342079
MGH065-1B_CMV-Cas9-Blast_c004	AQP11_77301166_0	AQP11	1309	1275	1273	1906	1.62491	1.72807	1.49345
MGH065-1B_CMV-Cas9-Blast_c004	SLC39A11_70943936_0	SLC39A11	1716	2108	1732	3151	0.642366	1.72796	0.550659
MGH065-1B_CMV-Cas9-Blast_c004	GIP_47041788_1	GIP	1137	1293	1051	1933	0.969128	1.72782	0.498808
MGH065-1B_CMV-Cas9-Blast_c004	HADHA_26459755_1	HADHA	1292	1590	1285	2377	0.634588	1.72759	0.470614
MGH065-1B_CMV-Cas9-Blast_c004	DACH1_72440733_0	DACH1	933	1238	1015	1851	0.315832	1.72727	0.539966
MGH065-1B_CMV-Cas9-Blast_c004	CIT_120313911_0	CIT	2477	2627	2683	3928	1.26304	1.72628	1.60134
MGH065-1B_CMV-Cas9-Blast_c004	HIST3H2BB_228646128_0	HIST3H2BB	981	1215	976	1817	0.606604	1.72624	0.44021
MGH065-1B_CMV-Cas9-Blast_c004	RNF20_104297785_1	RNF20	1460	1762	1446	2635	0.71572	1.72586	0.542979
MGH065-1B_CMV-Cas9-Blast_c004	5774_6_60	5774	1539	1663	1230	2487	1.18356	1.72582	0.0402428
MGH065-1B_CMV-Cas9-Blast_c004	SLC35F3_234041348_1	SLC35F3	1190	1564	1461	2339	0.354749	1.72577	1.16933
MGH065-1B_CMV-Cas9-Blast_c004	TSPAN4_865590_1	TSPAN4	1679	2054	1623	3072	0.657607	1.72521	0.359118
MGH065-1B_CMV-Cas9-Blast_c004	TRIM32_119460103_0	TRIM32	1702	1731	1766	2589	1.43954	1.72519	1.59506
MGH065-1B_CMV-Cas9-Blast_c004	CORO1A_30198187_0	CORO1A	1785	1979	1712	2960	1.07405	1.72495	0.797
MGH065-1B_CMV-Cas9-Blast_c004	FOXP1_71090657_1	FOXP1	2728	2772	2693	4146	1.443	1.72482	1.35801
MGH065-1B_CMV-Cas9-Blast_c004	DDX58_32500834_1	DDX58	2189	2503	1906	3745	0.941726	1.72312	0.178144
MGH065-1B_CMV-Cas9-Blast_c004	HOXD13_176957757_0	HOXD13	132	263	240	394	-1.39545	1.72244	1.05442
MGH065-1B_CMV-Cas9-Blast_c004	ELK3_96640727_1	ELK3	1823	2046	1847	3062	1.01977	1.72203	1.00021
MGH065-1B_CMV-Cas9-Blast_c004	TTK_80718118_0	TTK	409	847	393	1268	-1.57036	1.72161	-2.21487
MGH065-1B_CMV-Cas9-Blast_c004	WDFY1_224777035_0	WDFY1	1569	1614	1638	2416	1.38792	1.72117	1.5657
MGH065-1B_CMV-Cas9-Blast_c004	SERPINH1_75277795_1	SERPINH1	982	897	795	1343	1.89054	1.72096	0.910604
MGH065-1B_CMV-Cas9-Blast_c004	ABL1_133730295_1	ABL1	1437	1507	1357	2256	1.30603	1.72087	0.986985
MGH065-1B_CMV-Cas9-Blast_c004	PBX1_164529071_1	PBX1	2028	2270	2172	3398	1.03004	1.72083	1.2805
MGH065-1B_CMV-Cas9-Blast_c004	BMP4_54418802_1	BMP4	1760	1984	1983	2970	1.00006	1.72074	1.49145
MGH065-1B_CMV-Cas9-Blast_c004	KLF11_10186451_0	KLF11	760	1122	838	1680	-0.141504	1.72021	0.0824378
MGH065-1B_CMV-Cas9-Blast_c004	FBXW5_139837889_1	FBXW5	1466	1289	1213	1930	2.05141	1.72016	1.19947
MGH065-1B_CMV-Cas9-Blast_c004	OGT_70753180_0	OGT	1452	2102	1611	3147	-0.0594379	1.72013	0.206531
MGH065-1B_CMV-Cas9-Blast_c004	SOX2_181430179_1	SOX2	1456	1798	1894	2692	0.613486	1.72002	1.74478
MGH065-1B_CMV-Cas9-Blast_c004	5774_6_67	5774	1736	1808	1561	2707	1.33455	1.71996	0.782663
MGH065-1B_CMV-Cas9-Blast_c004	51060_1_31	51060	1015	1025	921	1535	1.46477	1.71957	0.975524
MGH065-1B_CMV-Cas9-Blast_c004	GTF3C4_135546117_0	GTF3C4	2634	2739	2152	4101	1.34073	1.71956	0.325965
MGH065-1B_CMV-Cas9-Blast_c004	MTA1_105905051_0	MTA1	1361	1787	1828	2676	0.353119	1.71915	1.60206
MGH065-1B_CMV-Cas9-Blast_c004	WDR38_127616518_0	WDR38	1746	2374	2069	3555	0.204888	1.71895	0.826971
MGH065-1B_CMV-Cas9-Blast_c004	IRX1_3596391_1	IRX1	1139	1418	1289	2124	0.57762	1.71806	1.03003
MGH065-1B_CMV-Cas9-Blast_c004	FLI1_128628041_0	FLI1	2002	2179	1658	3264	1.14579	1.71749	0.16901
MGH065-1B_CMV-Cas9-Blast_c004	PLCE1_95790791_0	PLCE1	1661	1769	1261	2650	1.2377	1.71737	-0.146497
MGH065-1B_CMV-Cas9-Blast_c004	PHGDH_120254778_1	PHGDH	1188	1367	928	2048	0.910159	1.71715	-0.382467
MGH065-1B_CMV-Cas9-Blast_c004	ADAMTSL3_84553945_0	ADAMTSL3	2235	2546	2501	3814	0.952464	1.71704	1.40402
MGH065-1B_CMV-Cas9-Blast_c004	RAD54L2_51669787_1	RAD54L2	2220	2108	1801	3158	1.72321	1.71696	0.728872
MGH065-1B_CMV-Cas9-Blast_c004	sgESR1_5	sgESR1	1564	1686	1699	2526	1.18589	1.71676	1.52716
MGH065-1B_CMV-Cas9-Blast_c004	ESRRG_216692741_0	ESRRG	1406	1455	1399	2180	1.35881	1.71671	1.30016
MGH065-1B_CMV-Cas9-Blast_c004	CTNNB1_41266040_1	CTNNB1	1601	2031	2026	3043	0.496391	1.71641	1.47775
MGH065-1B_CMV-Cas9-Blast_c004	ENSG00000072694_171_83436	ENSG00000072694	2031	2326	2095	3485	0.929241	1.71629	0.983594
MGH065-1B_CMV-Cas9-Blast_c004	FOXO1_41240339_0	FOXO1	2649	2390	2427	3581	1.93897	1.71612	1.56371
MGH065-1B_CMV-Cas9-Blast_c004	SIN3A_75722666_0	SIN3A	1835	2147	2146	3217	0.838438	1.71606	1.48707
MGH065-1B_CMV-Cas9-Blast_c004	USP35_77910702_1	USP35	1755	1621	1633	2429	1.83947	1.71602	1.52496
MGH065-1B_CMV-Cas9-Blast_c004	862_8_6	862	2335	2440	2281	3656	1.31696	1.716	1.1633
MGH065-1B_CMV-Cas9-Blast_c004	TEX2_62291293_0	TEX2	1560	1974	1750	2958	0.506536	1.71576	0.906452
MGH065-1B_CMV-Cas9-Blast_c004	GRK6_176860939_1	GRK6	1175	1426	1108	2137	0.683483	1.71569	0.268861
MGH065-1B_CMV-Cas9-Blast_c004	CARM1_11015713_0	CARM1	1025	1556	1612	2332	-0.264247	1.71521	1.6595
MGH065-1B_CMV-Cas9-Blast_c004	GRK4_2993963_1	GRK4	1331	1640	1314	2458	0.618583	1.71494	0.416436
MGH065-1B_CMV-Cas9-Blast_c004	ASPHD2_26829687_0	ASPHD2	1731	1990	1651	2983	0.911224	1.71405	0.584076
MGH065-1B_CMV-Cas9-Blast_c004	ALKBH3_43904672_0	ALKBH3	2524	2559	2207	3836	1.443	1.71377	0.77124
MGH065-1B_CMV-Cas9-Blast_c004	MMP7_102398563_0	MMP7	1828	1821	1967	2730	1.51734	1.71353	1.8599
MGH065-1B_CMV-Cas9-Blast_c004	JMJD7-PLA2G4B_42127799_0	JMJD7-PLA2G4B	3015	3260	3514	4887	1.17019	1.71345	1.84977
MGH065-1B_CMV-Cas9-Blast_c004	ARHGEF16_3379855_0	ARHGEF16	1537	1606	1231	2408	1.31474	1.71298	0.20033
MGH065-1B_CMV-Cas9-Blast_c004	GBX2_237076570_1	GBX2	965	1157	1077	1735	0.732522	1.71275	1.13966
MGH065-1B_CMV-Cas9-Blast_c004	EVX1_27283037_0	EVX1	403	582	727	873	-0.0532049	1.71273	2.561
MGH065-1B_CMV-Cas9-Blast_c004	MNT_2303967_1	MNT	1301	1331	1640	1996	1.40362	1.71238	2.49537
MGH065-1B_CMV-Cas9-Blast_c004	PHF12_27251106_0	PHF12	859	1469	1224	2203	-0.770906	1.71215	0.603168
MGH065-1B_CMV-Cas9-Blast_c004	30813_1_39	30813	1315	1659	1598	2488	0.516026	1.71189	1.30407
MGH065-1B_CMV-Cas9-Blast_c004	ASCL2_2291460_1	ASCL2	1508	1845	1612	2767	0.645673	1.71169	0.832094
MGH065-1B_CMV-Cas9-Blast_c004	CLCA2_86889982_1	CLCA2	2551	2828	2785	4241	1.063	1.71165	1.4109
MGH065-1B_CMV-Cas9-Blast_c004	ANKRD46_101541906_0	ANKRD46	1800	1929	1693	2893	1.20643	1.71161	0.853785
MGH065-1B_CMV-Cas9-Blast_c004	SDC2_97620696_0	SDC2	1888	2025	1722	3037	1.20281	1.71153	0.700928
MGH065-1B_CMV-Cas9-Blast_c004	GPX4_1104898_0	GPX4	1985	2447	2032	3670	0.61321	1.71125	0.585656
MGH065-1B_CMV-Cas9-Blast_c004	PPP2R2D_133753586_0	PPP2R2D	2528	2783	2486	4174	1.09209	1.71108	0.938524
MGH065-1B_CMV-Cas9-Blast_c004	SEC62_169710482_1	SEC62	1529	1650	1375	2475	1.17644	1.7109	0.602536
MGH065-1B_CMV-Cas9-Blast_c004	GLTSCR2_48254308_1	GLTSCR2	2609	2564	2393	3846	1.57222	1.71054	1.15005
MGH065-1B_CMV-Cas9-Blast_c004	sgDPF3_4	sgDPF3	889	1089	1019	1634	0.639324	1.7099	1.16209
MGH065-1B_CMV-Cas9-Blast_c004	TEX2_62290175_1	TEX2	861	987	926	1481	0.9201	1.7099	1.1749
MGH065-1B_CMV-Cas9-Blast_c004	DLK1_101200514_0	DLK1	1051	1227	996	1841	0.842725	1.7099	0.474808
MGH065-1B_CMV-Cas9-Blast_c004	FGFR3_1795719_0	FGFR3	954	1221	1085	1832	0.4537	1.7099	0.912315
MGH065-1B_CMV-Cas9-Blast_c004	PHF7_52453883_0	PHF7	1870	2260	1810	3391	0.695366	1.70916	0.408584
MGH065-1B_CMV-Cas9-Blast_c004	ZNF397_32822804_1	ZNF397	2378	2911	2112	4368	0.640691	1.70876	-0.0699671
MGH065-1B_CMV-Cas9-Blast_c004	ING2_184426469_0	ING2	2001	2425	2014	3639	0.683122	1.70853	0.583658
MGH065-1B_CMV-Cas9-Blast_c004	CFAP52_9480077_1	CFAP52	881	1329	889	1995	-0.244004	1.70741	-0.463192
MGH065-1B_CMV-Cas9-Blast_c004	FAT3_92087057_0	FAT3	1498	1472	1492	2210	1.56924	1.70653	1.5453
MGH065-1B_CMV-Cas9-Blast_c004	SDC1_20405155_0	SDC1	3135	2921	3000	4385	1.7945	1.7065	1.60911
MGH065-1B_CMV-Cas9-Blast_c004	CONTROL13	CONTROL13	1299	1450	955	2177	1.0296	1.70648	-0.539295
MGH065-1B_CMV-Cas9-Blast_c004	PRDM16_2985830_1	PRDM16	1057	1320	1561	1982	0.554377	1.70614	2.29064
MGH065-1B_CMV-Cas9-Blast_c004	RGS12_3415912_0	RGS12	2247	2429	2334	3647	1.16474	1.70581	1.28634
MGH065-1B_CMV-Cas9-Blast_c004	CACNA1H_1203933_0	CACNA1H	323	392	385	589	0.67659	1.70569	1.39224
MGH065-1B_CMV-Cas9-Blast_c004	23229_2_34	23229	2670	2696	3168	4048	1.4533	1.70561	2.25962
MGH065-1B_CMV-Cas9-Blast_c004	FLI1_128675267_0	FLI1	1449	2007	1461	3014	0.114662	1.70496	-0.0572347
MGH065-1B_CMV-Cas9-Blast_c004	TRDMT1_17199661_1	TRDMT1	680	998	570	1499	-0.12942	1.70493	-1.22857
MGH065-1B_CMV-Cas9-Blast_c004	LRP5L_25756025_1	LRP5L	2335	2601	2533	3906	1.03685	1.70481	1.3502
MGH065-1B_CMV-Cas9-Blast_c004	KLF13_31619434_0	KLF13	494	812	672	1220	-0.60897	1.7038	0.562772
MGH065-1B_CMV-Cas9-Blast_c004	129450_1_23	129450	1967	2617	2756	3931	0.283701	1.70358	1.72751
MGH065-1B_CMV-Cas9-Blast_c004	HMX3_124895741_1	HMX3	1625	1559	1492	2342	1.6681	1.70354	1.26467
MGH065-1B_CMV-Cas9-Blast_c004	FAT3_92085835_1	FAT3	1980	2025	1848	3042	1.39728	1.70337	1.03453
MGH065-1B_CMV-Cas9-Blast_c004	TBL2_72987778_1	TBL2	1680	2126	2056	3194	0.495211	1.7029	1.31455
MGH065-1B_CMV-Cas9-Blast_c004	BTRC_103113980_1	BTRC	2390	2295	2194	3448	1.66359	1.7027	1.25858
MGH065-1B_CMV-Cas9-Blast_c004	BCL3_45252098_1	BCL3	892	1136	905	1707	0.468552	1.70263	0.377135
MGH065-1B_CMV-Cas9-Blast_c004	SPAG1_101237552_1	SPAG1	2109	2237	2192	3361	1.24222	1.70251	1.37781
MGH065-1B_CMV-Cas9-Blast_c004	BCL2L2-PABPN1_23777079_0	BCL2L2-PABPN1	724	1046	1082	1572	-0.0655008	1.70201	1.63922
MGH065-1B_CMV-Cas9-Blast_c004	TBL3_2022184_1	TBL3	844	1183	855	1778	0.0619934	1.70152	-0.0947012
MGH065-1B_CMV-Cas9-Blast_c004	INO80_41388483_0	INO80	1025	1372	1126	2062	0.256747	1.70147	0.519595
MGH065-1B_CMV-Cas9-Blast_c004	MTHFD1L_151239785_0	MTHFD1L	1761	1736	1884	2609	1.55122	1.70134	1.87068
MGH065-1B_CMV-Cas9-Blast_c004	NGFR_47583749_0	NGFR	412	375	334	564	1.88807	1.70111	0.915982
MGH065-1B_CMV-Cas9-Blast_c004	CEBPB_48807750_0	CEBPB	1406	1682	1438	2528	0.73172	1.70106	0.71669
MGH065-1B_CMV-Cas9-Blast_c004	CSRNP3_166514475_0	CSRNP3	1506	1827	1222	2746	0.672314	1.70086	-0.470566
MGH065-1B_CMV-Cas9-Blast_c004	EGLN1_231557610_1	EGLN1	2090	2324	2100	3493	1.04077	1.70066	0.984032
MGH065-1B_CMV-Cas9-Blast_c004	FARP2_242357426_1	FARP2	1008	1391	1358	2091	0.126842	1.7004	1.35794
MGH065-1B_CMV-Cas9-Blast_c004	TMPRSS4_117973908_1	TMPRSS4	3217	3562	3327	5354	1.05828	1.70016	1.14361
MGH065-1B_CMV-Cas9-Blast_c004	ACTA2_90708662_1	ACTA2	3125	2703	2514	4063	2.10396	1.70012	1.12311
MGH065-1B_CMV-Cas9-Blast_c004	KRAS_25378552_1	KRAS	1875	2176	2017	3271	0.859242	1.70003	1.10666
MGH065-1B_CMV-Cas9-Blast_c004	SP100_231307767_1	SP100	1182	1567	1325	2356	0.295538	1.69936	0.661776
MGH065-1B_CMV-Cas9-Blast_c004	RUNX3_25256184_1	RUNX3	2893	3123	2921	4695	1.16503	1.69932	1.1495
MGH065-1B_CMV-Cas9-Blast_c004	CXCL12_44876293_0	CXCL12	2464	2934	2841	4411	0.74963	1.6992	1.31705
MGH065-1B_CMV-Cas9-Blast_c004	ABR_1082978_0	ABR	1156	1358	848	2042	0.807016	1.69896	-0.804068
MGH065-1B_CMV-Cas9-Blast_c004	KIAA1804_233463953_1	KIAA1804	897	1020	696	1534	0.944571	1.69857	-0.375217
MGH065-1B_CMV-Cas9-Blast_c004	DNAJC2_102985016_0	DNAJC2	1296	2037	1924	3063	-0.425975	1.69855	1.19619
MGH065-1B_CMV-Cas9-Blast_c004	RNF4_2514812_1	RNF4	1877	2283	1982	3433	0.659056	1.69833	0.788124
MGH065-1B_CMV-Cas9-Blast_c004	IFT172_27708360_1	IFT172	2166	2697	2246	4056	0.559166	1.69765	0.586158
MGH065-1B_CMV-Cas9-Blast_c004	KDM5D_21906360_0	KDM5D	1627	1887	1748	2838	0.859919	1.69765	1.10127
MGH065-1B_CMV-Cas9-Blast_c004	TNR_175375418_1	TNR	1042	1190	1189	1790	0.925266	1.69742	1.46707
MGH065-1B_CMV-Cas9-Blast_c004	LEF1_109088723_1	LEF1	1628	1829	1532	2751	0.99436	1.69726	0.613968
MGH065-1B_CMV-Cas9-Blast_c004	AMBRA1_46564309_1	AMBRA1	1963	2744	2673	4127	0.069026	1.69726	1.34417
MGH065-1B_CMV-Cas9-Blast_c004	DDIT3_57910938_0	DDIT3	1404	1692	1588	2545	0.697316	1.69722	1.16413
MGH065-1B_CMV-Cas9-Blast_c004	27019_11_5	27019	1699	1654	1922	2488	1.60056	1.69692	2.197
MGH065-1B_CMV-Cas9-Blast_c004	PPARG_12421265_0	PPARG	2298	1423	1472	2141	3.51515	1.69598	1.63347
MGH065-1B_CMV-Cas9-Blast_c004	PAX3_223161898_1	PAX3	495	592	571	891	0.729492	1.69597	1.29524
MGH065-1B_CMV-Cas9-Blast_c004	FOXM1_2983499_0	FOXM1	726	1062	965	1598	-0.123275	1.69592	1.0066
MGH065-1B_CMV-Cas9-Blast_c004	SMAD7_46468911_0	SMAD7	1423	1734	1555	2609	0.649051	1.69562	0.942422
MGH065-1B_CMV-Cas9-Blast_c004	SSH3_67071100_1	SSH3	1289	1728	1517	2600	0.245055	1.69557	0.839483
MGH065-1B_CMV-Cas9-Blast_c004	ZSCAN16_28093405_0	ZSCAN16	1220	1587	1177	2388	0.372341	1.69534	0.023767
MGH065-1B_CMV-Cas9-Blast_c004	ILF2_153640954_1	ILF2	909	1541	1215	2319	-0.748799	1.69491	0.319248
MGH065-1B_CMV-Cas9-Blast_c004	ARHGEF5_144077045_1	ARHGEF5	1114	1313	1154	1976	0.78949	1.69482	0.84443
MGH065-1B_CMV-Cas9-Blast_c004	WRAP53_7591993_0	WRAP53	970	922	780	1388	1.699	1.6938	0.659155
MGH065-1B_CMV-Cas9-Blast_c004	H2AFX_118965997_1	H2AFX	630	898	744	1352	-0.01554	1.69337	0.557859
MGH065-1B_CMV-Cas9-Blast_c004	PREX2_68942749_1	PREX2	2834	3274	3001	4928	0.87265	1.69326	1.04586
MGH065-1B_CMV-Cas9-Blast_c004	DNMT1_10291052_0	DNMT1	1953	2404	2279	3619	0.603663	1.69274	1.20827
MGH065-1B_CMV-Cas9-Blast_c004	EGR1_137801466_0	EGR1	1840	2186	2212	3291	0.753653	1.69254	1.52357
MGH065-1B_CMV-Cas9-Blast_c004	83889_4_83	83889	1088	1509	959	2272	0.0985468	1.69241	-0.725703
MGH065-1B_CMV-Cas9-Blast_c004	DSG3_29046605_0	DSG3	1446	1663	1843	2504	0.890856	1.69204	1.96297
MGH065-1B_CMV-Cas9-Blast_c004	DNMT3B_31368152_1	DNMT3B	1015	1093	1072	1646	1.16922	1.69179	1.37185
MGH065-1B_CMV-Cas9-Blast_c004	CPB2_46648049_1	CPB2	2130	2228	2023	3355	1.29174	1.69139	0.998355
MGH065-1B_CMV-Cas9-Blast_c004	TNR_175372541_0	TNR	1471	1929	2012	2905	0.334426	1.69108	1.66873
MGH065-1B_CMV-Cas9-Blast_c004	ENSG00000144381_12_25848	ENSG00000144381	1335	1636	1391	2464	0.620961	1.69074	0.680032
MGH065-1B_CMV-Cas9-Blast_c004	SGK3_67740920_0	SGK3	1078	1406	1336	2118	0.356647	1.68996	1.2169
MGH065-1B_CMV-Cas9-Blast_c004	ITLN1_160849137_1	ITLN1	1177	1485	1501	2237	0.497048	1.68991	1.51564
MGH065-1B_CMV-Cas9-Blast_c004	EGR1_137802726_0	EGR1	2203	2378	2488	3582	1.15717	1.68978	1.68244
MGH065-1B_CMV-Cas9-Blast_c004	HIPK2_139416710_1	HIPK2	1696	1771	1502	2668	1.29731	1.68941	0.666528
MGH065-1B_CMV-Cas9-Blast_c004	ZBTB33_119387439_0	ZBTB33	1610	1684	1601	2537	1.2902	1.68933	1.2188
MGH065-1B_CMV-Cas9-Blast_c004	3149_3_6	3149	1739	2000	1745	3013	0.888371	1.68928	0.803486
MGH065-1B_CMV-Cas9-Blast_c004	E2F5_86089866_0	E2F5	1634	1654	1712	2492	1.42862	1.68896	1.62959
MGH065-1B_CMV-Cas9-Blast_c004	E2F8_19259581_1	E2F8	1170	1243	1463	1873	1.22371	1.68867	2.25067
MGH065-1B_CMV-Cas9-Blast_c004	PHOX2B_41749528_1	PHOX2B	1582	2394	2449	3607	-0.274178	1.68854	1.57236
MGH065-1B_CMV-Cas9-Blast_c004	RABGAP1_125746840_1	RABGAP1	3545	3499	3649	5272	1.53479	1.68821	1.66524
MGH065-1B_CMV-Cas9-Blast_c004	WDR17_177041027_0	WDR17	2515	2030	2067	3059	2.38636	1.68796	1.54929
MGH065-1B_CMV-Cas9-Blast_c004	TP73_3624143_0	TP73	1498	1726	1535	2601	0.879479	1.68792	0.894671
MGH065-1B_CMV-Cas9-Blast_c004	PHF3_64395569_1	PHF3	1704	1696	1653	2556	1.49883	1.68754	1.33729
MGH065-1B_CMV-Cas9-Blast_c004	BBOX1_27076997_0	BBOX1	635	662	403	998	1.30276	1.6875	-0.935821
MGH065-1B_CMV-Cas9-Blast_c004	OGFOD3_80361853_1	OGFOD3	1316	1765	1510	2660	0.236194	1.68748	0.706746
MGH065-1B_CMV-Cas9-Blast_c004	TLX1_102891384_1	TLX1	2146	2414	2292	3638	0.980484	1.68735	1.21045
MGH065-1B_CMV-Cas9-Blast_c004	RNF112_19314730_0	RNF112	1933	2247	2406	3387	0.840647	1.68641	1.79114
MGH065-1B_CMV-Cas9-Blast_c004	ALDH3A2_19554958_0	ALDH3A2	1296	1255	1172	1892	1.61388	1.68626	1.12939
MGH065-1B_CMV-Cas9-Blast_c004	RBM24_17283062_1	RBM24	2763	2483	2729	3743	1.93002	1.68599	1.91699
MGH065-1B_CMV-Cas9-Blast_c004	SLC4A11_3215501_1	SLC4A11	2834	3294	3034	4966	0.840119	1.68537	1.0616
MGH065-1B_CMV-Cas9-Blast_c004	NEK6_127074866_1	NEK6	1725	1652	1475	2491	1.65975	1.68495	0.910878
MGH065-1B_CMV-Cas9-Blast_c004	TMEFF1_103235872_0	TMEFF1	1570	1638	1559	2470	1.29702	1.68474	1.2197
MGH065-1B_CMV-Cas9-Blast_c004	EXOC2_610118_1	EXOC2	1941	2284	2054	3444	0.78746	1.68463	0.945247
MGH065-1B_CMV-Cas9-Blast_c004	CHRD_184099519_1	CHRD	1434	1679	1637	2532	0.808495	1.68437	1.33589
MGH065-1B_CMV-Cas9-Blast_c004	INO80E_30007880_1	INO80E	1051	1519	1101	2291	-0.0831368	1.68386	-0.0983878
MGH065-1B_CMV-Cas9-Blast_c004	WDR72_53815464_0	WDR72	1758	2002	1824	3020	0.924548	1.68273	1.00642
MGH065-1B_CMV-Cas9-Blast_c004	GTF3C2_27566412_1	GTF3C2	817	1132	1074	1708	0.0944776	1.68224	1.20203
MGH065-1B_CMV-Cas9-Blast_c004	SOX12_306707_1	SOX12	1481	1366	1544	2061	1.81646	1.68215	2.04863
MGH065-1B_CMV-Cas9-Blast_c004	RCOR3_211433476_0	RCOR3	1587	2009	1648	3031	0.475942	1.68201	0.498053
MGH065-1B_CMV-Cas9-Blast_c004	MAP3K8_30739260_1	MAP3K8	1842	1745	1901	2633	1.70283	1.68157	1.86983
MGH065-1B_CMV-Cas9-Blast_c004	MASP1_186974546_0	MASP1	1356	1155	1116	1743	2.15271	1.68137	1.2894
MGH065-1B_CMV-Cas9-Blast_c004	PWP2_45534629_1	PWP2	1967	2413	2371	3641	0.608239	1.68121	1.37039
MGH065-1B_CMV-Cas9-Blast_c004	MAZ_29818203_0	MAZ	2704	2798	2952	4222	1.32865	1.68103	1.71436
MGH065-1B_CMV-Cas9-Blast_c004	SIX4_61190731_1	SIX4	2107	2100	2172	3169	1.48729	1.68086	1.61806
MGH065-1B_CMV-Cas9-Blast_c004	ENSG00000113712_0_50778	ENSG00000113712	637	730	721	1102	0.896556	1.68058	1.39476
MGH065-1B_CMV-Cas9-Blast_c004	LCN2_130911917_0	LCN2	2064	2114	2046	3191	1.3707	1.6795	1.29551
MGH065-1B_CMV-Cas9-Blast_c004	ZNF33A_38306258_1	ZNF33A	2514	2496	2343	3768	1.50193	1.67887	1.14704
MGH065-1B_CMV-Cas9-Blast_c004	H2AFY_134705756_0	H2AFY	2055	949	1715	1433	4.74171	1.67867	4.31438
MGH065-1B_CMV-Cas9-Blast_c004	TPSG1_1272700_1	TPSG1	2432	2687	2458	4057	1.04856	1.67801	1.02129
MGH065-1B_CMV-Cas9-Blast_c004	SMARCD1_50479158_1	SMARCD1	1528	1390	1530	2099	1.87136	1.6779	1.9162
MGH065-1B_CMV-Cas9-Blast_c004	RARG_53608354_1	RARG	1672	2304	1831	3479	0.113063	1.67772	0.340428
MGH065-1B_CMV-Cas9-Blast_c004	CLTC_57728592_1	CLTC	1149	1521	1077	2297	0.283079	1.67741	-0.217602
MGH065-1B_CMV-Cas9-Blast_c004	DNMBP_101715750_0	DNMBP	1044	1152	897	1740	1.05332	1.67702	0.241601
MGH065-1B_CMV-Cas9-Blast_c004	388795_6_2	388795	1914	2246	2130	3392	0.79258	1.67689	1.1946
MGH065-1B_CMV-Cas9-Blast_c004	SUDS3_118814613_1	SUDS3	1214	1518	1468	2293	0.52336	1.67627	1.28853
MGH065-1B_CMV-Cas9-Blast_c004	ING2_184426515_1	ING2	941	1075	1028	1624	0.905845	1.6762	1.2343
MGH065-1B_CMV-Cas9-Blast_c004	LHX4_180217528_0	LHX4	1854	1880	1953	2840	1.40986	1.67573	1.63425
MGH065-1B_CMV-Cas9-Blast_c004	E2F1_32273976_0	E2F1	1494	1678	1227	2535	0.976991	1.67555	-0.0640426
MGH065-1B_CMV-Cas9-Blast_c004	221662_2_1	221662	1192	1580	1136	2387	0.275845	1.6755	-0.145645
MGH065-1B_CMV-Cas9-Blast_c004	TAF1L_32635199_1	TAF1L	1107	1617	1474	2443	-0.135441	1.67527	1.00172
MGH065-1B_CMV-Cas9-Blast_c004	TELO2_1545464_1	TELO2	1377	2073	1815	3132	-0.263699	1.67494	0.806321
MGH065-1B_CMV-Cas9-Blast_c004	sgNKX3-2_4	sgNKX3-2	1528	1648	1512	2490	1.14809	1.67492	1.03264
MGH065-1B_CMV-Cas9-Blast_c004	PMVK_154909085_1	PMVK	1464	1879	1756	2839	0.411548	1.67484	1.12165
MGH065-1B_CMV-Cas9-Blast_c004	MESP1_90294410_1	MESP1	2434	2546	2652	3847	1.27713	1.67432	1.64593
MGH065-1B_CMV-Cas9-Blast_c004	11069_5_1	11069	1323	1524	1714	2303	0.868859	1.67424	2.01678
MGH065-1B_CMV-Cas9-Blast_c004	BRAF_140624420_1	BRAF	2484	2199	2754	3323	1.98331	1.67395	2.53694
MGH065-1B_CMV-Cas9-Blast_c004	FOXE1_100616266_1	FOXE1	1603	1874	1863	2832	0.80597	1.67387	1.41969
MGH065-1B_CMV-Cas9-Blast_c004	CTNNBIP1_9932104_1	CTNNBIP1	2065	2439	2135	3686	0.762073	1.67344	0.803788
MGH065-1B_CMV-Cas9-Blast_c004	WWTR1_149375083_1	WWTR1	2218	1797	1931	2716	2.35787	1.67325	1.79542
MGH065-1B_CMV-Cas9-Blast_c004	ICMT_6295898_1	ICMT	1863	1660	1919	2509	1.95509	1.6732	2.14878
MGH065-1B_CMV-Cas9-Blast_c004	IGF1R_99250965_0	IGF1R	1142	1558	1391	2355	0.151631	1.67291	0.898905
MGH065-1B_CMV-Cas9-Blast_c004	ITSN1_35154366_1	ITSN1	1124	1290	1366	1950	0.883389	1.67289	1.72404
MGH065-1B_CMV-Cas9-Blast_c004	64699_5_5	64699	1299	1730	1566	2615	0.253407	1.67278	0.965401
MGH065-1B_CMV-Cas9-Blast_c004	BRAF_140624406_0	BRAF	786	1018	631	1539	0.371897	1.67271	-0.864721
MGH065-1B_CMV-Cas9-Blast_c004	MYT1_62830264_1	MYT1	2147	2420	2335	3658	0.959239	1.67247	1.27384
MGH065-1B_CMV-Cas9-Blast_c004	GRM3_86394663_1	GRM3	1742	1751	1531	2647	1.44407	1.67229	0.797243
MGH065-1B_CMV-Cas9-Blast_c004	SLC25A11_4843188_1	SLC25A11	1485	1440	1317	2177	1.59604	1.67217	1.01472
MGH065-1B_CMV-Cas9-Blast_c004	PTGER2_52781314_1	PTGER2	1431	2300	2311	3477	-0.543387	1.67196	1.46938
MGH065-1B_CMV-Cas9-Blast_c004	ATRX_76939924_1	ATRX	1515	2169	2467	3279	-0.0536397	1.67194	2.06904
MGH065-1B_CMV-Cas9-Blast_c004	CBX7_39537412_1	CBX7	1155	1254	1307	1896	1.11743	1.67183	1.64636
MGH065-1B_CMV-Cas9-Blast_c004	SMARCB1_24133959_0	SMARCB1	1226	2010	2289	3039	-0.627683	1.6714	2.0745
MGH065-1B_CMV-Cas9-Blast_c004	SIM2_38072152_1	SIM2	1190	1453	1396	2197	0.619932	1.67138	1.2522
MGH065-1B_CMV-Cas9-Blast_c004	TNFRSF6B_62328401_1	TNFRSF6B	991	1101	708	1665	1.01937	1.67104	-0.688936
MGH065-1B_CMV-Cas9-Blast_c004	IKZF1_50358661_0	IKZF1	2036	2236	2367	3381	1.06795	1.67088	1.72066
MGH065-1B_CMV-Cas9-Blast_c004	AAMDC_77580779_0	AAMDC	2011	2224	2139	3363	1.03824	1.67067	1.25654
MGH065-1B_CMV-Cas9-Blast_c004	DCAF5_69542117_0	DCAF5	2303	2466	3038	3729	1.17481	1.67051	2.45404
MGH065-1B_CMV-Cas9-Blast_c004	TLX1_102891305_1	TLX1	1692	2041	1976	3087	0.669633	1.66957	1.28742
MGH065-1B_CMV-Cas9-Blast_c004	FAM91A1_124781009_1	FAM91A1	1242	1519	1682	2298	0.610648	1.66873	1.93614
MGH065-1B_CMV-Cas9-Blast_c004	ZNF219_21561296_1	ZNF219	1725	2356	2044	3564	0.142953	1.66868	0.755935
MGH065-1B_CMV-Cas9-Blast_c004	FBXW7_153268115_1	FBXW7	2111	2233	2071	3378	1.22487	1.66862	1.07873
MGH065-1B_CMV-Cas9-Blast_c004	MMP7_102398274_1	MMP7	1604	1554	1484	2351	1.59679	1.6686	1.22011
MGH065-1B_CMV-Cas9-Blast_c004	SIM1_100901659_1	SIM1	1188	1528	1365	2312	0.396791	1.6679	0.896801
MGH065-1B_CMV-Cas9-Blast_c004	AHR_17349577_1	AHR	1451	1896	1758	2869	0.329281	1.66737	1.07631
MGH065-1B_CMV-Cas9-Blast_c004	TBL3_2022175_1	TBL3	1566	2083	1986	3152	0.253791	1.66724	1.21103
MGH065-1B_CMV-Cas9-Blast_c004	SLC7A14_170244732_0	SLC7A14	1655	1759	1773	2662	1.20325	1.66687	1.47968
MGH065-1B_CMV-Cas9-Blast_c004	P3H2_189838336_1	P3H2	2083	2406	1944	3641	0.850836	1.66681	0.409889
MGH065-1B_CMV-Cas9-Blast_c004	FBXO32_124553181_1	FBXO32	2474	2317	2422	3507	1.738	1.66587	1.65476
MGH065-1B_CMV-Cas9-Blast_c004	TSSC1_3197907_0	TSSC1	1016	969	720	1467	1.66075	1.66577	0.00460128
MGH065-1B_CMV-Cas9-Blast_c004	TRIM66_8662283_1	TRIM66	1097	1580	1322	2392	-0.0845168	1.66513	0.577456
MGH065-1B_CMV-Cas9-Blast_c004	GPR37_124404317_0	GPR37	566	659	446	998	0.816307	1.66501	-0.446337
MGH065-1B_CMV-Cas9-Blast_c004	TGM2_36789851_0	TGM2	816	1272	895	1926	-0.419254	1.66464	-0.260419
MGH065-1B_CMV-Cas9-Blast_c004	GBX2_237074981_1	GBX2	1795	1663	1910	2518	1.78251	1.6644	2.10872
MGH065-1B_CMV-Cas9-Blast_c004	SUV39H2_14941563_1	SUV39H2	1185	1452	1203	2199	0.598259	1.66346	0.528277
MGH065-1B_CMV-Cas9-Blast_c004	NNMT_114182846_1	NNMT	1885	2070	1981	3135	1.06159	1.66301	1.225
MGH065-1B_CMV-Cas9-Blast_c004	HOXA2_27141932_0	HOXA2	1225	1257	814	1904	1.34864	1.6628	-0.663403
MGH065-1B_CMV-Cas9-Blast_c004	GATA6_19751393_1	GATA6	2364	2359	2308	3573	1.46647	1.66248	1.33133
MGH065-1B_CMV-Cas9-Blast_c004	NHLH1_160340623_1	NHLH1	931	1062	957	1609	0.899919	1.66191	0.933179
MGH065-1B_CMV-Cas9-Blast_c004	ACTR8_53916094_1	ACTR8	629	984	749	1491	-0.436504	1.66145	0.116962
MGH065-1B_CMV-Cas9-Blast_c004	NGEF_233839341_1	NGEF	2134	2431	2252	3683	0.904681	1.66118	1.06581
MGH065-1B_CMV-Cas9-Blast_c004	ADTRP_11766523_0	ADTRP	2548	3240	2594	4909	0.438557	1.66065	0.359479
MGH065-1B_CMV-Cas9-Blast_c004	AGRP_67516602_0	AGRP	476	733	462	1111	-0.369771	1.66058	-0.794743
MGH065-1B_CMV-Cas9-Blast_c004	EMX1_73145090_1	EMX1	1215	1698	1501	2573	0.0390165	1.66051	0.838703
MGH065-1B_CMV-Cas9-Blast_c004	SATB1_18458452_0	SATB1	926	983	692	1490	1.2024	1.65974	-0.262322
MGH065-1B_CMV-Cas9-Blast_c004	B2M_45003745_0	B2M	1830	1633	1749	2475	1.93719	1.65956	1.76612
MGH065-1B_CMV-Cas9-Blast_c004	PGR_100962492_0	PGR	1883	1819	1647	2757	1.60117	1.65928	0.953497
MGH065-1B_CMV-Cas9-Blast_c004	DENND3_142151364_0	DENND3	1048	1394	1349	2113	0.247212	1.65919	1.27516
MGH065-1B_CMV-Cas9-Blast_c004	PITPNC1_65548385_0	PITPNC1	2412	2276	2480	3450	1.69993	1.6586	1.84852
MGH065-1B_CMV-Cas9-Blast_c004	SERPINB3_61328058_1	SERPINB3	1527	1987	1712	3012	0.33942	1.6586	0.712748
MGH065-1B_CMV-Cas9-Blast_c004	KLF13_31619599_1	KLF13	793	1151	1064	1745	-0.122394	1.65849	1.05314
MGH065-1B_CMV-Cas9-Blast_c004	MAGEC3_140953353_1	MAGEC3	2749	2685	2401	4070	1.55382	1.65845	0.892308
MGH065-1B_CMV-Cas9-Blast_c004	ATG9B_150718399_1	ATG9B	782	1021	847	1548	0.325629	1.65839	0.529844
MGH065-1B_CMV-Cas9-Blast_c004	CDK18_205492745_1	CDK18	737	726	527	1101	1.51717	1.65786	-0.115266
MGH065-1B_CMV-Cas9-Blast_c004	PRDM5_121774641_0	PRDM5	1378	1831	1655	2776	0.250312	1.65782	0.943707
MGH065-1B_CMV-Cas9-Blast_c004	TAOK2_29989220_0	TAOK2	1194	1313	1508	1991	1.05099	1.65733	2.10167
MGH065-1B_CMV-Cas9-Blast_c004	sgALKBH8_9	sgALKBH8	1522	1187	1159	1800	2.50533	1.65729	1.31656
MGH065-1B_CMV-Cas9-Blast_c004	NEUROD1_182543140_1	NEUROD1	1784	1822	1837	2763	1.36331	1.65667	1.47104
MGH065-1B_CMV-Cas9-Blast_c004	GMEB1_29023566_1	GMEB1	1716	1688	1455	2560	1.52191	1.65634	0.712677
MGH065-1B_CMV-Cas9-Blast_c004	SIX2_45236227_0	SIX2	1578	1848	1614	2803	0.783013	1.65564	0.775555
MGH065-1B_CMV-Cas9-Blast_c004	HOXA9_27204914_0	HOXA9	1541	1846	1732	2800	0.687107	1.65559	1.12201
MGH065-1B_CMV-Cas9-Blast_c004	ARHGEF5_144077044_0	ARHGEF5	1949	2020	1875	3064	1.29995	1.65538	1.06983
MGH065-1B_CMV-Cas9-Blast_c004	8829_1_15	8829	666	841	579	1276	0.464371	1.65521	-0.373961
MGH065-1B_CMV-Cas9-Blast_c004	SLC22A3_160819066_1	SLC22A3	1316	1797	1745	2726	0.132413	1.65502	1.28775
MGH065-1B_CMV-Cas9-Blast_c004	WDR6_49044829_0	WDR6	2161	1580	1729	2397	2.77668	1.65477	1.8654
MGH065-1B_CMV-Cas9-Blast_c004	PAX5_37020739_0	PAX5	2361	2648	2431	4017	0.965073	1.65465	1.0158
MGH065-1B_CMV-Cas9-Blast_c004	ADCY7_50322253_1	ADCY7	2647	2557	2255	3879	1.59727	1.65462	0.821386
MGH065-1B_CMV-Cas9-Blast_c004	SERPINB3_61323063_0	SERPINB3	1524	1694	1484	2570	1.00309	1.6546	0.78926
MGH065-1B_CMV-Cas9-Blast_c004	CDKN1B_12870871_0	CDKN1B	750	1303	1061	1977	-0.886712	1.65442	0.435725
MGH065-1B_CMV-Cas9-Blast_c004	NOTCH4_32190570_0	NOTCH4	1528	1976	1616	2998	0.36192	1.65417	0.456177
MGH065-1B_CMV-Cas9-Blast_c004	PLAA_26946981_1	PLAA	1226	1502	1209	2279	0.590922	1.65411	0.379477
MGH065-1B_CMV-Cas9-Blast_c004	STRN4_47242083_0	STRN4	874	1256	783	1906	-0.0845391	1.65365	-0.856151
MGH065-1B_CMV-Cas9-Blast_c004	MEF2B_19260204_1	MEF2B	1151	1304	1293	1979	0.92135	1.65321	1.38704
MGH065-1B_CMV-Cas9-Blast_c004	LAMA3_21328005_1	LAMA3	3291	3005	2671	4560	1.83441	1.65302	0.857814
MGH065-1B_CMV-Cas9-Blast_c004	TMEM71_133759285_1	TMEM71	2253	1963	2354	2979	2.03278	1.65298	2.30643
MGH065-1B_CMV-Cas9-Blast_c004	RAPGEF5_22349607_1	RAPGEF5	2312	2191	1791	3325	1.67692	1.6529	0.452636
MGH065-1B_CMV-Cas9-Blast_c004	WDR45B_80606172_1	WDR45B	505	892	608	1354	-0.956962	1.65283	-0.424764
MGH065-1B_CMV-Cas9-Blast_c004	ARID1B_157099130_0	ARID1B	1920	2063	1688	3131	1.14489	1.65255	0.457005
MGH065-1B_CMV-Cas9-Blast_c004	8725_2_2	8725	406	658	503	999	-0.592341	1.65252	0.129644
MGH065-1B_CMV-Cas9-Blast_c004	SOX7_10587911_1	SOX7	805	1133	991	1720	0.00223698	1.65191	0.779303
MGH065-1B_CMV-Cas9-Blast_c004	ADARB1_46595820_1	ADARB1	2298	2777	2388	4215	0.646797	1.65191	0.696672
MGH065-1B_CMV-Cas9-Blast_c004	EXOC8_231473391_1	EXOC8	1023	1266	1123	1922	0.546162	1.65151	0.846789
MGH065-1B_CMV-Cas9-Blast_c004	SLC2A2_170732329_0	SLC2A2	2243	2052	1753	3115	1.82491	1.65145	0.664541
MGH065-1B_CMV-Cas9-Blast_c004	PMVK_154901594_1	PMVK	1364	1501	1077	2279	1.0424	1.6508	-0.179545
MGH065-1B_CMV-Cas9-Blast_c004	SP140_231103493_0	SP140	2070	2441	1944	3706	0.749396	1.65067	0.324279
MGH065-1B_CMV-Cas9-Blast_c004	UBE3A_25620713_0	UBE3A	1357	1746	1477	2651	0.380405	1.65062	0.616277
MGH065-1B_CMV-Cas9-Blast_c004	TNKS2_93558545_1	TNKS2	1829	2381	1766	3615	0.330626	1.65056	-0.0199261
MGH065-1B_CMV-Cas9-Blast_c004	DAPK2_64332377_1	DAPK2	2314	2477	2738	3761	1.1588	1.6502	1.90971
MGH065-1B_CMV-Cas9-Blast_c004	SLC13A2_26816256_0	SLC13A2	1430	1732	1671	2630	0.635877	1.65015	1.25161
MGH065-1B_CMV-Cas9-Blast_c004	BAZ2B_160335090_1	BAZ2B	2009	2251	2401	3418	0.965336	1.65005	1.73699
MGH065-1B_CMV-Cas9-Blast_c004	23613_4_9	23613	1106	1232	968	1871	0.990157	1.64991	0.258766
MGH065-1B_CMV-Cas9-Blast_c004	CREB1_208425081_0	CREB1	1588	1855	1516	2817	0.788659	1.64968	0.4485
MGH065-1B_CMV-Cas9-Blast_c004	SLC34A2_25664356_0	SLC34A2	939	1094	872	1662	0.798926	1.64837	0.326786
MGH065-1B_CMV-Cas9-Blast_c004	PIK3CA_178916640_1	PIK3CA	981	1361	1372	2068	0.058777	1.64717	1.46104
MGH065-1B_CMV-Cas9-Blast_c004	CDKN2C_51439591_1	CDKN2C	2327	2220	2034	3373	1.64361	1.64702	0.998698
MGH065-1B_CMV-Cas9-Blast_c004	VDR_48272864_0	VDR	2140	2528	2352	3841	0.738685	1.64688	1.07275
MGH065-1B_CMV-Cas9-Blast_c004	MYOM2_2005884_0	MYOM2	1032	1532	1406	2328	-0.228176	1.64666	1.00656
MGH065-1B_CMV-Cas9-Blast_c004	sgTLE2_9	sgTLE2	2251	2300	2448	3495	1.35255	1.64635	1.72299
MGH065-1B_CMV-Cas9-Blast_c004	55148_11_34	55148	1239	1641	1458	2494	0.253851	1.64586	0.848992
MGH065-1B_CMV-Cas9-Blast_c004	3669_2_8	3669	2504	2692	2257	4091	1.13676	1.64584	0.56822
MGH065-1B_CMV-Cas9-Blast_c004	FST_52776700_1	FST	1219	1477	1643	2245	0.63033	1.64543	1.93555
MGH065-1B_CMV-Cas9-Blast_c004	RASGRF1_79350686_1	RASGRF1	1680	1652	1643	2511	1.51399	1.6453	1.39387
MGH065-1B_CMV-Cas9-Blast_c004	8110_3_1	8110	1400	1775	1716	2698	0.438039	1.64515	1.25664
MGH065-1B_CMV-Cas9-Blast_c004	9564_5_2	9564	1944	2077	1780	3157	1.16246	1.64507	0.673675
MGH065-1B_CMV-Cas9-Blast_c004	WDR26_224621608_0	WDR26	74	151	102	230	-1.54961	1.64505	-0.463239
MGH065-1B_CMV-Cas9-Blast_c004	PARP3_51977458_0	PARP3	1158	1301	1152	1978	0.949152	1.64429	0.831149
MGH065-1B_CMV-Cas9-Blast_c004	NOTCH2_120502076_1	NOTCH2	1220	1624	1371	2469	0.231101	1.64419	0.600189
MGH065-1B_CMV-Cas9-Blast_c004	SLC6A19_1201763_1	SLC6A19	1300	1249	1005	1899	1.61129	1.64419	0.368265
MGH065-1B_CMV-Cas9-Blast_c004	DNAJC2_102963059_1	DNAJC2	1469	2119	1452	3222	-0.109902	1.64327	-0.409974
MGH065-1B_CMV-Cas9-Blast_c004	ESRRB_76905700_1	ESRRB	2108	2388	2374	3631	0.912996	1.64321	1.38981
MGH065-1B_CMV-Cas9-Blast_c004	MESP2_90319617_1	MESP2	1639	1550	1681	2357	1.67738	1.64318	1.81063
MGH065-1B_CMV-Cas9-Blast_c004	ANK2_114177000_0	ANK2	2245	2499	2285	3800	0.986939	1.64289	0.98487
MGH065-1B_CMV-Cas9-Blast_c004	ERBB4_213403235_1	ERBB4	1516	1542	1341	2345	1.36875	1.64284	0.74246
MGH065-1B_CMV-Cas9-Blast_c004	VANGL2_160388822_1	VANGL2	1178	1668	1753	2537	-0.0322126	1.64201	1.65748
MGH065-1B_CMV-Cas9-Blast_c004	STRN4_47249431_1	STRN4	1931	1904	1566	2896	1.49946	1.6418	0.471632
MGH065-1B_CMV-Cas9-Blast_c004	PLEKHG4B_161919_1	PLEKHG4B	2702	2555	2781	3886	1.67671	1.64179	1.82691
MGH065-1B_CMV-Cas9-Blast_c004	WDR31_116085386_1	WDR31	1329	1322	1377	2011	1.46206	1.64163	1.61383
MGH065-1B_CMV-Cas9-Blast_c004	NCOA6_33364165_1	NCOA6	802	1153	847	1754	-0.0964281	1.64159	-0.0744102
MGH065-1B_CMV-Cas9-Blast_c004	LAIR1_54868209_0	LAIR1	1556	1681	1360	2557	1.11253	1.64156	0.391814
MGH065-1B_CMV-Cas9-Blast_c004	GPR158_25464543_1	GPR158	2224	2204	1883	3353	1.47711	1.64064	0.654353
MGH065-1B_CMV-Cas9-Blast_c004	ADAMTS10_8665926_0	ADAMTS10	1706	2037	1842	3099	0.688088	1.64061	0.928989
MGH065-1B_CMV-Cas9-Blast_c004	SRY_2655196_1	SRY	554	822	672	1251	-0.230538	1.64007	0.441436
MGH065-1B_CMV-Cas9-Blast_c004	GATA3_8097625_1	GATA3	1747	1902	2218	2894	1.07844	1.64001	2.1586
MGH065-1B_CMV-Cas9-Blast_c004	sgBIRC3_10	sgBIRC3	2059	2742	2180	4172	0.22525	1.63987	0.305449
MGH065-1B_CMV-Cas9-Blast_c004	2852_3_17	2852	799	1165	1059	1773	-0.157896	1.63949	0.953377
MGH065-1B_CMV-Cas9-Blast_c004	PPP2R5B_64701199_1	PPP2R5B	1158	1650	1424	2511	-0.0610676	1.6393	0.702017
MGH065-1B_CMV-Cas9-Blast_c004	ENSG00000146733_21_5793	ENSG00000146733	2004	2298	2106	3497	0.858023	1.6392	0.992295
MGH065-1B_CMV-Cas9-Blast_c004	INO80D_206921074_0	INO80D	958	1295	1177	1971	0.161782	1.63896	0.952108
MGH065-1B_CMV-Cas9-Blast_c004	HNF1A_121416594_0	HNF1A	1777	2169	1843	3301	0.593311	1.63878	0.626116
MGH065-1B_CMV-Cas9-Blast_c004	NCOA5_44699144_1	NCOA5	1432	1908	1720	2904	0.222141	1.63852	0.911952
MGH065-1B_CMV-Cas9-Blast_c004	NCOA2_71087073_0	NCOA2	201	273	164	416	0.145236	1.63801	-1.04133
MGH065-1B_CMV-Cas9-Blast_c004	SP140_231090567_1	SP140	962	1156	992	1760	0.65878	1.63754	0.672985
MGH065-1B_CMV-Cas9-Blast_c004	CTNNB1_41266908_0	CTNNB1	1931	2190	2011	3334	0.903053	1.63723	0.999955
MGH065-1B_CMV-Cas9-Blast_c004	ZNF397_32822746_0	ZNF397	2182	2067	1911	3147	1.66489	1.63688	1.03251
MGH065-1B_CMV-Cas9-Blast_c004	FOXA1_38061914_0	FOXA1	1699	2178	2127	3316	0.384084	1.63683	1.29742
MGH065-1B_CMV-Cas9-Blast_c004	SIX4_61190299_0	SIX4	1232	1481	1458	2255	0.65641	1.6368	1.33631
MGH065-1B_CMV-Cas9-Blast_c004	TP63_189526110_1	TP63	2022	1971	2319	3001	1.54361	1.63665	2.19837
MGH065-1B_CMV-Cas9-Blast_c004	TCF3_1621890_0	TCF3	1257	1450	1214	2208	0.830619	1.63637	0.552533
MGH065-1B_CMV-Cas9-Blast_c004	54587_4_7	54587	2194	2608	2050	3971	0.70324	1.6363	0.246937
MGH065-1B_CMV-Cas9-Blast_c004	sgNKX3-1_4	sgNKX3-1	1764	1936	1787	2948	1.04115	1.63618	1.02403
MGH065-1B_CMV-Cas9-Blast_c004	CLTA_36191053_0	CLTA	1607	1792	1714	2729	0.973397	1.63576	1.19574
MGH065-1B_CMV-Cas9-Blast_c004	ARHGEF10_1806209_1	ARHGEF10	1847	2123	1640	3233	0.845025	1.63572	0.162384
MGH065-1B_CMV-Cas9-Blast_c004	CXXC1_47813195_1	CXXC1	2074	2295	2330	3495	1.00581	1.63556	1.48401
MGH065-1B_CMV-Cas9-Blast_c004	EOMES_27763593_1	EOMES	13	131	129	200	-8.07007	1.6353	1.33665
MGH065-1B_CMV-Cas9-Blast_c004	TLL2_98170149_0	TLL2	1635	2174	1635	3311	0.227924	1.6352	0.0322786
MGH065-1B_CMV-Cas9-Blast_c004	PPFIA4_203022900_1	PPFIA4	3017	2788	2680	4246	1.76845	1.63517	1.21928
MGH065-1B_CMV-Cas9-Blast_c004	ARHGEF4_131688627_1	ARHGEF4	1587	1841	1518	2804	0.805578	1.63506	0.477253
MGH065-1B_CMV-Cas9-Blast_c004	AHR_17338925_0	AHR	331	544	470	829	-0.665829	1.63462	0.703662
MGH065-1B_CMV-Cas9-Blast_c004	sgWDR86_5	sgWDR86	991	1154	1395	1758	0.789272	1.6346	2.32698
MGH065-1B_CMV-Cas9-Blast_c004	sgDPF3_9	sgDPF3	2687	2578	2968	3927	1.60869	1.63418	2.09096
MGH065-1B_CMV-Cas9-Blast_c004	KISS1_204159692_1	KISS1	2017	1884	1858	2870	1.72213	1.63416	1.34221
MGH065-1B_CMV-Cas9-Blast_c004	BAG3_121432148_1	BAG3	919	1111	1006	1693	0.629592	1.63317	0.928459
MGH065-1B_CMV-Cas9-Blast_c004	FLOT2_27209002_0	FLOT2	460	448	473	683	1.54419	1.63316	1.67067
MGH065-1B_CMV-Cas9-Blast_c004	ATAD2_124408557_1	ATAD2	880	1065	1145	1623	0.624866	1.63294	1.75844
MGH065-1B_CMV-Cas9-Blast_c004	2122_3_18	2122	1131	1254	985	1911	0.995197	1.63277	0.240615
MGH065-1B_CMV-Cas9-Blast_c004	SERPINA5_95056434_1	SERPINA5	1396	1726	1585	2631	0.532408	1.63106	0.994218
MGH065-1B_CMV-Cas9-Blast_c004	3070_8_8	3070	955	1264	1137	1927	0.244094	1.6308	0.894128
MGH065-1B_CMV-Cas9-Blast_c004	WDR59_74951897_0	WDR59	296	516	360	787	-0.917762	1.63058	-0.332241
MGH065-1B_CMV-Cas9-Blast_c004	SLC20A2_42329813_1	SLC20A2	1590	1941	2230	2959	0.58574	1.6305	2.07724
MGH065-1B_CMV-Cas9-Blast_c004	ATOH1_94750572_1	ATOH1	911	1090	974	1662	0.670832	1.63022	0.861558
MGH065-1B_CMV-Cas9-Blast_c004	117584_2_7	117584	1184	1101	1131	1679	1.73696	1.62953	1.53489
MGH065-1B_CMV-Cas9-Blast_c004	FGFR1_38287273_1	FGFR1	824	1173	1218	1789	-0.0655824	1.62887	1.5863
MGH065-1B_CMV-Cas9-Blast_c004	IFT80_159995189_1	IFT80	889	866	734	1321	1.53945	1.62856	0.604632
MGH065-1B_CMV-Cas9-Blast_c004	IRF5_128582234_1	IRF5	1279	1601	1164	2442	0.477553	1.62801	-0.138108
MGH065-1B_CMV-Cas9-Blast_c004	CTCFL_56093882_1	CTCFL	843	1309	828	1997	-0.434795	1.62728	-0.811649
MGH065-1B_CMV-Cas9-Blast_c004	SLAMF8_159799749_0	SLAMF8	1453	1804	1662	2752	0.511415	1.62723	1.00613
MGH065-1B_CMV-Cas9-Blast_c004	TEAD2_49862718_1	TEAD2	1052	1505	1156	2296	-0.0883428	1.62715	0.126767
MGH065-1B_CMV-Cas9-Blast_c004	RASGRP1_38805099_0	RASGRP1	1484	1722	1574	2627	0.797614	1.6271	0.967897
MGH065-1B_CMV-Cas9-Blast_c004	56956_2_3	56956	314	553	341	844	-0.964349	1.62702	-0.931881
MGH065-1B_CMV-Cas9-Blast_c004	VAX2_71127889_1	VAX2	1929	1912	1459	2917	1.46448	1.62676	0.0943981
MGH065-1B_CMV-Cas9-Blast_c004	WDR48_39093528_1	WDR48	1561	1550	1559	2365	1.45662	1.62638	1.42984
MGH065-1B_CMV-Cas9-Blast_c004	CBX2_77757702_0	CBX2	1064	1605	1060	2449	-0.313494	1.62618	-0.604492
MGH065-1B_CMV-Cas9-Blast_c004	NET1_5454751_0	NET1	1237	1310	932	1999	1.18376	1.62611	-0.244536
MGH065-1B_CMV-Cas9-Blast_c004	GKN1_69204803_1	GKN1	1526	1367	1561	2086	1.89212	1.626	2.04326
MGH065-1B_CMV-Cas9-Blast_c004	WDR60_158664002_1	WDR60	1624	2261	1586	3450	0.0251993	1.62582	-0.313844
MGH065-1B_CMV-Cas9-Blast_c004	PLAT_42045065_1	PLAT	980	1083	827	1653	1.00276	1.6252	0.0969306
MGH065-1B_CMV-Cas9-Blast_c004	TSC1_135802661_0	TSC1	620	712	657	1087	0.840156	1.62483	1.01182
MGH065-1B_CMV-Cas9-Blast_c004	RAD54B_95419835_1	RAD54B	2194	2381	2405	3634	1.0788	1.62456	1.44857
MGH065-1B_CMV-Cas9-Blast_c004	SETD1B_122243065_0	SETD1B	573	1280	961	1954	-1.97569	1.62416	0.0137288
MGH065-1B_CMV-Cas9-Blast_c004	HSPBAP1_122487612_0	HSPBAP1	1541	1432	1178	2186	1.73527	1.6241	0.455413
MGH065-1B_CMV-Cas9-Blast_c004	PRDM11_45226318_1	PRDM11	1536	2098	2065	3203	0.10394	1.62322	1.32206
MGH065-1B_CMV-Cas9-Blast_c004	ETS1_128350278_1	ETS1	1517	1511	1313	2307	1.44072	1.62317	0.719449
MGH065-1B_CMV-Cas9-Blast_c004	NR1D2_23987073_0	NR1D2	1295	1575	1392	2405	0.59482	1.62254	0.80075
MGH065-1B_CMV-Cas9-Blast_c004	SS18_23670469_1	SS18	1239	1601	1481	2445	0.337869	1.62192	1.02068
MGH065-1B_CMV-Cas9-Blast_c004	sgDPF3_8	sgDPF3	1724	2132	1700	3256	0.523247	1.62154	0.301875
MGH065-1B_CMV-Cas9-Blast_c004	ARID3A_929570_1	ARID3A	1511	1997	1334	3050	0.241741	1.62132	-0.554461
MGH065-1B_CMV-Cas9-Blast_c004	KLK1_51325063_0	KLK1	1408	1718	1480	2624	0.579919	1.62124	0.675613
MGH065-1B_CMV-Cas9-Blast_c004	KLF5_73633722_0	KLF5	2087	1991	1933	3041	1.6215	1.62105	1.25363
MGH065-1B_CMV-Cas9-Blast_c004	DCLK1_36700208_1	DCLK1	1144	1566	1728	2392	0.0930296	1.62101	1.8727
MGH065-1B_CMV-Cas9-Blast_c004	ARNT_150830849_1	ARNT	1993	2567	2909	3921	0.350084	1.62056	2.00122
MGH065-1B_CMV-Cas9-Blast_c004	KMT2C_152027753_0	KMT2C	2313	2419	2159	3695	1.23195	1.62052	0.846062
MGH065-1B_CMV-Cas9-Blast_c004	TP53BP2_223994612_1	TP53BP2	1499	1664	1668	2542	0.979459	1.62034	1.40755
MGH065-1B_CMV-Cas9-Blast_c004	SMAD6_66995817_1	SMAD6	2057	1823	2039	2785	1.93258	1.62006	1.9373
MGH065-1B_CMV-Cas9-Blast_c004	FARP2_242357453_1	FARP2	1127	1527	1080	2333	0.135414	1.61982	-0.279379
MGH065-1B_CMV-Cas9-Blast_c004	FEV_219849001_1	FEV	1817	1587	1838	2425	1.99343	1.6191	2.10491
MGH065-1B_CMV-Cas9-Blast_c004	E2F1_32265247_0	E2F1	1805	2212	1763	3380	0.559348	1.61884	0.297049
MGH065-1B_CMV-Cas9-Blast_c004	TSPAN8_71533569_1	TSPAN8	1550	1759	1731	2688	0.884615	1.61867	1.3167
MGH065-1B_CMV-Cas9-Blast_c004	EHMT1_140611088_0	EHMT1	1656	1723	1804	2633	1.25219	1.61867	1.61651
MGH065-1B_CMV-Cas9-Blast_c004	PLAU_75673408_0	PLAU	2001	2297	1622	3510	0.835967	1.61864	-0.288708
MGH065-1B_CMV-Cas9-Blast_c004	PRPF4B_4021666_1	PRPF4B	1335	1450	1321	2216	1.07013	1.61844	0.943499
MGH065-1B_CMV-Cas9-Blast_c004	F12_176831825_0	F12	2505	2302	1726	3518	1.77747	1.61813	0.000855582
MGH065-1B_CMV-Cas9-Blast_c004	GATA6_19751189_1	GATA6	1186	1372	1173	2097	0.802921	1.61802	0.635908
MGH065-1B_CMV-Cas9-Blast_c004	WDFY4_49937524_1	WDFY4	1648	1870	1795	2858	0.884474	1.61796	1.19563
MGH065-1B_CMV-Cas9-Blast_c004	SEC31A_83812256_1	SEC31A	2012	2440	2658	3729	0.602872	1.61795	1.80759
MGH065-1B_CMV-Cas9-Blast_c004	GNB5_52472027_1	GNB5	866	1334	1110	2039	-0.409026	1.61786	0.504654
MGH065-1B_CMV-Cas9-Blast_c004	ATG13_46685637_0	ATG13	1587	2080	2000	3179	0.274062	1.61779	1.20374
MGH065-1B_CMV-Cas9-Blast_c004	CDYL2_80718795_0	CDYL2	2447	2773	2514	4238	0.889756	1.61777	0.919082
MGH065-1B_CMV-Cas9-Blast_c004	PLAT_42045003_0	PLAT	984	1137	1047	1738	0.807715	1.61777	0.994713
MGH065-1B_CMV-Cas9-Blast_c004	SETD1B_122243753_1	SETD1B	1507	1949	1483	2979	0.33026	1.61749	0.0715551
MGH065-1B_CMV-Cas9-Blast_c004	IFT80_160037639_0	IFT80	980	1290	1129	1972	0.255711	1.61727	0.74833
MGH065-1B_CMV-Cas9-Blast_c004	HACE1_105280932_1	HACE1	1429	1625	1562	2484	0.874751	1.61721	1.20165
MGH065-1B_CMV-Cas9-Blast_c004	C11orf70_101918199_1	C11orf70	2853	2739	2869	4187	1.59103	1.61664	1.61666
MGH065-1B_CMV-Cas9-Blast_c004	PML_74290460_0	PML	2137	2031	2258	3105	1.63355	1.61639	1.9046
MGH065-1B_CMV-Cas9-Blast_c004	WRAP73_3555374_1	WRAP73	1471	1344	1118	2055	1.80013	1.61613	0.501568
MGH065-1B_CMV-Cas9-Blast_c004	THRB_24231761_1	THRB	1464	1561	1609	2387	1.14584	1.61553	1.53773
MGH065-1B_CMV-Cas9-Blast_c004	FZD2_42635498_0	FZD2	1489	1716	1790	2624	0.816691	1.61546	1.59539
MGH065-1B_CMV-Cas9-Blast_c004	FBXW8_117348927_1	FBXW8	1543	1697	1619	2595	1.01455	1.61537	1.16352
MGH065-1B_CMV-Cas9-Blast_c004	ANXA13_124748053_0	ANXA13	1624	1557	1845	2381	1.59556	1.61529	2.21188
MGH065-1B_CMV-Cas9-Blast_c004	KLK10_51522304_1	KLK10	909	1052	871	1609	0.79873	1.61502	0.477985
MGH065-1B_CMV-Cas9-Blast_c004	ACTA2_90703600_1	ACTA2	1488	1653	1596	2528	0.971665	1.61484	1.22086
MGH065-1B_CMV-Cas9-Blast_c004	NXPH3_47656256_1	NXPH3	1165	1566	1366	2395	0.164708	1.61479	0.729725
MGH065-1B_CMV-Cas9-Blast_c004	PYGO2_154933958_1	PYGO2	2155	2675	2398	4091	0.501222	1.61443	0.86136
MGH065-1B_CMV-Cas9-Blast_c004	PIK3CA_178916630_1	PIK3CA	1359	1352	1340	2068	1.43821	1.61428	1.34692
MGH065-1B_CMV-Cas9-Blast_c004	NPAS1_47524893_1	NPAS1	660	1004	1096	1536	-0.358906	1.61377	1.81342
MGH065-1B_CMV-Cas9-Blast_c004	HSD17B2_82069138_1	HSD17B2	1464	1359	1407	2079	1.73077	1.61358	1.5572
MGH065-1B_CMV-Cas9-Blast_c004	RASGRF2_80256609_0	RASGRF2	907	1149	963	1758	0.414482	1.61308	0.535045
MGH065-1B_CMV-Cas9-Blast_c004	BHLHE40_5021460_0	BHLHE40	1793	1910	2234	2922	1.1477	1.61308	2.14679
MGH065-1B_CMV-Cas9-Blast_c004	LAMP1_113960908_1	LAMP1	2042	2025	1475	3098	1.45058	1.61292	-0.1441
MGH065-1B_CMV-Cas9-Blast_c004	29933_4_177	29933	973	1062	573	1625	1.04474	1.61286	-1.59355
MGH065-1B_CMV-Cas9-Blast_c004	CDC37_10504055_1	CDC37	667	1028	677	1573	-0.415046	1.61283	-0.630392
MGH065-1B_CMV-Cas9-Blast_c004	SMARCC2_56583232_1	SMARCC2	938	824	898	1261	1.96322	1.61265	1.80415
MGH065-1B_CMV-Cas9-Blast_c004	CR2_207643300_1	CR2	2439	2974	2411	4550	0.575055	1.61249	0.373013
MGH065-1B_CMV-Cas9-Blast_c004	MNX1_156802953_0	MNX1	712	820	726	1255	0.81711	1.61218	0.799516
MGH065-1B_CMV-Cas9-Blast_c004	ACVR1_158636979_1	ACVR1	793	952	1200	1457	0.641185	1.61197	2.50713
MGH065-1B_CMV-Cas9-Blast_c004	sgTLE2_10	sgTLE2	756	1052	872	1610	0.0163423	1.61194	0.480527
MGH065-1B_CMV-Cas9-Blast_c004	RNF43_56492921_0	RNF43	627	763	619	1168	0.583464	1.61133	0.376431
MGH065-1B_CMV-Cas9-Blast_c004	TCF20_42611254_0	TCF20	1304	1559	1154	2386	0.657718	1.61125	-0.0676035
MGH065-1B_CMV-Cas9-Blast_c004	SAP30_174292634_1	SAP30	1679	1670	1491	2556	1.43626	1.61095	0.838443
MGH065-1B_CMV-Cas9-Blast_c004	HOXD4_177016633_1	HOXD4	554	757	614	1159	0.0927585	1.61056	0.374648
MGH065-1B_CMV-Cas9-Blast_c004	sgSMARCA1_9	sgSMARCA1	2092	2612	2585	3998	0.472982	1.61029	1.33587
MGH065-1B_CMV-Cas9-Blast_c004	STK10_171583713_1	STK10	921	926	893	1418	1.38915	1.60926	1.20971
MGH065-1B_CMV-Cas9-Blast_c004	RASGRP2_64507118_1	RASGRP2	1617	2013	1556	3082	0.484561	1.60913	0.139501
MGH065-1B_CMV-Cas9-Blast_c004	TBX20_35289598_1	TBX20	1944	1924	1383	2946	1.45538	1.60872	-0.212173
MGH065-1B_CMV-Cas9-Blast_c004	FOSB_45971881_0	FOSB	2028	2519	2319	3857	0.493484	1.60858	0.984284
MGH065-1B_CMV-Cas9-Blast_c004	TSC2_2103357_1	TSC2	1148	1637	1572	2507	-0.0910239	1.60799	1.18793
MGH065-1B_CMV-Cas9-Blast_c004	sgKIAA1967_6	sgKIAA1967	1088	1155	1020	1769	1.15804	1.60797	0.782887
MGH065-1B_CMV-Cas9-Blast_c004	PHF3_64394461_0	PHF3	1813	2230	2509	3415	0.534445	1.60793	1.95409
MGH065-1B_CMV-Cas9-Blast_c004	SMARCB1_24129436_1	SMARCB1	673	1042	1388	1596	-0.438618	1.60791	2.77024
MGH065-1B_CMV-Cas9-Blast_c004	WDR34_131403055_1	WDR34	672	558	566	855	2.19667	1.60744	1.45212
MGH065-1B_CMV-Cas9-Blast_c004	SMARCD3_150945638_0	SMARCD3	2372	2105	1821	3224	1.91603	1.60733	0.68222
MGH065-1B_CMV-Cas9-Blast_c004	7091_7_3	7091	739	1019	669	1561	0.0509711	1.60722	-0.650798
MGH065-1B_CMV-Cas9-Blast_c004	MBD3L1_8953369_1	MBD3L1	2227	2366	2086	3624	1.15368	1.60689	0.773549
MGH065-1B_CMV-Cas9-Blast_c004	AFF4_132272816_1	AFF4	1388	1713	1428	2624	0.519362	1.60679	0.502638
MGH065-1B_CMV-Cas9-Blast_c004	BTNL9_180474997_1	BTNL9	2945	3363	2924	5151	0.847902	1.60677	0.705971
MGH065-1B_CMV-Cas9-Blast_c004	PRDM12_133540081_1	PRDM12	874	1062	967	1627	0.585498	1.60676	0.929628
MGH065-1B_CMV-Cas9-Blast_c004	ITSN1_35124144_0	ITSN1	2269	3020	2640	4626	0.198989	1.60644	0.731811
MGH065-1B_CMV-Cas9-Blast_c004	SOX8_1032007_1	SOX8	1506	1547	1797	2370	1.29583	1.60631	2.10678
MGH065-1B_CMV-Cas9-Blast_c004	AKNA_117143578_1	AKNA	1931	1641	1412	2514	2.09843	1.60626	0.655315
MGH065-1B_CMV-Cas9-Blast_c004	CXCR6_45988209_0	CXCR6	1179	1417	1163	2171	0.631033	1.60605	0.426754
MGH065-1B_CMV-Cas9-Blast_c004	TGFBR1_101867520_0	TGFBR1	1512	1511	1439	2315	1.41208	1.60601	1.14584
MGH065-1B_CMV-Cas9-Blast_c004	DCAF8L1_27999302_1	DCAF8L1	1078	1289	968	1975	0.652611	1.60589	-0.00289118
MGH065-1B_CMV-Cas9-Blast_c004	BLCAP_36147493_1	BLCAP	1423	1727	1302	2646	0.589423	1.60574	0.0155358
MGH065-1B_CMV-Cas9-Blast_c004	ARHGEF10L_17942626_1	ARHGEF10L	1914	1599	1171	2450	2.17019	1.60559	-0.124939
MGH065-1B_CMV-Cas9-Blast_c004	KIAA2026_6007756_1	KIAA2026	748	952	666	1459	0.388234	1.60517	-0.345703
MGH065-1B_CMV-Cas9-Blast_c004	FOS_75745713_1	FOS	1002	1138	1253	1744	0.869834	1.60504	1.84651
MGH065-1B_CMV-Cas9-Blast_c004	MSX1_4861637_0	MSX1	1286	1168	1274	1790	1.81571	1.60493	1.80096
MGH065-1B_CMV-Cas9-Blast_c004	SOX11_5832860_1	SOX11	1127	1292	1028	1980	0.830031	1.60488	0.275626
MGH065-1B_CMV-Cas9-Blast_c004	RXRB_33168225_0	RXRB	1513	1393	1146	2135	1.7576	1.60428	0.436438
MGH065-1B_CMV-Cas9-Blast_c004	FBXO10_37537881_0	FBXO10	2038	2507	2734	3842	0.530811	1.60423	1.79954
MGH065-1B_CMV-Cas9-Blast_c004	FXYD5_35655106_0	FXYD5	1751	1911	1550	2929	1.03722	1.60381	0.367149
MGH065-1B_CMV-Cas9-Blast_c004	MAFA_144512411_0	MAFA	997	1494	1430	2290	-0.304502	1.60376	1.16802
MGH065-1B_CMV-Cas9-Blast_c004	MEIS2_37388555_0	MEIS2	1394	1216	1297	1864	1.98555	1.60371	1.69155
MGH065-1B_CMV-Cas9-Blast_c004	GSC_95236301_0	GSC	1873	2166	2107	3320	0.791758	1.60346	1.24588
MGH065-1B_CMV-Cas9-Blast_c004	RXRA_137293583_0	RXRA	1951	2068	2157	3170	1.16028	1.60317	1.58301
MGH065-1B_CMV-Cas9-Blast_c004	3164_2_10	3164	2765	2413	2843	3699	1.98316	1.60284	2.17218
MGH065-1B_CMV-Cas9-Blast_c004	CAPN1_64951004_1	CAPN1	1393	1609	1685	2467	0.795825	1.60221	1.60147
MGH065-1B_CMV-Cas9-Blast_c004	CDKN2B_22008843_1	CDKN2B	1657	1821	1796	2792	1.00646	1.60217	1.31136
MGH065-1B_CMV-Cas9-Blast_c004	sgTPT1_3	sgTPT1	1409	2089	1545	3203	-0.261379	1.6019	-0.0811157
MGH065-1B_CMV-Cas9-Blast_c004	SAP30_174292449_1	SAP30	2017	1929	1906	2958	1.59424	1.60143	1.31947
MGH065-1B_CMV-Cas9-Blast_c004	CLINT1_157233078_1	CLINT1	1465	1747	1557	2679	0.660069	1.60137	0.820554
MGH065-1B_CMV-Cas9-Blast_c004	WDR78_67390489_1	WDR78	1748	1927	1628	2955	0.992533	1.60132	0.56185
MGH065-1B_CMV-Cas9-Blast_c004	HAND2_174450346_0	HAND2	1460	1724	1570	2644	0.701282	1.60087	0.924385
MGH065-1B_CMV-Cas9-Blast_c004	LRRC34_169514667_0	LRRC34	1760	2129	1845	3265	0.599051	1.60087	0.684414
MGH065-1B_CMV-Cas9-Blast_c004	SMAD7_46476283_1	SMAD7	743	942	1001	1445	0.400677	1.60064	1.67042
MGH065-1B_CMV-Cas9-Blast_c004	ITPKC_41223358_1	ITPKC	697	912	957	1399	0.267274	1.60064	1.60955
MGH065-1B_CMV-Cas9-Blast_c004	ANXA4_70031749_1	ANXA4	1415	1973	1435	3026	-0.0026724	1.60055	-0.163297
MGH065-1B_CMV-Cas9-Blast_c004	ESR2_64749661_0	ESR2	2095	2025	1761	3106	1.54814	1.60013	0.700562
MGH065-1B_CMV-Cas9-Blast_c004	FZD1_90894960_1	FZD1	1908	1985	1826	3045	1.23628	1.59957	0.971835
MGH065-1B_CMV-Cas9-Blast_c004	FDXR_72862655_0	FDXR	1936	1998	1826	3065	1.27024	1.59947	0.940163
MGH065-1B_CMV-Cas9-Blast_c004	SOX11_5832918_1	SOX11	452	649	462	996	-0.126034	1.59921	-0.266442
MGH065-1B_CMV-Cas9-Blast_c004	MEIS2_37391684_1	MEIS2	1717	1943	1807	2981	0.879685	1.59888	1.02401
MGH065-1B_CMV-Cas9-Blast_c004	SLC8B1_113756806_1	SLC8B1	1223	1542	1371	2366	0.421925	1.59864	0.806326
MGH065-1B_CMV-Cas9-Blast_c004	PTGER2_52781343_0	PTGER2	2461	2603	2493	3994	1.16503	1.59814	1.16541
MGH065-1B_CMV-Cas9-Blast_c004	SMURF2_62559049_1	SMURF2	1491	2110	1763	3238	-0.0679529	1.5976	0.504696
MGH065-1B_CMV-Cas9-Blast_c004	1048_3_8	1048	1838	2473	2385	3795	0.145628	1.59756	1.19844
MGH065-1B_CMV-Cas9-Blast_c004	KCNG4_84270769_1	KCNG4	2317	2087	1813	3203	1.84437	1.59716	0.69254
MGH065-1B_CMV-Cas9-Blast_c004	ZFHX3_72994040_0	ZFHX3	683	927	828	1423	0.109448	1.59716	0.827372
MGH065-1B_CMV-Cas9-Blast_c004	WDR63_85559221_1	WDR63	1534	1374	1511	2109	1.86783	1.59695	1.83278
MGH065-1B_CMV-Cas9-Blast_c004	ETS1_128359353_1	ETS1	2826	2484	2529	3813	1.94702	1.5961	1.45915
MGH065-1B_CMV-Cas9-Blast_c004	ZCWPW2_28454707_1	ZCWPW2	1349	1416	1417	2174	1.1953	1.5957	1.37532
MGH065-1B_CMV-Cas9-Blast_c004	OSBPL1A_21894256_0	OSBPL1A	1744	1956	1960	3003	0.914603	1.59548	1.38156
MGH065-1B_CMV-Cas9-Blast_c004	283208_1_1	283208	916	1208	789	1855	0.228884	1.59499	-0.688068
MGH065-1B_CMV-Cas9-Blast_c004	LMO7_76374891_0	LMO7	986	1262	1060	1938	0.355173	1.59473	0.527539
MGH065-1B_CMV-Cas9-Blast_c004	TAX1BP1_27824869_1	TAX1BP1	1261	1630	1581	2503	0.313093	1.59466	1.22327
MGH065-1B_CMV-Cas9-Blast_c004	P3H1_43232328_0	P3H1	1410	2267	1761	3481	-0.610835	1.5946	0.149107
MGH065-1B_CMV-Cas9-Blast_c004	POLB_42196198_1	POLB	1529	1953	1682	2999	0.363277	1.59448	0.648169
MGH065-1B_CMV-Cas9-Blast_c004	sgSEC13_2	sgSEC13	1354	2186	1846	3357	-0.628779	1.59407	0.552596
MGH065-1B_CMV-Cas9-Blast_c004	PRMT3_20417471_1	PRMT3	1831	2096	2087	3219	0.826568	1.59378	1.34921
MGH065-1B_CMV-Cas9-Blast_c004	HDAC9_18201965_0	HDAC9	1216	1336	1327	2052	1.00049	1.59378	1.33734
MGH065-1B_CMV-Cas9-Blast_c004	EHMT1_140611096_1	EHMT1	1795	2109	1667	3239	0.716271	1.59372	0.232391
MGH065-1B_CMV-Cas9-Blast_c004	124997_2_13	124997	1964	2269	1621	3485	0.787218	1.59328	-0.257108
MGH065-1B_CMV-Cas9-Blast_c004	FGFR3_1803372_0	FGFR3	965	1559	1115	2395	-0.632371	1.59258	-0.25205
MGH065-1B_CMV-Cas9-Blast_c004	125488_3_4	125488	1048	1264	1312	1942	0.604508	1.59236	1.54887
MGH065-1B_CMV-Cas9-Blast_c004	NPAS1_47524398_0	NPAS1	622	777	853	1194	0.456423	1.59229	1.81963
MGH065-1B_CMV-Cas9-Blast_c004	sgMKX_8	sgMKX	776	1124	737	1727	-0.170177	1.59225	-0.67176
MGH065-1B_CMV-Cas9-Blast_c004	CXCR6_45988056_0	CXCR6	1288	1467	1472	2254	0.846434	1.59192	1.38467
MGH065-1B_CMV-Cas9-Blast_c004	MAP3K9_71275635_0	MAP3K9	1549	1442	1475	2216	1.69948	1.59102	1.47676
MGH065-1B_CMV-Cas9-Blast_c004	WDR45_48933252_0	WDR45	1765	2113	1882	3247	0.634471	1.59089	0.8072
MGH065-1B_CMV-Cas9-Blast_c004	CTSB_11710937_0	CTSB	1950	2124	2026	3264	1.03436	1.59073	1.13856
MGH065-1B_CMV-Cas9-Blast_c004	BARX1_96715451_0	BARX1	2174	2795	2657	4295	0.332307	1.5907	1.12207
MGH065-1B_CMV-Cas9-Blast_c004	AQP4_24442419_1	AQP4	2667	3067	2822	4713	0.804394	1.59062	0.964176
MGH065-1B_CMV-Cas9-Blast_c004	137994_4_9	137994	1666	1710	1199	2628	1.28572	1.59055	-0.349963
MGH065-1B_CMV-Cas9-Blast_c004	HR_21986359_0	HR	1181	1326	1253	2038	0.905871	1.59048	1.09298
MGH065-1B_CMV-Cas9-Blast_c004	NME1-NME2_49245659_1	NME1-NME2	117	81	16	125	2.93766	1.59036	-6.24826
MGH065-1B_CMV-Cas9-Blast_c004	SLC39A6_33706321_0	SLC39A6	1691	1819	1370	2796	1.08639	1.58963	-0.00502901
MGH065-1B_CMV-Cas9-Blast_c004	MAGEC3_140926142_1	MAGEC3	2475	3022	2485	4645	0.549583	1.5894	0.419274
MGH065-1B_CMV-Cas9-Blast_c004	1102_6_2	1102	1987	2493	2457	3832	0.43455	1.58939	1.29537
MGH065-1B_CMV-Cas9-Blast_c004	IRF2_185329408_1	IRF2	1180	1461	1396	2246	0.490821	1.58923	1.1455
MGH065-1B_CMV-Cas9-Blast_c004	SEMA5A_9224985_0	SEMA5A	2063	2459	2035	3780	0.651329	1.58905	0.449909
MGH065-1B_CMV-Cas9-Blast_c004	NNMT_114168833_1	NNMT	1851	2222	1887	3416	0.621024	1.58866	0.574558
MGH065-1B_CMV-Cas9-Blast_c004	ITSN1_35186226_0	ITSN1	788	1142	860	1756	-0.175756	1.58844	-0.00629487
MGH065-1B_CMV-Cas9-Blast_c004	SLC35E1_16682887_0	SLC35E1	1236	1518	1118	2334	0.524335	1.58839	-0.114253
MGH065-1B_CMV-Cas9-Blast_c004	DPF2_65107944_1	DPF2	690	1047	985	1610	-0.370075	1.58834	1.06959
MGH065-1B_CMV-Cas9-Blast_c004	L3MBTL4_6264014_1	L3MBTL4	1657	1944	1827	2989	0.717754	1.58814	1.06428
MGH065-1B_CMV-Cas9-Blast_c004	SSRP1_57102049_1	SSRP1	993	2087	1601	3209	-1.75022	1.58788	0.0820281
MGH065-1B_CMV-Cas9-Blast_c004	CORO2B_68937575_1	CORO2B	2287	2427	2333	3732	1.14189	1.58748	1.1728
MGH065-1B_CMV-Cas9-Blast_c004	CDC37_10506692_1	CDC37	871	1282	1204	1972	-0.24321	1.58644	1.05932
MGH065-1B_CMV-Cas9-Blast_c004	sgILF3_5	sgILF3	1000	1412	1217	2172	-0.0677922	1.58624	0.643987
MGH065-1B_CMV-Cas9-Blast_c004	RARB_25470351_1	RARB	1140	1395	1204	2146	0.537705	1.58591	0.65031
MGH065-1B_CMV-Cas9-Blast_c004	IRF8_85942719_1	IRF8	1743	2053	1877	3158	0.699061	1.58588	0.928792
MGH065-1B_CMV-Cas9-Blast_c004	sgJHDM1D_8	sgJHDM1D	1292	1722	1338	2649	0.175836	1.58575	0.141948
MGH065-1B_CMV-Cas9-Blast_c004	SLC4A4_72121006_1	SLC4A4	1594	1603	1496	2466	1.36811	1.5857	1.02804
MGH065-1B_CMV-Cas9-Blast_c004	RAB3GAP1_135810021_1	RAB3GAP1	1302	1876	1383	2886	-0.154372	1.5855	-0.112625
MGH065-1B_CMV-Cas9-Blast_c004	SUV39H2_14941583_1	SUV39H2	1871	2086	2014	3209	0.931236	1.5855	1.19204
MGH065-1B_CMV-Cas9-Blast_c004	NCOA6_33364131_1	NCOA6	1463	1554	1400	2391	1.13586	1.58495	0.856706
MGH065-1B_CMV-Cas9-Blast_c004	VAV3_108507303_0	VAV3	2354	2468	2728	3797	1.19102	1.58491	1.84592
MGH065-1B_CMV-Cas9-Blast_c004	WDR17_177032747_1	WDR17	2225	2321	2187	3571	1.21227	1.58474	1.07354
MGH065-1B_CMV-Cas9-Blast_c004	CTGF_132272102_1	CTGF	1709	1912	1726	2942	0.915679	1.58444	0.8659
MGH065-1B_CMV-Cas9-Blast_c004	CLEC1A_10241764_1	CLEC1A	1107	1258	1272	1936	0.849397	1.58411	1.41412
MGH065-1B_CMV-Cas9-Blast_c004	TMLHE_154774908_0	TMLHE	1528	1607	1728	2473	1.1771	1.584	1.7116
MGH065-1B_CMV-Cas9-Blast_c004	54587_3_9	54587	2134	2292	2442	3527	1.08796	1.58388	1.66702
MGH065-1B_CMV-Cas9-Blast_c004	7753_6_3	7753	870	1239	760	1907	-0.106168	1.58351	-1.00279
MGH065-1B_CMV-Cas9-Blast_c004	SLC1A2_35333815_1	SLC1A2	1971	1846	1469	2841	1.66746	1.58351	0.255148
MGH065-1B_CMV-Cas9-Blast_c004	NSUN2_6633024_1	NSUN2	722	890	759	1370	0.505003	1.58348	0.590371
MGH065-1B_CMV-Cas9-Blast_c004	GPC3_133119427_1	GPC3	944	1352	1067	2081	-0.130442	1.58321	0.215002
MGH065-1B_CMV-Cas9-Blast_c004	54623_1_14	54623	908	1476	1249	2272	-0.666761	1.5828	0.551754
MGH065-1B_CMV-Cas9-Blast_c004	MFSD4_205549018_1	MFSD4	1391	1797	1646	2766	0.305339	1.58279	0.934792
MGH065-1B_CMV-Cas9-Blast_c004	sgPHF19_9	sgPHF19	1228	1999	2005	3077	-0.673405	1.58257	1.37359
MGH065-1B_CMV-Cas9-Blast_c004	DNAJC5_62560867_0	DNAJC5	314	485	319	747	-0.447846	1.58227	-0.663561
MGH065-1B_CMV-Cas9-Blast_c004	ASF1B_14247264_1	ASF1B	763	1123	1064	1729	-0.246548	1.5821	1.0977
MGH065-1B_CMV-Cas9-Blast_c004	8031_3_8	8031	2949	3013	3547	4638	1.29794	1.58209	2.14802
MGH065-1B_CMV-Cas9-Blast_c004	SMARCC2_56583156_1	SMARCC2	1120	1488	1156	2291	0.185964	1.58165	0.137313
MGH065-1B_CMV-Cas9-Blast_c004	TAF3_7860736_1	TAF3	505	1169	1116	1800	-2.16226	1.58156	1.13376
MGH065-1B_CMV-Cas9-Blast_c004	LCN9_138556044_0	LCN9	1933	1862	1282	2867	1.54646	1.58112	-0.447391
MGH065-1B_CMV-Cas9-Blast_c004	PCNA_5100329_1	PCNA	1415	1773	1503	2730	0.433224	1.5811	0.558613
MGH065-1B_CMV-Cas9-Blast_c004	HEY2_126075671_1	HEY2	1647	1734	1790	2670	1.17003	1.58102	1.51132
MGH065-1B_CMV-Cas9-Blast_c004	ATOH7_69991169_1	ATOH7	1165	1365	1118	2102	0.717227	1.58086	0.392184
MGH065-1B_CMV-Cas9-Blast_c004	HK1_71103662_1	HK1	2981	2903	3103	4470	1.49989	1.58064	1.67953
MGH065-1B_CMV-Cas9-Blast_c004	NR1H2_50881054_1	NR1H2	1247	1481	1692	2281	0.659092	1.57996	2.00073
MGH065-1B_CMV-Cas9-Blast_c004	KLK10_51522339_0	KLK10	1511	1505	1699	2318	1.4038	1.57987	1.94286
MGH065-1B_CMV-Cas9-Blast_c004	ATF1_51189772_1	ATF1	1245	1577	1067	2429	0.386116	1.5796	-0.533
MGH065-1B_CMV-Cas9-Blast_c004	SETDB2_50050952_0	SETDB2	1980	2290	2030	3527	0.770839	1.57955	0.77318
MGH065-1B_CMV-Cas9-Blast_c004	POU1F1_87313617_0	POU1F1	1656	2051	1772	3159	0.480957	1.57948	0.648824
MGH065-1B_CMV-Cas9-Blast_c004	PHF20_34389467_1	PHF20	1604	2045	1586	3150	0.357975	1.5791	0.126279
MGH065-1B_CMV-Cas9-Blast_c004	ZFHX4_77616537_1	ZFHX4	2025	2491	1968	3837	0.509233	1.57894	0.215561
MGH065-1B_CMV-Cas9-Blast_c004	MLX_40720887_1	MLX	1632	2142	2033	3300	0.234241	1.57818	1.10218
MGH065-1B_CMV-Cas9-Blast_c004	CSPG4_75970175_0	CSPG4	1802	2055	1671	3166	0.82928	1.57816	0.354268
MGH065-1B_CMV-Cas9-Blast_c004	HOXC12_54348895_1	HOXC12	366	482	320	743	0.222073	1.57815	-0.622513
MGH065-1B_CMV-Cas9-Blast_c004	STAT3_40500523_0	STAT3	842	1298	941	2000	-0.446173	1.57801	-0.200496
MGH065-1B_CMV-Cas9-Blast_c004	ALKBH2_109530436_1	ALKBH2	702	1000	886	1541	-0.111717	1.57787	0.769368
MGH065-1B_CMV-Cas9-Blast_c004	TLE3_70352941_1	TLE3	1202	1642	1339	2530	0.0648485	1.57782	0.367912
MGH065-1B_CMV-Cas9-Blast_c004	RERG_15264329_0	RERG	2499	2530	2385	3898	1.33295	1.57775	1.06888
MGH065-1B_CMV-Cas9-Blast_c004	ADARB1_46595662_1	ADARB1	3004	3009	2724	4636	1.37802	1.57764	0.872891
MGH065-1B_CMV-Cas9-Blast_c004	SMYD2_214454617_0	SMYD2	2184	1808	1931	2786	2.18471	1.57732	1.67232
MGH065-1B_CMV-Cas9-Blast_c004	POU1F1_87322567_1	POU1F1	1825	2226	2049	3430	0.543815	1.5773	0.953164
MGH065-1B_CMV-Cas9-Blast_c004	PGBD5_230492946_0	PGBD5	299	454	287	700	-0.379626	1.57723	-0.859393
MGH065-1B_CMV-Cas9-Blast_c004	FPR1_52250007_0	FPR1	1544	1449	1739	2233	1.65344	1.57713	2.23613
MGH065-1B_CMV-Cas9-Blast_c004	MAFB_39317298_0	MAFB	1078	1203	1507	1854	0.92028	1.57711	2.4433
MGH065-1B_CMV-Cas9-Blast_c004	2263_1_1	2263	1808	2284	2354	3520	0.394511	1.57639	1.4991
MGH065-1B_CMV-Cas9-Blast_c004	ITCH_33001602_1	ITCH	1774	2184	1748	3366	0.503583	1.57626	0.275802
MGH065-1B_CMV-Cas9-Blast_c004	ADCY2_7695914_1	ADCY2	1479	1341	1252	2067	1.79843	1.57619	1.02078
MGH065-1B_CMV-Cas9-Blast_c004	157848_2_3	157848	997	1145	1259	1765	0.797992	1.57609	1.81172
MGH065-1B_CMV-Cas9-Blast_c004	MAFA_144512560_1	MAFA	1474	1422	1298	2192	1.5355	1.57578	0.911236
MGH065-1B_CMV-Cas9-Blast_c004	CNTNAP2_146805421_0	CNTNAP2	1208	1396	1271	2152	0.771096	1.57562	0.898673
MGH065-1B_CMV-Cas9-Blast_c004	NFIB_14307501_0	NFIB	1667	1416	1417	2183	2.0738	1.57522	1.35533
MGH065-1B_CMV-Cas9-Blast_c004	ADTRP_11770302_1	ADTRP	3256	2696	3007	4156	2.18201	1.57503	1.87989
MGH065-1B_CMV-Cas9-Blast_c004	LAMA5_60937487_1	LAMA5	2571	2788	2667	4298	1.03953	1.5748	1.13686
MGH065-1B_CMV-Cas9-Blast_c004	PLEKHG6_6427122_1	PLEKHG6	1708	1567	1656	2416	1.74727	1.57467	1.61856
MGH065-1B_CMV-Cas9-Blast_c004	SRCAP_30718518_1	SRCAP	1972	1825	2025	2814	1.71004	1.57413	1.85386
MGH065-1B_CMV-Cas9-Blast_c004	EGR2_64574189_1	EGR2	1128	1413	1324	2179	0.428307	1.5738	1.03592
MGH065-1B_CMV-Cas9-Blast_c004	ZNF350_52471847_1	ZNF350	1445	1494	1349	2304	1.24039	1.57354	0.856548
MGH065-1B_CMV-Cas9-Blast_c004	ALPPL2_233272662_1	ALPPL2	2012	2064	1789	3183	1.27329	1.57327	0.658388
MGH065-1B_CMV-Cas9-Blast_c004	55884_2_10	55884	2374	2457	2191	3789	1.23578	1.57322	0.795689
MGH065-1B_CMV-Cas9-Blast_c004	MAFA_144512464_0	MAFA	1614	1645	1229	2537	1.3007	1.57317	-0.0599822
MGH065-1B_CMV-Cas9-Blast_c004	1107_7_2	1107	2172	2813	2834	4338	0.286222	1.57313	1.38586
MGH065-1B_CMV-Cas9-Blast_c004	TCF12_57524525_1	TCF12	1255	1200	977	1851	1.57056	1.57276	0.35549
MGH065-1B_CMV-Cas9-Blast_c004	TRIM32_119460456_1	TRIM32	1886	1901	1676	2932	1.34732	1.57272	0.740192
MGH065-1B_CMV-Cas9-Blast_c004	ALPI_233321624_1	ALPI	1932	2076	1875	3202	1.07631	1.5725	0.856694
MGH065-1B_CMV-Cas9-Blast_c004	282809_2_11	282809	1489	1648	1400	2542	0.951124	1.57244	0.560459
MGH065-1B_CMV-Cas9-Blast_c004	SAE1_47634285_1	SAE1	1533	1976	1541	3048	0.305709	1.57216	0.146319
MGH065-1B_CMV-Cas9-Blast_c004	SP140_231101841_1	SP140	796	1135	1358	1751	-0.120951	1.5721	2.21628
MGH065-1B_CMV-Cas9-Blast_c004	SRF_43139629_1	SRF	992	1513	1065	2334	-0.40636	1.57204	-0.349075
MGH065-1B_CMV-Cas9-Blast_c004	FDXR_72868190_0	FDXR	1557	1461	1244	2254	1.6493	1.5716	0.570833
MGH065-1B_CMV-Cas9-Blast_c004	SRY_2655366_1	SRY	2103	1977	1840	3050	1.64133	1.57141	1.00084
MGH065-1B_CMV-Cas9-Blast_c004	MMP10_102649407_1	MMP10	2273	2780	2453	4289	0.526777	1.57095	0.742379
MGH065-1B_CMV-Cas9-Blast_c004	SRY_2655356_1	SRY	975	1381	1101	2131	-0.0942414	1.57069	0.251818
MGH065-1B_CMV-Cas9-Blast_c004	ARHGEF38_106580406_1	ARHGEF38	2525	2599	2229	4010	1.25681	1.57069	0.604591
MGH065-1B_CMV-Cas9-Blast_c004	EHMT1_140611575_0	EHMT1	1342	1602	1665	2472	0.629372	1.57056	1.53393
MGH065-1B_CMV-Cas9-Blast_c004	IKZF1_50358667_1	IKZF1	1363	1469	1561	2267	1.06165	1.57016	1.64076
MGH065-1B_CMV-Cas9-Blast_c004	TDRD3_61034594_1	TDRD3	1485	1688	1787	2605	0.836076	1.56994	1.62243
MGH065-1B_CMV-Cas9-Blast_c004	25897_12_30	25897	1441	1577	1478	2434	0.996248	1.5694	1.03268
MGH065-1B_CMV-Cas9-Blast_c004	RPS6KB1_57970616_1	RPS6KB1	1935	1980	1803	3056	1.2805	1.56918	0.893079
MGH065-1B_CMV-Cas9-Blast_c004	FERMT2_53345367_1	FERMT2	1724	1678	1362	2590	1.49227	1.56912	0.336887
MGH065-1B_CMV-Cas9-Blast_c004	NPAS4_66188708_0	NPAS4	2048	2613	2203	4033	0.34607	1.56896	0.520164
MGH065-1B_CMV-Cas9-Blast_c004	KLF9_73027973_1	KLF9	1127	1499	1243	2314	0.170037	1.56863	0.439861
MGH065-1B_CMV-Cas9-Blast_c004	SOX11_5832902_0	SOX11	1971	2229	1684	3441	0.856087	1.5681	-0.0112241
MGH065-1B_CMV-Cas9-Blast_c004	GATA2_128205762_0	GATA2	1110	1068	1200	1649	1.54015	1.5681	1.90844
MGH065-1B_CMV-Cas9-Blast_c004	KCTD3_215768752_0	KCTD3	1616	1664	1636	2569	1.25287	1.56795	1.26275
MGH065-1B_CMV-Cas9-Blast_c004	VAV1_6822266_1	VAV1	1782	2276	2017	3514	0.340413	1.56746	0.759969
MGH065-1B_CMV-Cas9-Blast_c004	IKBKE_206649645_1	IKBKE	2118	2206	1875	3406	1.20393	1.56737	0.557884
MGH065-1B_CMV-Cas9-Blast_c004	AP2M1_183894765_0	AP2M1	906	1518	1286	2344	-0.808188	1.5672	0.542004
MGH065-1B_CMV-Cas9-Blast_c004	RUNX2_45390596_1	RUNX2	1055	1198	1175	1850	0.838154	1.56717	1.25033
MGH065-1B_CMV-Cas9-Blast_c004	EDN1_12292644_0	EDN1	1157	1277	1309	1972	0.958357	1.56707	1.46365
MGH065-1B_CMV-Cas9-Blast_c004	KIAA1377_101786043_1	KIAA1377	794	911	877	1407	0.794331	1.56694	1.15997
MGH065-1B_CMV-Cas9-Blast_c004	MAFF_38609864_1	MAFF	491	637	598	984	0.275091	1.56685	1.03849
MGH065-1B_CMV-Cas9-Blast_c004	RXRA_137300845_1	RXRA	974	1433	1340	2213	-0.25845	1.5667	1.01911
MGH065-1B_CMV-Cas9-Blast_c004	LMX1A_165322416_1	LMX1A	2293	2172	1966	3354	1.60521	1.56665	0.861552
MGH065-1B_CMV-Cas9-Blast_c004	DAZAP2_51634157_0	DAZAP2	1526	1716	1638	2650	0.878844	1.56658	1.11849
MGH065-1B_CMV-Cas9-Blast_c004	GJB2_20763481_0	GJB2	1989	2236	2136	3453	0.879834	1.56638	1.12198
MGH065-1B_CMV-Cas9-Blast_c004	UTP18_49338034_1	UTP18	1709	2030	1858	3135	0.646618	1.56627	0.914945
MGH065-1B_CMV-Cas9-Blast_c004	SETD5_9483322_1	SETD5	2026	2028	2116	3132	1.37105	1.56613	1.54852
MGH065-1B_CMV-Cas9-Blast_c004	SIK2_111571653_1	SIK2	1658	1739	1437	2686	1.17291	1.56567	0.420047
MGH065-1B_CMV-Cas9-Blast_c004	ATAT1_30596127_1	ATAT1	1079	1305	1225	2016	0.569543	1.56517	1.0362
MGH065-1B_CMV-Cas9-Blast_c004	SDHA_233693_0	SDHA	1273	1663	1032	2569	0.242977	1.56497	-0.965336
MGH065-1B_CMV-Cas9-Blast_c004	TBL1X_9622288_1	TBL1X	2903	2504	2523	3868	2.0002	1.56484	1.37837
MGH065-1B_CMV-Cas9-Blast_c004	PPP2R5B_64694273_1	PPP2R5B	1125	1499	1255	2316	0.158862	1.56434	0.482142
MGH065-1B_CMV-Cas9-Blast_c004	WDR73_85196881_1	WDR73	1164	1506	1651	2327	0.283032	1.56395	1.7855
MGH065-1B_CMV-Cas9-Blast_c004	MAMDC2_72659580_0	MAMDC2	2283	2783	2441	4300	0.534516	1.5636	0.706263
MGH065-1B_CMV-Cas9-Blast_c004	ENSG00000169016_16_12452	ENSG00000169016	1350	1324	880	2046	1.45536	1.56358	-0.634481
MGH065-1B_CMV-Cas9-Blast_c004	NFX1_33294663_0	NFX1	451	733	613	1133	-0.680797	1.56341	0.476477
MGH065-1B_CMV-Cas9-Blast_c004	2852_3_12	2852	3239	2894	2620	4472	1.84949	1.56302	0.858836
MGH065-1B_CMV-Cas9-Blast_c004	CITED1_71522768_0	CITED1	1786	1725	2029	2666	1.51939	1.56266	2.12477
MGH065-1B_CMV-Cas9-Blast_c004	ALS2CL_46728596_1	ALS2CL	649	751	653	1161	0.754758	1.56259	0.663867
MGH065-1B_CMV-Cas9-Blast_c004	PRDM15_43299382_0	PRDM15	1639	2091	1649	3232	0.340531	1.56195	0.19035
MGH065-1B_CMV-Cas9-Blast_c004	CONTROL38	CONTROL38	1362	1286	988	1988	1.61458	1.56181	0.0642437
MGH065-1B_CMV-Cas9-Blast_c004	TMEM170B_11565953_0	TMEM170B	2246	2417	2588	3736	1.06076	1.56169	1.66941
MGH065-1B_CMV-Cas9-Blast_c004	ELAVL4_50642773_1	ELAVL4	1926	2373	2698	3668	0.48777	1.56169	1.95965
MGH065-1B_CMV-Cas9-Blast_c004	ZCWPW2_28454713_0	ZCWPW2	2004	2380	1814	3679	0.64317	1.56145	0.0248777
MGH065-1B_CMV-Cas9-Blast_c004	SCML1_17768130_0	SCML1	432	622	377	962	-0.170329	1.56088	-1.08013
MGH065-1B_CMV-Cas9-Blast_c004	NRG2_139267053_1	NRG2	1333	1512	1383	2338	0.836868	1.56027	0.906059
MGH065-1B_CMV-Cas9-Blast_c004	MAP3K11_65381223_0	MAP3K11	679	1032	816	1596	-0.401077	1.56012	0.201926
MGH065-1B_CMV-Cas9-Blast_c004	AKAP13_86182656_1	AKAP13	1288	1585	1391	2451	0.491657	1.55998	0.705623
MGH065-1B_CMV-Cas9-Blast_c004	SLC8B1_113756817_1	SLC8B1	1091	1874	1519	2898	-0.920257	1.55964	0.320917
MGH065-1B_CMV-Cas9-Blast_c004	SLC47A2_19611067_1	SLC47A2	1275	1220	1294	1887	1.55593	1.55919	1.62104
MGH065-1B_CMV-Cas9-Blast_c004	LRRC4_127670425_1	LRRC4	1877	2131	2130	3296	0.831513	1.55867	1.3335
MGH065-1B_CMV-Cas9-Blast_c004	YY1_100705578_0	YY1	1831	2257	1787	3491	0.483061	1.55846	0.206118
MGH065-1B_CMV-Cas9-Blast_c004	CEBPB_48807661_1	CEBPB	1772	2546	2391	3938	-0.165832	1.55838	1.03164
MGH065-1B_CMV-Cas9-Blast_c004	FNDC4_27717541_1	FNDC4	2089	2059	1752	3185	1.42964	1.55813	0.554267
MGH065-1B_CMV-Cas9-Blast_c004	FST_52778737_1	FST	2043	2620	1880	4053	0.314772	1.5577	-0.270685
MGH065-1B_CMV-Cas9-Blast_c004	sgNRF1_5	sgNRF1	2399	2790	2844	4316	0.728638	1.55763	1.4275
MGH065-1B_CMV-Cas9-Blast_c004	PPP1R16A_145724197_0	PPP1R16A	231	694	552	1074	-3.27961	1.55762	0.228665
MGH065-1B_CMV-Cas9-Blast_c004	DMRTA1_22447129_0	DMRTA1	1416	1504	1285	2327	1.11252	1.55736	0.573454
MGH065-1B_CMV-Cas9-Blast_c004	WDR11_122610990_0	WDR11	1006	1065	885	1648	1.12639	1.55716	0.439234
MGH065-1B_CMV-Cas9-Blast_c004	SDC2_97620607_1	SDC2	2077	2048	1974	3169	1.42658	1.55655	1.15569
MGH065-1B_CMV-Cas9-Blast_c004	HAPLN4_19371923_0	HAPLN4	1096	1209	1310	1871	0.951718	1.55651	1.72165
MGH065-1B_CMV-Cas9-Blast_c004	XKR4_56015461_1	XKR4	1020	931	653	1441	1.75307	1.55618	-0.380921
MGH065-1B_CMV-Cas9-Blast_c004	RNF183_116060379_0	RNF183	1027	1190	970	1842	0.742669	1.55545	0.344302
MGH065-1B_CMV-Cas9-Blast_c004	NWD1_16855318_1	NWD1	2411	2717	2988	4205	0.860105	1.55538	1.79252
MGH065-1B_CMV-Cas9-Blast_c004	F2RL2_75913987_0	F2RL2	1552	1809	1792	2800	0.717218	1.55521	1.28673
MGH065-1B_CMV-Cas9-Blast_c004	FZR1_3525979_1	FZR1	1553	1657	1623	2565	1.09113	1.55478	1.23171
MGH065-1B_CMV-Cas9-Blast_c004	PAQR9_142681824_0	PAQR9	1800	1947	1493	3014	1.03292	1.55448	0.0475484
MGH065-1B_CMV-Cas9-Blast_c004	SND1_127326796_1	SND1	926	1003	848	1553	1.02709	1.55426	0.519952
MGH065-1B_CMV-Cas9-Blast_c004	PTPRZ1_121651765_1	PTPRZ1	1384	1671	1376	2587	0.567277	1.55414	0.391948
MGH065-1B_CMV-Cas9-Blast_c004	SLC25A11_4842126_1	SLC25A11	1263	1618	1280	2505	0.316419	1.55407	0.198037
MGH065-1B_CMV-Cas9-Blast_c004	SFN_27189725_1	SFN	1405	1793	1746	2776	0.332448	1.55385	1.2026
MGH065-1B_CMV-Cas9-Blast_c004	PIK3CA_178927988_1	PIK3CA	1883	2094	1854	3242	0.914978	1.55374	0.742153
MGH065-1B_CMV-Cas9-Blast_c004	MAFG_79880668_1	MAFG	1860	1986	1917	3075	1.0869	1.55345	1.15964
MGH065-1B_CMV-Cas9-Blast_c004	ATAT1_30594700_0	ATAT1	1673	1860	1273	2880	0.915741	1.55336	-0.503345
MGH065-1B_CMV-Cas9-Blast_c004	4734_6_30	4734	1989	2234	1678	3459	0.872482	1.55334	-0.0537297
MGH065-1B_CMV-Cas9-Blast_c004	HECW1_43283526_1	HECW1	1214	1172	944	1815	1.51313	1.55312	0.284374
MGH065-1B_CMV-Cas9-Blast_c004	26959_1_5	26959	883	1108	1022	1716	0.403382	1.55288	0.939483
MGH065-1B_CMV-Cas9-Blast_c004	ASH1L_155491133_1	ASH1L	1835	2018	1711	3125	0.961305	1.55272	0.531742
MGH065-1B_CMV-Cas9-Blast_c004	FIG4_110012660_0	FIG4	2552	2647	2644	4099	1.20888	1.55257	1.32433
MGH065-1B_CMV-Cas9-Blast_c004	NEK6_127064254_1	NEK6	2081	2263	2248	3505	1.00798	1.55177	1.29687
MGH065-1B_CMV-Cas9-Blast_c004	MBD1_47806340_1	MBD1	2902	2910	2825	4507	1.35125	1.5517	1.18556
MGH065-1B_CMV-Cas9-Blast_c004	LY6D_143866761_1	LY6D	1552	1747	1629	2706	0.861813	1.55164	0.990675
MGH065-1B_CMV-Cas9-Blast_c004	HOXB2_46621897_0	HOXB2	1652	1798	1724	2785	1.0043	1.55161	1.12561
MGH065-1B_CMV-Cas9-Blast_c004	ATG9A_220089028_1	ATG9A	2247	2804	2677	4343	0.425079	1.55153	1.10458
MGH065-1B_CMV-Cas9-Blast_c004	CEBPG_33870175_1	CEBPG	1402	1608	1460	2491	0.782092	1.55113	0.861444
MGH065-1B_CMV-Cas9-Blast_c004	POU3F2_99282931_0	POU3F2	1659	1872	1911	2900	0.850862	1.55092	1.42795
MGH065-1B_CMV-Cas9-Blast_c004	VRK2_58313548_1	VRK2	1520	1615	1593	2502	1.10551	1.55081	1.26177
MGH065-1B_CMV-Cas9-Blast_c004	GTF2I_74103494_0	GTF2I	1602	2030	2004	3145	0.35942	1.55048	1.26543
MGH065-1B_CMV-Cas9-Blast_c004	LAMA3_21269774_0	LAMA3	1145	1090	780	1689	1.57007	1.55033	-0.290082
MGH065-1B_CMV-Cas9-Blast_c004	SMARCA2_2029163_0	SMARCA2	1519	1973	1625	3057	0.254387	1.55	0.388754
MGH065-1B_CMV-Cas9-Blast_c004	RNF112_19314724_1	RNF112	1368	1616	1578	2504	0.656134	1.54992	1.21215
MGH065-1B_CMV-Cas9-Blast_c004	SNAP25_10277679_0	SNAP25	1134	1483	1120	2298	0.225621	1.54984	-0.0304174
MGH065-1B_CMV-Cas9-Blast_c004	GTF2A1_81670326_0	GTF2A1	904	964	730	1494	1.08931	1.54973	-0.016939
MGH065-1B_CMV-Cas9-Blast_c004	PROL1_71275561_0	PROL1	1216	1299	1332	2013	1.08174	1.54971	1.44835
MGH065-1B_CMV-Cas9-Blast_c004	PWWP2A_159546233_1	PWWP2A	2336	2291	2014	3550	1.44337	1.54948	0.703456
MGH065-1B_CMV-Cas9-Blast_c004	THRA_38240912_1	THRA	1224	1368	1174	2120	0.890218	1.54947	0.587263
MGH065-1B_CMV-Cas9-Blast_c004	WDTC1_27614197_1	WDTC1	965	1286	1370	1993	0.145594	1.54936	1.63267
MGH065-1B_CMV-Cas9-Blast_c004	LMX1A_165322478_0	LMX1A	1476	1761	1895	2729	0.613434	1.54925	1.6813
MGH065-1B_CMV-Cas9-Blast_c004	ZNF444_56658563_0	ZNF444	1088	1193	1375	1849	0.97079	1.54912	2.01305
MGH065-1B_CMV-Cas9-Blast_c004	PRDM15_43299440_1	PRDM15	553	585	485	907	1.12263	1.54889	0.420706
MGH065-1B_CMV-Cas9-Blast_c004	GLYR1_4895118_0	GLYR1	2073	2281	1773	3535	0.955578	1.54879	0.107478
MGH065-1B_CMV-Cas9-Blast_c004	UBE3C_156979576_1	UBE3C	1288	1351	1106	2094	1.15818	1.54867	0.358451
MGH065-1B_CMV-Cas9-Blast_c004	SLC5A11_24920282_0	SLC5A11	1471	1845	1364	2860	0.400533	1.54777	-0.135742
MGH065-1B_CMV-Cas9-Blast_c004	TLE6_2987041_0	TLE6	1276	1512	977	2344	0.641039	1.54756	-0.786722
MGH065-1B_CMV-Cas9-Blast_c004	SEC31A_83787992_0	SEC31A	1763	1601	1427	2482	1.76733	1.54745	0.76839
MGH065-1B_CMV-Cas9-Blast_c004	PHYH_13325802_1	PHYH	2436	2866	2615	4443	0.670626	1.54708	0.881073
MGH065-1B_CMV-Cas9-Blast_c004	MTHFD2_74433001_0	MTHFD2	1893	2186	1957	3389	0.749618	1.54703	0.789133
MGH065-1B_CMV-Cas9-Blast_c004	DMRT1_847028_0	DMRT1	1661	1904	1590	2952	0.780706	1.54683	0.452535
MGH065-1B_CMV-Cas9-Blast_c004	FOS_75745787_0	FOS	1549	1744	1497	2704	0.856754	1.54679	0.585562
MGH065-1B_CMV-Cas9-Blast_c004	SOX13_204092318_0	SOX13	1853	2031	1814	3149	0.970234	1.54662	0.777467
MGH065-1B_CMV-Cas9-Blast_c004	VAX1_118897463_1	VAX1	1821	2315	2101	3590	0.341456	1.54559	0.853812
MGH065-1B_CMV-Cas9-Blast_c004	FPR1_52250039_0	FPR1	876	1305	1006	2024	-0.329187	1.54553	0.0647221
MGH065-1B_CMV-Cas9-Blast_c004	AHR_17373658_0	AHR	1103	1176	1417	1824	1.08637	1.54548	2.2244
MGH065-1B_CMV-Cas9-Blast_c004	ESX1_103499202_1	ESX1	1863	1579	1710	2449	2.05757	1.54522	1.70813
MGH065-1B_CMV-Cas9-Blast_c004	NPPB_11918846_0	NPPB	1924	1942	1816	3012	1.31778	1.54502	0.99799
MGH065-1B_CMV-Cas9-Blast_c004	FGD3_95773542_1	FGD3	1712	1971	2097	3057	0.760734	1.54498	1.62215
MGH065-1B_CMV-Cas9-Blast_c004	PER1_8053849_0	PER1	1574	1878	1443	2913	0.609271	1.54461	0.0477085
MGH065-1B_CMV-Cas9-Blast_c004	POU2F2_42599753_1	POU2F2	1464	2074	1647	3217	-0.117758	1.54455	0.206986
MGH065-1B_CMV-Cas9-Blast_c004	ALKBH3_43911293_0	ALKBH3	1836	1816	1465	2817	1.40299	1.54434	0.283003
MGH065-1B_CMV-Cas9-Blast_c004	CLRN3_129681971_0	CLRN3	1539	1747	1348	2710	0.819951	1.54432	0.0678198
MGH065-1B_CMV-Cas9-Blast_c004	MAFB_39317386_1	MAFB	889	1068	1136	1657	0.580151	1.5441	1.62001
MGH065-1B_CMV-Cas9-Blast_c004	SPAG1_101245710_1	SPAG1	1590	1810	1300	2808	0.807537	1.5438	-0.279371
MGH065-1B_CMV-Cas9-Blast_c004	PARP12_139762558_0	PARP12	1192	1603	1649	2487	0.102074	1.54366	1.45796
MGH065-1B_CMV-Cas9-Blast_c004	PHACTR1_12749900_0	PHACTR1	1462	1864	1349	2892	0.327439	1.54339	-0.243046
MGH065-1B_CMV-Cas9-Blast_c004	STK38L_27450782_1	STK38L	2228	2767	2754	4293	0.438164	1.54309	1.29779
MGH065-1B_CMV-Cas9-Blast_c004	NSD1_176618935_1	NSD1	1902	1938	1631	3007	1.27613	1.54304	0.486362
MGH065-1B_CMV-Cas9-Blast_c004	MAF_79633309_0	MAF	1056	1060	957	1645	1.33937	1.54288	0.826159
MGH065-1B_CMV-Cas9-Blast_c004	MPP5_67745987_1	MPP5	1772	1936	1898	3004	0.980623	1.54287	1.22447
MGH065-1B_CMV-Cas9-Blast_c004	PRKCD_53212520_0	PRKCD	1769	2286	2023	3547	0.269832	1.54284	0.729114
MGH065-1B_CMV-Cas9-Blast_c004	sgPURB_1	sgPURB	1417	1118	1088	1735	2.35844	1.54282	1.18879
MGH065-1B_CMV-Cas9-Blast_c004	RBBP8NL_60994699_0	RBBP8NL	1852	2226	1976	3454	0.576463	1.54272	0.743954
MGH065-1B_CMV-Cas9-Blast_c004	4212_3_5	4212	1874	2037	2308	3161	1.00184	1.54238	1.92407
MGH065-1B_CMV-Cas9-Blast_c004	MYOCD_12647640_1	MYOCD	2666	2831	2514	4393	1.10058	1.54228	0.745284
MGH065-1B_CMV-Cas9-Blast_c004	CDKN2D_10679202_1	CDKN2D	2035	2352	1903	3650	0.741676	1.54201	0.294839
MGH065-1B_CMV-Cas9-Blast_c004	579_1_23	579	2012	2495	2393	3872	0.443511	1.54187	1.11746
MGH065-1B_CMV-Cas9-Blast_c004	SLC35F3_234367284_1	SLC35F3	1669	1788	1942	2775	1.06287	1.54179	1.71894
MGH065-1B_CMV-Cas9-Blast_c004	PRDM13_100054956_0	PRDM13	892	1293	1469	2007	-0.216892	1.54156	1.93623
MGH065-1B_CMV-Cas9-Blast_c004	ONECUT1_53082065_1	ONECUT1	1260	1514	1663	2350	0.576806	1.54144	1.77295
MGH065-1B_CMV-Cas9-Blast_c004	SLAMF8_159799812_0	SLAMF8	2425	2405	2181	3733	1.38883	1.541	0.845601
MGH065-1B_CMV-Cas9-Blast_c004	NR2F1_92920774_1	NR2F1	2578	2307	2339	3581	1.82393	1.54087	1.38505
MGH065-1B_CMV-Cas9-Blast_c004	ARNT_150830896_1	ARNT	2481	2821	3193	4379	0.809578	1.54056	1.91737
MGH065-1B_CMV-Cas9-Blast_c004	RARG_53609079_0	RARG	972	1120	1025	1739	0.753357	1.54026	0.889257
MGH065-1B_CMV-Cas9-Blast_c004	LGR5_71833892_0	LGR5	1159	1426	1453	2214	0.475581	1.54019	1.40845
MGH065-1B_CMV-Cas9-Blast_c004	HOXC12_54349036_0	HOXC12	1218	1167	1048	1812	1.53406	1.54013	0.797654
MGH065-1B_CMV-Cas9-Blast_c004	OLIG2_34399408_0	OLIG2	1565	1730	1523	2686	0.928537	1.53995	0.701149
MGH065-1B_CMV-Cas9-Blast_c004	ZNF76_35255455_1	ZNF76	2262	2204	2583	3422	1.46258	1.53963	2.0848
MGH065-1B_CMV-Cas9-Blast_c004	TBL1Y_6932145_1	TBL1Y	1809	2274	2311	3531	0.383639	1.53917	1.39482
MGH065-1B_CMV-Cas9-Blast_c004	FOXG1_29236772_1	FOXG1	2336	2737	2752	4250	0.68122	1.53896	1.34298
MGH065-1B_CMV-Cas9-Blast_c004	PPARA_46594368_1	PPARA	2455	2232	2557	3466	1.75516	1.53887	1.97404
MGH065-1B_CMV-Cas9-Blast_c004	CDKN2C_51439608_1	CDKN2C	1549	1499	1691	2328	1.49072	1.53872	1.89921
MGH065-1B_CMV-Cas9-Blast_c004	NR1I2_119528926_1	NR1I2	703	860	607	1336	0.49857	1.53815	-0.367998
MGH065-1B_CMV-Cas9-Blast_c004	ATR_142275334_1	ATR	1236	1437	1315	2232	0.713537	1.53813	0.886684
MGH065-1B_CMV-Cas9-Blast_c004	NR0B2_27240224_1	NR0B2	1856	2099	1747	3260	0.830386	1.53811	0.42784
MGH065-1B_CMV-Cas9-Blast_c004	ARHGEF28_73048961_1	ARHGEF28	1591	1820	1533	2827	0.781643	1.53768	0.485288
MGH065-1B_CMV-Cas9-Blast_c004	AURKB_8110932_0	AURKB	1731	1816	1698	2821	1.14767	1.53731	0.989973
MGH065-1B_CMV-Cas9-Blast_c004	ZNF652_47395084_0	ZNF652	1738	1626	1375	2526	1.63246	1.53713	0.503866
MGH065-1B_CMV-Cas9-Blast_c004	MYB_135507091_0	MYB	1175	1454	1432	2259	0.448413	1.53681	1.24071
MGH065-1B_CMV-Cas9-Blast_c004	MTHFD1L_151243382_1	MTHFD1L	970	1170	1148	1818	0.556558	1.53646	1.22232
MGH065-1B_CMV-Cas9-Blast_c004	6048_6_11	6048	1048	989	835	1537	1.59466	1.53595	0.495361
MGH065-1B_CMV-Cas9-Blast_c004	FN1_216298085_1	FN1	2557	2725	2375	4234	1.07994	1.53587	0.648505
MGH065-1B_CMV-Cas9-Blast_c004	ARID1B_157099116_1	ARID1B	1376	1910	1595	2968	-0.039025	1.53562	0.44157
MGH065-1B_CMV-Cas9-Blast_c004	431707_3_2	431707	943	1229	917	1910	0.228103	1.53555	-0.102678
MGH065-1B_CMV-Cas9-Blast_c004	PI4K2A_99400564_0	PI4K2A	839	1106	865	1719	0.17972	1.53526	0.124729
MGH065-1B_CMV-Cas9-Blast_c004	PARP3_51977420_1	PARP3	1714	1989	1831	3091	0.71884	1.5352	0.912523
MGH065-1B_CMV-Cas9-Blast_c004	TMEM52_1850345_1	TMEM52	1859	2099	1892	3262	0.834627	1.53507	0.810534
MGH065-1B_CMV-Cas9-Blast_c004	RB1CC1_53596455_1	RB1CC1	1194	1447	1215	2249	0.535089	1.53489	0.467515
MGH065-1B_CMV-Cas9-Blast_c004	RUNX1_36259320_1	RUNX1	2136	2454	2440	3814	0.760637	1.53455	1.28457
MGH065-1B_CMV-Cas9-Blast_c004	TGFB1_41858803_1	TGFB1	1041	1239	1102	1926	0.611173	1.53436	0.74546
MGH065-1B_CMV-Cas9-Blast_c004	XBP1_29196464_0	XBP1	1798	2143	2322	3331	0.604737	1.53413	1.69989
MGH065-1B_CMV-Cas9-Blast_c004	SOX13_204082075_0	SOX13	1423	1486	1170	2310	1.16444	1.53403	0.155568
MGH065-1B_CMV-Cas9-Blast_c004	CSNK1A1_148892724_1	CSNK1A1	1731	2296	2328	3569	0.151716	1.53382	1.37848
MGH065-1B_CMV-Cas9-Blast_c004	RAF1_12660202_1	RAF1	2614	2377	2081	3695	1.74994	1.53367	0.66807
MGH065-1B_CMV-Cas9-Blast_c004	TMEM19_72090240_0	TMEM19	575	984	938	1530	-0.925399	1.53346	1.07972
MGH065-1B_CMV-Cas9-Blast_c004	PHF11_50087286_1	PHF11	992	1166	1103	1813	0.66312	1.53314	1.0423
MGH065-1B_CMV-Cas9-Blast_c004	OSBPL2_60847225_0	OSBPL2	1766	2140	1866	3327	0.5338	1.53314	0.648148
MGH065-1B_CMV-Cas9-Blast_c004	DMXL2_51829032_0	DMXL2	1550	2360	2140	3669	-0.432856	1.5331	0.837469
MGH065-1B_CMV-Cas9-Blast_c004	SNAI1_48600455_1	SNAI1	1031	1312	908	2040	0.326862	1.53301	-0.46886
MGH065-1B_CMV-Cas9-Blast_c004	CLDN18_137717786_0	CLDN18	1051	1449	1131	2253	-0.0123188	1.53292	0.112505
MGH065-1B_CMV-Cas9-Blast_c004	CEBPD_48650606_1	CEBPD	687	623	769	969	1.76045	1.53291	2.32809
MGH065-1B_CMV-Cas9-Blast_c004	TEX15_30706139_1	TEX15	834	1054	818	1639	0.356181	1.53286	0.0851769
MGH065-1B_CMV-Cas9-Blast_c004	BARHL2_91182651_1	BARHL2	864	1337	1239	2079	-0.501063	1.53268	0.942302
MGH065-1B_CMV-Cas9-Blast_c004	PHOX2B_41750518_1	PHOX2B	2496	2298	2413	3573	1.69654	1.53258	1.54654
MGH065-1B_CMV-Cas9-Blast_c004	WDR25_100847338_1	WDR25	812	1077	1304	1675	0.1511	1.53213	2.23468
MGH065-1B_CMV-Cas9-Blast_c004	IRF8_85946813_0	IRF8	765	976	935	1518	0.315492	1.53204	1.10232
MGH065-1B_CMV-Cas9-Blast_c004	LHX6_124979351_1	LHX6	2179	2099	2051	3264	1.50448	1.53203	1.19788
MGH065-1B_CMV-Cas9-Blast_c004	TBL3_2024208_0	TBL3	1548	1693	1524	2633	0.966689	1.53159	0.800734
MGH065-1B_CMV-Cas9-Blast_c004	MTF2_93575943_1	MTF2	1277	1664	1399	2588	0.225055	1.53142	0.470245
MGH065-1B_CMV-Cas9-Blast_c004	MAGEC3_140926116_0	MAGEC3	1385	1408	1053	2190	1.27573	1.53126	-0.0958109
MGH065-1B_CMV-Cas9-Blast_c004	HIST3H3_228612928_1	HIST3H3	1212	1671	1199	2599	-0.0140196	1.5312	-0.296283
MGH065-1B_CMV-Cas9-Blast_c004	PFDN4_52824655_1	PFDN4	2606	3078	3008	4787	0.640442	1.53111	1.19759
MGH065-1B_CMV-Cas9-Blast_c004	91801_4_3	91801	1690	1379	1204	2145	2.20616	1.53104	0.652564
MGH065-1B_CMV-Cas9-Blast_c004	SSH3_67071592_1	SSH3	1320	1723	1483	2680	0.217322	1.53094	0.58325
MGH065-1B_CMV-Cas9-Blast_c004	CASP5_104878015_0	CASP5	2480	2551	2799	3968	1.22526	1.53047	1.75709
MGH065-1B_CMV-Cas9-Blast_c004	3621_2_18	3621	1359	1618	1282	2517	0.606269	1.53038	0.182468
MGH065-1B_CMV-Cas9-Blast_c004	EOMES_27763569_1	EOMES	1253	1351	1526	2102	1.02543	1.52976	1.89663
MGH065-1B_CMV-Cas9-Blast_c004	HSD17B2_82069154_0	HSD17B2	2682	2661	2819	4140	1.37712	1.52937	1.58622
MGH065-1B_CMV-Cas9-Blast_c004	VAX1_118897351_0	VAX1	2024	2428	2006	3778	0.572765	1.52877	0.383043
MGH065-1B_CMV-Cas9-Blast_c004	LDLRAD3_35965656_1	LDLRAD3	568	767	576	1194	0.0723673	1.52812	-0.0778738
MGH065-1B_CMV-Cas9-Blast_c004	NCOR2_124979773_0	NCOR2	1525	1497	1513	2330	1.42098	1.52784	1.35711
MGH065-1B_CMV-Cas9-Blast_c004	TDRD7_100194327_0	TDRD7	840	1288	955	2005	-0.466806	1.5273	-0.141178
MGH065-1B_CMV-Cas9-Blast_c004	EGFR_55086978_1	EGFR	1089	984	1025	1532	1.77086	1.52698	1.50222
MGH065-1B_CMV-Cas9-Blast_c004	GABRP_170222253_1	GABRP	1666	1710	1508	2662	1.23129	1.52681	0.6967
MGH065-1B_CMV-Cas9-Blast_c004	1102_6_4	1102	1739	2312	2453	3599	0.135789	1.52674	1.591
MGH065-1B_CMV-Cas9-Blast_c004	NFIX_13136030_1	NFIX	1348	1291	1002	2010	1.52425	1.52648	0.0790348
MGH065-1B_CMV-Cas9-Blast_c004	TLX1_102891588_1	TLX1	1534	2121	2027	3302	-0.0304802	1.52633	1.08495
MGH065-1B_CMV-Cas9-Blast_c004	HTR3A_113857315_1	HTR3A	2112	2573	1858	4006	0.504802	1.52578	-0.271187
MGH065-1B_CMV-Cas9-Blast_c004	DYRK4_4705363_1	DYRK4	1627	1946	1449	3030	0.582716	1.52568	-0.122735
MGH065-1B_CMV-Cas9-Blast_c004	ARHGEF6_135827483_0	ARHGEF6	1602	1811	1699	2820	0.821309	1.5254	0.994536
MGH065-1B_CMV-Cas9-Blast_c004	LMO7_76378630_1	LMO7	1510	1608	1562	2504	1.07418	1.52532	1.16286
MGH065-1B_CMV-Cas9-Blast_c004	PAAF1_73598471_1	PAAF1	1652	1814	1621	2825	0.943914	1.52482	0.758664
MGH065-1B_CMV-Cas9-Blast_c004	SMAD3_67358535_1	SMAD3	1614	1891	1659	2945	0.669244	1.52463	0.66948
MGH065-1B_CMV-Cas9-Blast_c004	7050_5_5	7050	248	279	271	435	0.842596	1.52444	1.16209
MGH065-1B_CMV-Cas9-Blast_c004	CONTROL61	CONTROL61	1049	1406	1099	2190	0.0997024	1.52421	0.110921
MGH065-1B_CMV-Cas9-Blast_c004	SMARCA4_11094938_0	SMARCA4	1895	2113	2164	3291	0.878349	1.52414	1.41745
MGH065-1B_CMV-Cas9-Blast_c004	AHR_17349577_0	AHR	1389	1815	2096	2827	0.20688	1.52404	1.99825
MGH065-1B_CMV-Cas9-Blast_c004	RB1_48878160_1	RB1	3118	3220	3455	5015	1.20294	1.524	1.64275
MGH065-1B_CMV-Cas9-Blast_c004	AMBRA1_46567260_0	AMBRA1	1854	2233	2599	3478	0.55171	1.52395	2.03614
MGH065-1B_CMV-Cas9-Blast_c004	P3H2_189838301_1	P3H2	1256	1508	1381	2349	0.56515	1.52387	0.876354
MGH065-1B_CMV-Cas9-Blast_c004	ALKBH2_109530464_1	ALKBH2	1073	1296	1420	2019	0.539649	1.52349	1.74333
MGH065-1B_CMV-Cas9-Blast_c004	PROX1_214170902_1	PROX1	1370	1461	1300	2276	1.06655	1.52345	0.736774
MGH065-1B_CMV-Cas9-Blast_c004	DYNC1I1_95614231_0	DYNC1I1	1296	1669	1485	2600	0.267979	1.52335	0.736375
MGH065-1B_CMV-Cas9-Blast_c004	LLGL1_18133315_1	LLGL1	2040	2530	2314	3941	0.427224	1.52334	0.869603
MGH065-1B_CMV-Cas9-Blast_c004	NBR1_41331420_0	NBR1	1205	1129	999	1759	1.61432	1.52323	0.70973
MGH065-1B_CMV-Cas9-Blast_c004	PARP3_51977425_1	PARP3	1268	1633	1304	2544	0.267727	1.52322	0.213132
MGH065-1B_CMV-Cas9-Blast_c004	SRSF2_74733270_1	SRSF2	1520	1606	1316	2502	1.10551	1.52311	0.337962
MGH065-1B_CMV-Cas9-Blast_c004	DHX38_72130114_1	DHX38	1420	1432	1343	2231	1.30284	1.52308	0.990739
MGH065-1B_CMV-Cas9-Blast_c004	HDGFL1_22570459_1	HDGFL1	1660	2056	1802	3203	0.432595	1.52296	0.663105
MGH065-1B_CMV-Cas9-Blast_c004	ARHGEF4_131688785_1	ARHGEF4	1444	1794	1494	2795	0.419463	1.52279	0.415732
MGH065-1B_CMV-Cas9-Blast_c004	BRD9_889725_0	BRD9	1298	1559	1295	2429	0.562569	1.52269	0.403415
MGH065-1B_CMV-Cas9-Blast_c004	EPHA7_94067986_0	EPHA7	1176	1471	1433	2292	0.390609	1.52252	1.17394
MGH065-1B_CMV-Cas9-Blast_c004	NNMT_114168787_0	NNMT	1493	1765	1594	2750	0.629451	1.52248	0.807599
MGH065-1B_CMV-Cas9-Blast_c004	ATAD2_124408518_0	ATAD2	1683	1833	1602	2856	0.976405	1.52236	0.648842
MGH065-1B_CMV-Cas9-Blast_c004	CCNE1_30303663_1	CCNE1	562	1037	981	1616	-1.2536	1.52234	1.03193
MGH065-1B_CMV-Cas9-Blast_c004	TRDMT1_17199467_0	TRDMT1	1103	1209	1201	1884	0.949347	1.52218	1.26807
MGH065-1B_CMV-Cas9-Blast_c004	ZHX2_123963845_1	ZHX2	1184	1571	1333	2448	0.140498	1.52207	0.505581
MGH065-1B_CMV-Cas9-Blast_c004	WISP1_134237787_1	WISP1	1363	1488	1462	2319	0.965623	1.52142	1.21418
MGH065-1B_CMV-Cas9-Blast_c004	DYRK1B_40321379_0	DYRK1B	1107	1547	1574	2411	-0.0796126	1.52127	1.38296
MGH065-1B_CMV-Cas9-Blast_c004	PRKAG2_151483590_1	PRKAG2	753	1056	853	1646	-0.0940939	1.52113	0.267083
MGH065-1B_CMV-Cas9-Blast_c004	VANGL2_160388855_0	VANGL2	844	1192	713	1858	-0.124334	1.52089	-1.1854
MGH065-1B_CMV-Cas9-Blast_c004	RNMT_13731715_1	RNMT	969	1389	1246	2165	-0.187382	1.52084	0.773477
MGH065-1B_CMV-Cas9-Blast_c004	4734_6_28	4734	1510	1951	1924	3041	0.251452	1.52043	1.23106
MGH065-1B_CMV-Cas9-Blast_c004	WDR73_85196900_0	WDR73	1169	1240	1140	1933	1.0866	1.52037	0.891832
MGH065-1B_CMV-Cas9-Blast_c004	RAD23A_13056814_1	RAD23A	1124	1247	1145	1944	0.896436	1.52014	0.885545
MGH065-1B_CMV-Cas9-Blast_c004	SOX17_55370858_1	SOX17	878	828	851	1291	1.584	1.52011	1.43059
MGH065-1B_CMV-Cas9-Blast_c004	CNTNAP2_145814047_0	CNTNAP2	1041	1277	1082	1991	0.470647	1.51953	0.496355
MGH065-1B_CMV-Cas9-Blast_c004	DCAF12L2_125299777_1	DCAF12L2	1545	1592	1254	2482	1.20855	1.5195	0.143422
MGH065-1B_CMV-Cas9-Blast_c004	SNAP25_10277677_1	SNAP25	1759	1907	1945	2973	0.993375	1.51948	1.39298
MGH065-1B_CMV-Cas9-Blast_c004	NKIRAS1_23934648_0	NKIRAS1	636	901	802	1405	-0.138216	1.5193	0.734723
MGH065-1B_CMV-Cas9-Blast_c004	BRD7_50354640_1	BRD7	2205	2193	1884	3419	1.35824	1.51918	0.562615
MGH065-1B_CMV-Cas9-Blast_c004	NCR3_31560495_1	NCR3	1286	1484	1402	2314	0.728622	1.51877	1.02196
MGH065-1B_CMV-Cas9-Blast_c004	10000_14_118	10000	1364	1423	1501	2219	1.15536	1.51856	1.55472
MGH065-1B_CMV-Cas9-Blast_c004	SORL1_121367631_1	SORL1	1853	2423	2151	3778	0.199052	1.51855	0.720628
MGH065-1B_CMV-Cas9-Blast_c004	PARP8_49962988_0	PARP8	1634	1945	1686	3033	0.5967	1.51822	0.605118
MGH065-1B_CMV-Cas9-Blast_c004	FLT3_28674650_0	FLT3	1427	1773	1292	2765	0.415028	1.51793	-0.234566
MGH065-1B_CMV-Cas9-Blast_c004	KIAA1804_233463874_1	KIAA1804	1959	2043	1838	3186	1.15628	1.5179	0.784527
MGH065-1B_CMV-Cas9-Blast_c004	ZNF444_56658424_1	ZNF444	2030	2338	1641	3646	0.735904	1.51785	-0.416302
MGH065-1B_CMV-Cas9-Blast_c004	CEBPD_48650678_0	CEBPD	1126	1426	1120	2224	0.334247	1.51784	0.127918
MGH065-1B_CMV-Cas9-Blast_c004	DNAJC1_22292209_1	DNAJC1	1233	1662	1817	2592	0.0701072	1.5178	1.72716
MGH065-1B_CMV-Cas9-Blast_c004	SOX12_306798_0	SOX12	2178	2488	1918	3880	0.770426	1.5177	0.0371634
MGH065-1B_CMV-Cas9-Blast_c004	HDAC10_50689422_1	HDAC10	2149	2479	2742	3866	0.72898	1.51766	1.78355
MGH065-1B_CMV-Cas9-Blast_c004	DCAF13_104427233_1	DCAF13	1749	1860	1590	2901	1.07305	1.51733	0.536846
MGH065-1B_CMV-Cas9-Blast_c004	FLI1_128675289_1	FLI1	1938	1790	1640	2792	1.66964	1.51705	0.871868
MGH065-1B_CMV-Cas9-Blast_c004	RIPK2_90777586_0	RIPK2	2113	2310	2038	3603	0.955809	1.51694	0.68906
MGH065-1B_CMV-Cas9-Blast_c004	SOX9_70117569_1	SOX9	1933	2301	2097	3589	0.595333	1.5169	0.845942
MGH065-1B_CMV-Cas9-Blast_c004	HELZ_65163769_1	HELZ	1512	1611	1442	2513	1.0646	1.51677	0.758913
MGH065-1B_CMV-Cas9-Blast_c004	BRWD3_80064048_1	BRWD3	1978	2043	1931	3187	1.19582	1.51634	1.02176
MGH065-1B_CMV-Cas9-Blast_c004	JMJD7-PLA2G4B_42133733_0	JMJD7-PLA2G4B	1142	1544	1535	2409	0.0556382	1.51576	1.26563
MGH065-1B_CMV-Cas9-Blast_c004	TBL1Y_6911161_1	TBL1Y	623	940	853	1467	-0.408348	1.51521	0.823887
MGH065-1B_CMV-Cas9-Blast_c004	SGK3_67740923_1	SGK3	2526	2511	2567	3918	1.35678	1.51499	1.39986
MGH065-1B_CMV-Cas9-Blast_c004	ARHGEF17_73019967_1	ARHGEF17	357	506	246	790	-0.142581	1.51485	-2.18716
MGH065-1B_CMV-Cas9-Blast_c004	SF3B1_198273180_0	SF3B1	1891	2027	1638	3163	1.03739	1.51485	0.262383
MGH065-1B_CMV-Cas9-Blast_c004	BNC1_83935678_0	BNC1	1388	1411	1380	2202	1.26176	1.51472	1.18546
MGH065-1B_CMV-Cas9-Blast_c004	HAND2_174450331_1	HAND2	950	1059	1049	1653	0.871195	1.51415	1.24646
MGH065-1B_CMV-Cas9-Blast_c004	YAF2_42631983_1	YAF2	896	1191	1056	1859	0.126355	1.51407	0.710562
MGH065-1B_CMV-Cas9-Blast_c004	PEX7_137143836_1	PEX7	915	984	1081	1536	1.02312	1.51406	1.74679
MGH065-1B_CMV-Cas9-Blast_c004	CDX2_28543121_1	CDX2	1173	1612	1340	2516	-0.01502	1.51393	0.398366
MGH065-1B_CMV-Cas9-Blast_c004	L1CAM_153137683_1	L1CAM	1665	1560	1206	2435	1.60616	1.51364	0.0471774
MGH065-1B_CMV-Cas9-Blast_c004	ANKLE2_133338341_1	ANKLE2	1521	1865	1230	2911	0.467183	1.51358	-0.721303
MGH065-1B_CMV-Cas9-Blast_c004	PLEKHF1_30164760_0	PLEKHF1	2654	2806	2106	4380	1.09403	1.51299	-0.0970027
MGH065-1B_CMV-Cas9-Blast_c004	ETV4_41622982_1	ETV4	1197	1563	974	2440	0.200575	1.51299	-0.995761
MGH065-1B_CMV-Cas9-Blast_c004	MED12L_150874075_1	MED12L	2835	2641	2478	4123	1.62947	1.51236	0.982413
MGH065-1B_CMV-Cas9-Blast_c004	GSC_95235490_1	GSC	954	1630	1664	2545	-0.938101	1.51215	1.39024
MGH065-1B_CMV-Cas9-Blast_c004	NR5A2_200017399_1	NR5A2	1253	1373	1476	2144	0.941667	1.51174	1.63982
MGH065-1B_CMV-Cas9-Blast_c004	GSX2_54966633_0	GSX2	1677	1961	1743	3062	0.666368	1.51165	0.719894
MGH065-1B_CMV-Cas9-Blast_c004	ARNT_150830869_1	ARNT	1449	1900	2140	2967	0.181215	1.51127	1.86491
MGH065-1B_CMV-Cas9-Blast_c004	VAX1_118897409_1	VAX1	134	154	110	241	0.743163	1.51125	-0.326373
MGH065-1B_CMV-Cas9-Blast_c004	MMP10_102651299_0	MMP10	2772	3334	3026	5206	0.546568	1.51115	0.820466
MGH065-1B_CMV-Cas9-Blast_c004	TEX15_30706081_1	TEX15	992	1146	1120	1790	0.717172	1.51069	1.178
MGH065-1B_CMV-Cas9-Blast_c004	ENSG00000164611_12_0	ENSG00000164611	1851	1860	1878	2905	1.30718	1.5105	1.33536
MGH065-1B_CMV-Cas9-Blast_c004	TRPT1_63992136_0	TRPT1	1963	2214	2276	3458	0.817998	1.51018	1.42207
MGH065-1B_CMV-Cas9-Blast_c004	MEF2A_100215641_0	MEF2A	1185	1370	1290	2140	0.71341	1.51016	0.997475
MGH065-1B_CMV-Cas9-Blast_c004	PPARGC1A_23815973_0	PPARGC1A	1857	1783	1578	2785	1.49952	1.51007	0.697624
MGH065-1B_CMV-Cas9-Blast_c004	NCR3_31557800_1	NCR3	2317	2340	2191	3655	1.28535	1.50986	0.969893
MGH065-1B_CMV-Cas9-Blast_c004	PGBD5_230492775_0	PGBD5	1733	2080	1825	3249	0.554404	1.50979	0.655463
MGH065-1B_CMV-Cas9-Blast_c004	GJB2_20763610_0	GJB2	1608	1962	1876	3065	0.484355	1.50933	1.07083
MGH065-1B_CMV-Cas9-Blast_c004	SPP1_88902660_1	SPP1	1668	1985	1751	3101	0.589993	1.5092	0.680812
MGH065-1B_CMV-Cas9-Blast_c004	FOXB2_79634916_0	FOXB2	1460	1597	1487	2495	0.946889	1.50914	0.942302
MGH065-1B_CMV-Cas9-Blast_c004	PLEKHG2_39907020_1	PLEKHG2	2168	2040	2225	3187	1.58415	1.50906	1.70727
[truncated: 50,541 more rows]

## Sheet: HCC827 screen
Cell line name	Plasmid_name	Gene Symbol	Plasmid reference day 0 Raw count	Erlotinib Day 14 Raw count	DMSO Day 14 Raw rount	HCC827 Erlotinib Zscore	HCC827 DMSO Zscore
HCC827	KIF6_39602640_1	KIF6	66	350	45	5.63062	1.04944
HCC827	LAMP1_113973892_1	LAMP1	855	3032	924	4.66063	2.66188
HCC827	NF2_30000056_1	NF2	948	2871	422	4.26951	-0.486251
HCC827	KLB_39409164_1	KLB	963	2832	667	4.19669	1.08232
HCC827	RGL3_11517248_1	RGL3	1729	4980	1005	4.14587	0.459004
HCC827	HMG20A_77750813_0	HMG20A	409	1155	251	4.09391	0.655989
HCC827	CFAP44_113146130_1	WDR52	898	2497	566	4.0577	0.747723
HCC827	NF2_30000075_0	NF2	689	1866	384	3.9918	0.312153
HCC827	COA1_43684990_1	C7orf44	335	907	210	3.98867	0.732332
HCC827	SLC25A11_4842250_1	SLC25A11	384	1010	134	3.91752	-1.3392
HCC827	DCAF12L2_125299615_1	DCAF12L2	577	1514	324	3.91292	0.339524
HCC827	ALX4_44331578_1	ALX4	112	290	41	3.86911	-1.13212
HCC827	PTGER2_52781294_0	PTGER2	143	360	44	3.80246	-1.74867
HCC827	KLHL38_124664886_1	KLHL38	25	64	8	3.79558	-1.38507
HCC827	PRKCDBP_6341369_0	PRKCDBP	147	362	59	3.74821	-0.823372
HCC827	NF2_30038231_0	NF2	986	2364	451	3.69034	-0.390094
HCC827	NF2_30000029_1	NF2	681	1588	320	3.62081	-0.29269
HCC827	PRRG4_32874915_0	PRRG4	951	2217	751	3.62073	1.54793
HCC827	1130_5_36	LYST	1553	3544	741	3.56841	-0.241676
HCC827	NF2_30000084_0	NF2	970	2210	355	3.56387	-1.18075
HCC827	UBE3A_25620665_0	E6AP	1888	4273	1122	3.54806	0.537553
HCC827	MFSD3_145735221_1	MFSD3	826	1870	548	3.54787	0.929799
HCC827	NF2_30051650_1	NF2	813	1824	309	3.52542	-1.04563
HCC827	TLE3_70352972_1	TLE3	669	1494	421	3.51359	0.742929
HCC827	TENM4_78780837_0	TENM4	374	835	256	3.51135	1.04305
HCC827	PRRG4_32874930_1	PRRG4	384	857	215	3.51051	0.331646
HCC827	MLLT1_6270747_1	MLLT1	688	1494	433	3.44423	0.743197
HCC827	MBD3L1_8953581_0	MBD3L1	791	1712	766	3.43629	2.27227
HCC827	HDAC7_48196041_1	HDAC7A	718	1548	333	3.42653	-0.339373
HCC827	GRK4_2986301_0	GRK4	1405	3016	642	3.41663	-0.394969
HCC827	GTF2A1_81670326_0	GTF2A1	524	1119	654	3.40217	3.17278
HCC827	FZD1_90895216_1	FZD1	109	233	55	3.39512	-0.0137681
HCC827	AMBRA1_46569388_0	AMBRA1	1211	2556	1234	3.37458	2.45312
HCC827	84333_5_10	PCGF5	597	1259	387	3.37139	0.848465
HCC827	AMBRA1_46568749_1	AMBRA1	1039	2183	1124	3.36311	2.66558
HCC827	TRRAP_98490091_0	TRRAP	630	1314	317	3.34413	-0.049765
HCC827	MAPKAPK3_50655187_0	MAPKAPK3	634	1305	187	3.31142	-1.94075
HCC827	MINA_97686406_1	MINA	1247	2562	847	3.30779	1.01259
HCC827	SP100_231307679_1	SP100	132	272	85	3.30652	0.836319
HCC827	PITX1_134364959_1	PITX1	913	1848	617	3.27042	0.995083
HCC827	SRY_2655562_0	SRY	774	1551	769	3.24529	2.36328
HCC827	POU3F1_38512279_0	POU3F1	64	129	8	3.24209	-4.64245
HCC827	CEBPB_48807585_1	CEBPB	858	1715	524	3.2392	0.63593
HCC827	SOX8_1032149_1	SOX8	415	825	262	3.22414	0.756228
HCC827	ATF6B_32095917_1	CREBL1	1088	2161	592	3.2238	0.225509
HCC827	KEAP1_10610572_1	KEAP1	314	617	251	3.19439	1.59302
HCC827	KDM4D_94730670_1	KDM4D	1055	2069	483	3.19227	-0.387146
HCC827	VPS72_151158329_0	VPS72	100	193	55	3.14186	0.289683
HCC827	MCF2L2_183014848_1	MCF2L2	1193	2291	625	3.14031	0.0908003
HCC827	NF2_30000012_0	NF2	1180	2250	436	3.1227	-1.148
HCC827	91801_4_1	ALKBH8	170	324	60	3.11562	-1.27813
HCC827	MGA_41961976_1	MGA	349	663	238	3.11113	1.03018
HCC827	WDR25_100847506_1	WDR25	170	323	129	3.10798	1.41177
HCC827	NF2_30038230_1	NF2	989	1873	399	3.10561	-0.835362
HCC827	BRWD3_79999564_1	BRWD3	796	1503	442	3.09793	0.298513
HCC827	HK3_176316492_0	HK3	911	1716	651	3.09214	1.19326
HCC827	HOXB6_46675463_1	HOXB6	216	405	140	3.07667	0.853612
HCC827	DPY19L3_32968492_1	DPY19L3	677	1249	503	3.04019	1.33199
HCC827	9320_3_29	TRIP12	1352	2485	580	3.03176	-0.618824
HCC827	FOXJ1_74136103_0	FOXJ1	100	184	44	3.02403	-0.487749
HCC827	SLC47A1_19437307_0	SLC47A1	771	1408	578	3.01514	1.36359
HCC827	DLX5_96653933_1	DLX5	752	1363	416	2.99644	0.285381
HCC827	CDK12_37618620_1	CRKRS	901	1623	484	2.98136	0.180557
HCC827	KLF2_16436749_0	KLF2	503	906	200	2.9802	-0.881687
HCC827	NF2_30000060_0	NF2	1157	2037	371	2.92491	-1.65057
HCC827	BAI3_69685134_0	BAI3	667	1166	464	2.90663	1.0985
HCC827	SERPINH1_75277729_0	SERPINH1	522	912	409	2.90477	1.52093
HCC827	NF2_30032798_0	NF2	1076	1874	532	2.89801	-0.114319
HCC827	MADD_47296223_1	MADD	145	252	84	2.88648	0.463213
HCC827	MTA2_62365521_0	MTA2	429	744	260	2.88603	0.611422
HCC827	AKT3_243858960_1	AKT3	53	92	68	2.87119	3.25769
HCC827	sgNFATC1_6	NFATC1	206	355	57	2.8677	-2.13661
HCC827	DRAP1_65686971_0	DRAP1	136	234	29	2.86124	-3.01293
HCC827	CYC1_145150082_0	CYC1	654	1122	419	2.86004	0.806534
HCC827	FOXJ1_74136467_1	FOXJ1	991	1696	623	2.85451	0.738306
HCC827	ZIC2_100634350_1	ZIC2	621	1060	367	2.8474	0.520442
HCC827	ZNF239_44053271_1	ZNF239	1317	2247	545	2.84715	-0.746528
HCC827	BNC1_83953292_1	BNC1	938	1600	691	2.84626	1.30121
HCC827	sgACVR2A_4	ACVR2A	1534	2614	907	2.84419	0.519787
HCC827	GMEB1_29023497_0	GMEB1	255	433	96	2.83212	-1.06368
HCC827	DLX5_96653889_0	DLX5	803	1361	501	2.83025	0.711905
HCC827	80230_2_2	RUFY1	484	819	242	2.8254	-0.070501
HCC827	IFT172_27704097_0	IFT172	778	1315	430	2.82338	0.282096
HCC827	149371_1_58	EXOC8	60	102	4	2.82217	-6.50623
HCC827	CFAP44_113127993_0	WDR52	615	1036	582	2.81469	2.19056
HCC827	NPAS1_47524398_0	NPAS1	449	754	367	2.80633	1.67116
HCC827	REL_61144054_0	REL	1095	1822	498	2.78487	-0.410814
HCC827	ACVR1B_52369190_0	ACVR1B	851	1413	492	2.77935	0.44145
HCC827	NFE2_54686961_0	NFE2	927	1538	971	2.77753	2.55097
HCC827	ADARB1_46591575_0	ADARB1	679	1123	326	2.76934	-0.216415
HCC827	RAPGEF3_48144891_1	RAPGEF3	727	1202	525	2.76864	1.23093
HCC827	EDN2_41949829_0	EDN2	863	1426	455	2.76736	0.114384
HCC827	AMBRA1_46569388_1	AMBRA1	1269	2095	1041	2.76552	1.68285
HCC827	DDX47_12966316_0	DDX47	776	1281	373	2.76483	-0.213045
HCC827	SETD3_99927624_1	SETD3	689	1134	407	2.75729	0.518425
HCC827	PRKCDBP_6340628_1	PRKCDBP	485	797	235	2.75283	-0.181734
HCC827	IL36RN_113819791_1	IL1F5	535	875	346	2.74125	0.840559
HCC827	H2AFY_134705756_0	H2AFY	469	767	704	2.74082	3.8277
HCC827	TARDBP_11073869_1	TARDBP	135	221	106	2.73825	1.53372
HCC827	EDNRA_148457041_1	EDNRA	538	878	347	2.73589	0.830947
HCC827	LMO4_87797766_1	LMO4	80	131	31	2.73411	-0.915252
HCC827	KCTD14_77728150_0	KCTD14	690	1123	400	2.72954	0.451756
HCC827	DPP10_115919546_1	DPP10	293	476	209	2.72316	1.19014
HCC827	PTPRZ1_121513567_0	PTPRZ1	877	1421	576	2.71878	0.893901
HCC827	PHF20_34459586_1	PHF20	697	1125	388	2.70895	0.307917
HCC827	OLIG2_34399193_0	OLIG2	1550	2501	1312	2.7089	1.79409
HCC827	TSC22D3_106957906_1	TSC22D3	520	838	394	2.70461	1.40205
HCC827	TLX3_170736497_1	TLX3	668	1076	351	2.70384	0.10346
HCC827	CDH15_89250080_0	CDH15	904	1453	551	2.69885	0.628763
HCC827	ARX_25033772_0	ARX	1009	1620	369	2.69626	-1.18361
HCC827	A1CF_52596059_1	ACF	819	1315	479	2.69615	0.482542
HCC827	PRDM13_100054937_0	PRDM13	341	546	131	2.68769	-0.998067
HCC827	CDCP1_45153663_1	CDCP1	805	1287	475	2.68552	0.514012
HCC827	GPC3_133119380_0	GPC3	1108	1767	347	2.67963	-1.73395
HCC827	KLF1_12997950_0	KLF1	967	1542	476	2.67929	-0.129613
HCC827	MAP3K7_91296522_0	MAP3K7	717	1142	293	2.67604	-0.787901
HCC827	VAV2_136677288_1	VAV2	376	598	298	2.67127	1.56224
HCC827	BNIP1_172586973_0	BNIP1	558	886	292	2.66799	0.0898656
HCC827	SIK1_44846014_0	SNF1LK	233	370	132	2.66597	0.377835
HCC827	FMN2_240255693_0	FMN2	675	1067	301	2.65721	-0.478179
HCC827	CTNNB1_41266563_0	CTNNB1	1008	1592	566	2.6555	0.337366
HCC827	ULK2_19770726_0	ULK2	773	1217	614	2.6474	1.56883
HCC827	sgMYCN_10	MYCN	247	389	81	2.64572	-1.54802
HCC827	AHRR_376792_0	AHRR	1082	1701	682	2.64411	0.747468
HCC827	ATR_142275296_0	ATR	1158	1817	831	2.63942	1.20789
HCC827	HMG20B_3574386_0	HMG20B	393	617	271	2.63932	1.069
HCC827	AXIN1_396994_0	AXIN1	803	1260	625	2.63913	1.49666
HCC827	HOXA7_27195890_0	HOXA7	538	842	340	2.63216	0.75871
HCC827	BOP1_145512921_0	BOP1	1105	1728	499	2.63102	-0.435986
HCC827	ZCWPW1_100016765_0	ZCWPW1	319	499	213	2.62977	0.955968
HCC827	SOX17_55371638_1	SOX17	717	1120	530	2.62783	1.31373
HCC827	VNN1_133014280_1	VNN1	871	1360	419	2.62704	-0.210735
HCC827	IRF5_128582193_1	IRF5	549	857	384	2.6258	1.11832
HCC827	GABRP_170222371_1	GABRP	846	1317	641	2.61956	1.40117
HCC827	SND1_127292444_1	SND1	314	488	192	2.61365	0.644776
HCC827	DIMT1_61699583_1	HSA9761	806	1250	382	2.61014	-0.263184
HCC827	NHLH1_160340595_1	NHLH1	764	1183	435	2.60618	0.38757
HCC827	NPAS1_47524397_0	NPAS1	417	645	314	2.60256	1.38056
HCC827	FGD6_95603507_1	FGD6	680	1050	499	2.59913	1.28797
HCC827	GPC3_133119412_1	GPC3	1636	2524	1145	2.59774	1.11863
HCC827	INSL4_5233798_1	INSL4	1060	1633	642	2.59388	0.605885
HCC827	PAX3_223163296_1	PAX3	1009	1547	764	2.58196	1.39862
HCC827	RPL7_74204039_1	RPL7	1226	1878	658	2.57986	0.176511
HCC827	ZNF197_44670695_1	ZNF197	480	735	248	2.57787	0.0456507
HCC827	C18orf8_21084360_1	C18orf8	383	586	223	2.57544	0.470177
HCC827	TCEAL1_102885053_1	TCEAL1	500	762	299	2.56618	0.563221
HCC827	MNT_2303967_1	MNT	852	1296	641	2.56221	1.37607
HCC827	SMAD3_67459186_1	SMAD3	887	1349	672	2.56181	1.40076
HCC827	9839_1_17	ZFHX1B	1119	1700	712	2.55933	0.780859
HCC827	HSF1_145515424_0	HSF1	974	1478	343	2.55634	-1.31726
HCC827	HUWE1_53672273_1	HUWE1	816	1236	318	2.55168	-0.956969
HCC827	SLC47A1_19459319_1	SLC47A1	1354	2047	764	2.54736	0.353985
HCC827	MASP1_186954306_1	MASP1	1140	1722	619	2.54512	0.217972
HCC827	CCND2_4383244_0	CCND2	888	1337	466	2.53687	0.0977181
HCC827	HOXC8_54403126_1	HOXC8	1010	1519	739	2.53423	1.27698
HCC827	FOXN4_109746048_0	FOXN4	665	997	404	2.52603	0.618042
HCC827	EIF4E_99850068_0	EIF4E	545	817	283	2.52548	0.0626066
HCC827	WDFY3_85781708_0	WDFY3	605	905	439	2.52031	1.24833
HCC827	ENSG00000169016_16_12452	E2F6	791	1183	437	2.52015	0.280534
HCC827	SOX13_204082084_0	SOX13	820	1226	523	2.51943	0.79
HCC827	56916_5_1	SMARCAD1	767	1146	434	2.51772	0.365493
HCC827	SNRK_43384936_0	SNRK	895	1334	487	2.51185	0.226205
HCC827	P2RY6_73007763_0	P2RY6	784	1168	448	2.51054	0.400271
HCC827	ZKSCAN1_99621144_1	ZKSCAN1	1273	1895	841	2.50897	0.914049
HCC827	PHF23_7139922_1	PHF23	860	1279	749	2.50633	1.89563
HCC827	SETD1B_122243990_1	SETD1B	1406	2088	795	2.50311	0.361326
HCC827	SOX15_7492957_0	SOX15	733	1085	352	2.49449	-0.216089
HCC827	GEMIN5_154296605_0	GEMIN5	975	1443	637	2.49439	0.874989
HCC827	NOTCH4_32190562_0	NOTCH4	757	1120	435	2.49336	0.420249
HCC827	PREX1_47444401_0	PREX1	529	782	242	2.49079	-0.385926
HCC827	VSX1_25062730_1	VSX1	672	993	416	2.49013	0.684674
HCC827	ADAR_154574143_0	ADAR	1177	1738	481	2.48889	-0.79053
HCC827	TFAP2A_10410548_1	TFAP2A	203	300	138	2.48765	1.02244
HCC827	PHOX2A_71954894_0	PHOX2A	864	1275	660	2.48707	1.43009
HCC827	P4HA1_74810859_0	P4HA1	397	586	240	2.48661	0.602924
HCC827	TFRC_195802190_0	TFRC	467	688	153	2.48215	-1.56511
HCC827	ARSG_66391260_0	ARSG	749	1103	560	2.48177	1.3541
HCC827	NF2_30000081_1	NF2	461	679	182	2.48154	-0.905887
HCC827	23338_5_1	PHF15	948	1395	898	2.48013	2.19388
HCC827	CHRNA1_175629119_0	CHRNA1	750	1100	340	2.47172	-0.420437
HCC827	NFKB1_103459102_1	NFKB1	754	1104	594	2.46754	1.53965
HCC827	TCF7L1_85361155_0	TCF7L1	911	1333	626	2.46609	1.05427
HCC827	TMEM100_53798159_0	TMEM100	855	1249	650	2.46195	1.41308
HCC827	MCF2_138714561_0	MCF2	722	1051	534	2.45304	1.31574
HCC827	CLDN11_170140978_0	CLDN11	653	950	528	2.45147	1.63222
HCC827	SP4_21468346_1	SP4	547	795	411	2.44879	1.37223
HCC827	NWD1_16860022_0	NWD1	1026	1490	772	2.4475	1.37626
HCC827	ARPC1B_98983379_1	ARPC1B	855	1240	594	2.44402	1.09332
HCC827	ZFHX3_72994017_1	ATBF1	653	947	317	2.44364	-0.177038
HCC827	PLEKHG5_6534150_0	PLEKHG5	1072	1554	543	2.44307	-0.0284708
HCC827	SMAD1_146436104_0	SMAD1	359	520	174	2.43967	-0.17797
HCC827	TMEM71_133759292_0	TMEM71	670	970	546	2.43945	1.65994
HCC827	ISL2_76630198_1	ISL2	875	1266	469	2.43817	0.172851
HCC827	PROP1_177422925_1	PROP1	513	742	362	2.43676	1.1498
HCC827	sgTAF4B_4	TAF4B	804	1162	259	2.43537	-1.63139
HCC827	NGEF_233792645_0	NGEF	310	447	194	2.42814	0.726857
HCC827	WDR20_102606264_1	WDR20	728	1049	366	2.42782	-0.053524
HCC827	CLOCK_56325377_1	CLOCK	1113	1601	669	2.42391	0.578823
HCC827	sgCNOT8_9	CNOT8	857	1232	711	2.42219	1.7232
HCC827	PRDM12_133540081_1	PRDM12	634	911	400	2.42074	0.752203
HCC827	WDR77_111991716_0	WDR77	1360	1953	635	2.41985	-0.318243
HCC827	ZNF24_32920559_1	ZNF24	1436	2061	957	2.41851	0.944876
HCC827	PAQR9_142681812_0	PAQR9	1274	1828	940	2.41778	1.30644
HCC827	MDM2_69222631_1	MDM2	1494	2143	1102	2.4171	1.30525
HCC827	23040_10_35	MYT1L	746	1070	423	2.41644	0.373001
HCC827	MCM2_127323566_0	MCM2	778	1115	493	2.41449	0.767091
HCC827	GABBR2_101258782_1	GABBR2	187	268	90	2.41145	-0.19313
HCC827	TADA2A_35771463_0	TADA2L	706	1010	397	2.40995	0.343684
HCC827	sgDAPK1_4	DAPK1	1415	2021	939	2.40644	0.929781
HCC827	SLC36A1_150844120_1	SLC36A1	745	1064	506	2.40583	1.01331
HCC827	LIPH_185252787_1	LIPH	966	1378	524	2.40313	0.214917
HCC827	CLDN16_190105978_1	CLDN16	1278	1820	1155	2.39914	2.02684
HCC827	FCGR2B_161642767_1	FCGR2B	1145	1630	1046	2.39817	2.0651
HCC827	FOXQ1_1313281_0	FOXQ1	347	494	97	2.39678	-2.11869
HCC827	FOXA3_46375549_0	FOXA3	480	683	242	2.39612	-0.0410601
HCC827	ZNF521_22807605_0	ZNF521	610	867	416	2.39365	1.02826
HCC827	MAFA_144512458_0	MAFA	565	803	329	2.39343	0.468382
HCC827	BNIP3L_26248918_1	BNIP3L	1051	1493	588	2.39283	0.324332
HCC827	AMBRA1_46564425_0	AMBRA1	594	842	357	2.38698	0.580267
HCC827	GATA4_11566017_1	GATA4	883	1251	580	2.38608	0.894249
HCC827	PBRM1_52713723_0	PB1	105	149	12	2.38398	-5.07377
HCC827	sgMIXL1_4	MIXL1	585	828	444	2.38325	1.4078
HCC827	SCRT1_145559758_0	SCRT1	391	553	135	2.38077	-1.37702
HCC827	ATG4D_10654804_0	ATG4D	200	283	94	2.38019	-0.2779
HCC827	RPS6KA6_83442886_0	RPS6KA6	1317	1860	697	2.37853	0.126571
HCC827	MBD2_51750700_1	MBD2	415	586	256	2.3769	0.674187
HCC827	MED8_43852597_0	MED8	1070	1509	753	2.37485	1.13866
HCC827	CTSD_1782594_0	CTSD	419	591	225	2.3742	0.183209
HCC827	HDAC4_240274374_0	HDAC4	766	1080	400	2.37396	0.0808057
HCC827	HECTD4_112703739_1	C12orf51	881	1242	446	2.3738	-0.0297824
HCC827	TEP1_20874405_1	TEP1	891	1256	736	2.37361	1.70773
HCC827	TSC1_135796798_1	TSC1	748	1054	291	2.37247	-0.962434
HCC827	ARHGEF10_1806209_1	ARHGEF10	1270	1789	801	2.37211	0.749405
HCC827	AR_66863181_1	AR	818	1152	564	2.37119	1.06648
HCC827	SDHA_223653_1	SDHA	1137	1601	582	2.37104	0.00858642
HCC827	NR0B1_30327185_0	NR0B1	491	691	393	2.36888	1.59663
HCC827	RB1_48881506_1	RB1	797	1121	568	2.36802	1.1839
HCC827	3070_8_8	HELLS	638	897	344	2.36679	0.195152
HCC827	DIDO1_61542864_0	DIDO1	789	1109	469	2.36634	0.540197
HCC827	LHX3_139094899_1	LHX3	1342	1886	717	2.36634	0.160201
HCC827	579_1_4	BAPX1	672	944	418	2.36474	0.701684
HCC827	SPAG1_101237552_1	SPAG1	1240	1739	759	2.36109	0.643098
HCC827	ALPPL2_233273222_1	ALPPL2	513	719	268	2.35876	0.0844086
HCC827	PRPF4_116038928_1	PRPF4	603	845	182	2.35855	-1.85865
HCC827	LHX8_75602342_0	LHX8	381	534	148	2.35831	-0.960617
HCC827	WDR36_110428040_0	WDR36	988	1384	611	2.3581	0.680042
HCC827	TLL2_98165024_1	TLL2	621	870	294	2.35795	-0.265588
HCC827	KLF16_1863438_0	KLF16	1176	1645	555	2.35467	-0.279776
HCC827	RUNX2_45390405_0	RUNX2	542	757	178	2.35019	-1.55874
HCC827	ARPC1B_98985744_1	ARPC1B	581	811	251	2.34884	-0.589362
HCC827	SMYD3_246078929_1	SMYD3	1056	1472	596	2.34596	0.355436
HCC827	SLC25A11_4842126_1	SLC25A11	934	1300	557	2.34218	0.551262
HCC827	TICAM1_4817636_0	TICAM1	585	813	557	2.33795	2.21224
HCC827	SOST_41833069_0	SOST	872	1211	574	2.33659	0.90186
HCC827	ASNS_97488618_0	ASNS	1086	1506	680	2.33314	0.723937
HCC827	256364_8_2	EML3	892	1237	525	2.33306	0.5047
HCC827	HOXD10_176981576_0	HOXD10	1335	1851	709	2.33286	0.138947
HCC827	ZEB2_145274897_1	ZFHX1B	1035	1435	814	2.33263	1.53333
HCC827	PRKAG2_151329166_1	PRKAG2	810	1122	488	2.33014	0.587814
HCC827	WDR11_122612142_1	BRWD2	752	1041	382	2.32851	-0.0169731
HCC827	TBL1Y_6911126_0	TBL1Y	841	1164	458	2.32817	0.229388
HCC827	MFAP4_19288725_1	MFAP4	904	1251	538	2.32784	0.544039
HCC827	IRF2_185350149_0	IRF2	928	1284	492	2.32745	0.133866
HCC827	AEN_89169551_1	AEN	884	1221	739	2.32311	1.75017
HCC827	51299_3_15	NRN1	617	852	489	2.32216	1.56124
HCC827	SYT4_40857227_1	SYT4	86	119	94	2.32045	2.69902
HCC827	EFNA2_1295555_1	EFNA2	474	654	300	2.3198	0.7645
HCC827	MEF2C_88100467_1	MEF2C	950	1310	588	2.31908	0.68315
HCC827	EGLN1_231557487_1	EGLN1	969	1336	667	2.31872	1.06026
HCC827	WDR78_67390516_0	WDR78	488	672	210	2.31499	-0.601673
HCC827	PPHLN1_42729711_1	PPHLN1	621	855	192	2.31486	-1.77391
HCC827	2146_8_1	EZH2	7	10	3	2.31269	-0.0778232
HCC827	G2E3_31058596_1	KIAA1333	1155	1588	594	2.31191	0.0252264
HCC827	WDR45B_80606154_0	WDR45L	584	801	416	2.30535	1.18284
HCC827	PRDM11_45241296_1	PRDM11	762	1042	400	2.29816	0.0993938
HCC827	SEMA5A_9227029_0	SEMA5A	1256	1715	799	2.29486	0.779903
HCC827	UBP1_33481336_1	UBP1	489	667	309	2.29143	0.75871
HCC827	HACE1_105259220_0	HACE1	861	1174	351	2.29114	-0.797622
HCC827	NF2_30067868_1	NF2	576	785	285	2.28952	-0.108763
HCC827	PSMD12_65340795_1	PSMD12	1370	1866	796	2.28872	0.457932
HCC827	NR2F1_92920862_1	NR2F1	779	1060	491	2.28595	0.748109
HCC827	MSX1_4861693_1	MSX1	732	996	453	2.28578	0.68329
HCC827	ADAM23_207308655_1	ADAM23	522	710	372	2.2845	1.1847
HCC827	UTY_15591403_1	UTY	1194	1623	681	2.28365	0.392411
HCC827	FOXF2_1390261_0	FOXF2	654	889	474	2.28325	1.24401
HCC827	BCR_23523331_1	BCR	948	1288	579	2.28233	0.635895
HCC827	ZNF219_21561091_1	ZNF219	995	1350	579	2.27895	0.464053
HCC827	998_7_11	CDC42	1046	1419	785	2.27864	1.36698
HCC827	BTAF1_93749210_1	BTAF1	1179	1599	714	2.27805	0.605299
HCC827	AGER_32151323_1	AGER	528	716	253	2.27705	-0.221824
HCC827	NLE1_33463225_1	NLE1	1038	1407	499	2.27662	-0.213832
HCC827	NF2_30000069_1	NF2	875	1186	517	2.27638	0.518545
HCC827	RPTOR_78599575_1	RPTOR	880	1192	662	2.27477	1.37568
HCC827	MGA_41988326_1	MGA	658	891	399	2.27372	0.611442
HCC827	BRAF_140624400_0	BRAF	709	960	287	2.27363	-0.82137
HCC827	KDM5D_21901439_1	SMCY	1016	1375	825	2.27268	1.6468
HCC827	NR6A1_127316650_0	NR6A1	511	691	183	2.27004	-1.25182
HCC827	ANKRD29_21226193_1	ANKRD29	1186	1602	688	2.26802	0.452592
HCC827	TBL1Y_6932003_0	TBL1Y	877	1184	560	2.26655	0.793931
HCC827	100526694_1_10	MSANTD3	1322	1784	776	2.26571	0.494279
HCC827	NCOA7_126210385_0	NCOA7	1109	1496	871	2.26469	1.52839
HCC827	KDM4A_44128753_0	JMJD2A	818	1103	311	2.26347	-1.04454
HCC827	CEBPD_48650669_0	CEBPD	591	797	363	2.26345	0.657324
HCC827	NRROS_196386642_1	LRRC33	953	1284	710	2.26158	1.34116
HCC827	23338_7_2	PHF15	569	766	354	2.2591	0.702949
HCC827	FOXA1_38061878_1	FOXA1	958	1289	752	2.25825	1.52661
HCC827	GRWD1_48949350_1	GRWD1	970	1304	565	2.25608	0.467561
HCC827	ALKBH2_109530464_1	ALKBH2	878	1180	647	2.25533	1.3024
HCC827	ASXL2_26068410_0	ASXL2	1043	1399	469	2.25057	-0.450863
HCC827	8110_3_2	DPF3	826	1108	509	2.25057	0.667842
HCC827	KLF3_38690299_0	KLF3	677	907	267	2.24731	-0.913287
HCC827	OVOL1_65554915_0	OVOL1	774	1036	263	2.24515	-1.4421
HCC827	MYB_135507112_1	MYB	733	981	474	2.24479	0.83919
HCC827	IRF3_50164038_1	IRF3	655	876	388	2.24297	0.528532
HCC827	CTBP2_126716159_1	CTBP2	1057	1413	624	2.24221	0.515014
HCC827	SLC47A1_19470122_1	SLC47A1	559	747	272	2.24079	-0.167827
HCC827	GRIN3A_104499798_0	GRIN3A	495	661	253	2.23886	0.00716005
HCC827	FXR2_7498059_1	FXR2	675	901	541	2.23819	1.6009
HCC827	NCR3_31560495_1	NCR3	878	1171	638	2.23636	1.25268
HCC827	FCGR2B_161645108_1	FCGR2B	1590	2119	771	2.2348	-0.184423
HCC827	NR3C2_149357392_1	NR3C2	553	737	222	2.23412	-0.848702
HCC827	MST1R_49940888_0	MST1R	578	770	278	2.23314	-0.209156
HCC827	YAF2_42631497_0	YAF2	898	1196	481	2.23291	0.170343
HCC827	LAIR1_54872534_1	LAIR1	890	1185	639	2.23218	1.21004
HCC827	PRDM11_45241200_1	PRDM11	736	980	449	2.23215	0.632483
HCC827	TBL3_2024199_0	TBL3	1058	1407	495	2.22932	-0.310166
HCC827	ROR1_64515380_0	ROR1	573	762	302	2.22879	0.115036
HCC827	4168_5_7	MCF2	1464	1946	968	2.2283	0.91686
HCC827	56341_2_2	PRMT8	890	1182	772	2.2259	1.88125
HCC827	4824_1_11	NKX3-1	1191	1581	1072	2.22489	2.0124
HCC827	DRAM1_102271646_1	DRAM	161	214	44	2.22485	-2.16738
HCC827	ETS1_128391885_0	ETS1	834	1107	692	2.22445	1.72364
HCC827	DMWD_46289974_1	DMWD	1339	1777	936	2.2243	1.11453
HCC827	MFGE8_89449954_1	MFGE8	798	1059	561	2.22391	1.13544
HCC827	FOXI2_129535556_1	FLJ46831	814	1080	461	2.22339	0.36841
HCC827	ANK2_114177012_0	ANK2	642	851	296	2.22088	-0.359609
HCC827	CCL2_32583754_0	CCL2	1027	1361	819	2.22063	1.58263
HCC827	HNF4A_43031208_0	HNF4A	1428	1891	843	2.21894	0.514325
HCC827	1386_1_9	ATF2	1716	2271	1323	2.21751	1.46228
HCC827	TSC1_135802661_0	TSC1	355	470	157	2.21712	-0.501534
HCC827	TBPL1_134303995_0	TBPL1	1226	1621	752	2.21504	0.650536
HCC827	PPHLN1_42768770_0	PPHLN1	785	1038	626	2.21497	1.58283
HCC827	HRAS_534303_1	HRAS	226	299	114	2.21441	-0.0311491
HCC827	TSSC1_3197907_0	TSSC1	584	772	286	2.214	-0.145305
HCC827	NCOA2_71087022_1	NCOA2	790	1044	366	2.21352	-0.343695
HCC827	ALPI_233321315_1	ALPI	897	1185	505	2.21277	0.347044
HCC827	GPC3_133119339_1	GPC3	1437	1898	1032	2.21253	1.21036
HCC827	POU4F2_147560281_0	POU4F2	773	1020	574	2.20978	1.32975
HCC827	INO80D_206927651_1	INO80D	1420	1873	969	2.20916	1.02893
HCC827	CALCOCO2_46925740_1	CALCOCO2	1310	1727	659	2.20782	-0.0535018
HCC827	SMARCD1_50479286_1	SMARCD1	1298	1711	826	2.20755	0.781063
HCC827	SPECC1_20107667_1	CYTSB	1251	1648	853	2.20596	1.02628
HCC827	KMT2B_36210741_0	MLL4	864	1137	495	2.20316	0.409184
HCC827	GJA3_20717369_0	GJA3	1088	1431	544	2.20196	-0.0745603
HCC827	GTF3C4_135546097_1	GTF3C4	737	969	555	2.20082	1.37961
HCC827	55744_1_5	C7orf44	837	1100	281	2.19983	-1.48546
HCC827	STAP1_68424562_0	BRDG1	1306	1715	770	2.19811	0.509975
HCC827	SLC13A3_45280032_0	SLC13A3	824	1082	389	2.19773	-0.277219
HCC827	HR_21986610_1	HR	1132	1485	877	2.19552	1.47985
HCC827	CREB3L2_137686354_1	CREB3L2	905	1187	584	2.19495	0.831251
HCC827	PLEKHG6_6427111_1	PLEKHG6	579	759	551	2.19322	2.21039
HCC827	PCDH9_67800490_0	PCDH9	405	531	320	2.19322	1.55119
HCC827	PAAF1_73611448_1	PAAF1	738	967	659	2.19234	1.98437
HCC827	CDK12_37618630_1	CRKRS	1027	1345	720	2.19132	1.12523
HCC827	SMNDC1_112058425_1	SMNDC1	746	977	552	2.19112	1.31729
HCC827	RASGRP3_33747089_0	RASGRP3	1442	1888	791	2.19082	0.253603
HCC827	JUND_18391960_0	JUND	905	1185	544	2.19077	0.579467
HCC827	CAMKK2_121712229_1	CAMKK2	941	1231	580	2.1885	0.668338
HCC827	ETS2_40181986_1	ETS2	1504	1967	1016	2.1881	0.992973
HCC827	LRPPRC_44184566_0	LRPPRC	735	961	310	2.187	-0.676088
HCC827	ADAMTS10_8665858_0	ADAMTS10	1453	1899	719	2.18639	-0.112218
HCC827	CDKN1B_12870808_0	CDKN1B	228	298	154	2.18437	0.998799
HCC827	PRKCI_169940488_0	PRKCI	657	858	358	2.18398	0.232399
HCC827	TSC2_2105506_1	TSC2	1775	2317	951	2.18343	0.169578
HCC827	TSSC1_3261204_0	TSSC1	1517	1980	695	2.1831	-0.385868
HCC827	HAND2_174450306_0	HAND2	683	891	596	2.18136	1.90267
HCC827	AXIN1_396839_0	AXIN1	963	1256	600	2.18107	0.706583
HCC827	SIM1_100897480_0	SIM1	1425	1858	808	2.18051	0.371231
HCC827	ZSCAN16_28093447_1	ZNF435	704	918	298	2.18032	-0.662996
HCC827	MMP27_102573552_0	MMP27	1139	1485	811	2.18025	1.18015
HCC827	TRIM24_138199988_1	TRIM24	1140	1486	709	2.17974	0.699832
HCC827	NPAS1_47535557_0	NPAS1	918	1196	727	2.17833	1.55804
HCC827	HRH4_22057021_1	HRH4	812	1057	483	2.17614	0.542522
HCC827	SMARCD2_61919896_0	SMARCD2	748	973	486	2.17432	0.855968
HCC827	ARHGEF6_135827412_1	ARHGEF6	964	1253	519	2.17257	0.188258
HCC827	DMTF1_86802889_0	DMTF1	537	698	343	2.17214	0.79645
HCC827	CLEC1A_10251500_1	CLEC1A	955	1241	645	2.17196	0.992892
HCC827	HOXD9_176987835_0	HOXD9	760	987	568	2.1703	1.35267
HCC827	ATRNL1_116853629_1	ATRNL1	543	705	271	2.16935	-0.0778232
HCC827	NFKB1_103446699_1	NFKB1	637	826	374	2.16637	0.497139
HCC827	RAPGEF6_130883829_0	RAPGEF6	840	1089	574	2.16606	1.03462
HCC827	CYP2A6_41356282_1	CYP2A6	638	827	473	2.16549	1.32443
HCC827	51094_1_2	ADIPOR1	676	876	264	2.16481	-0.948058
HCC827	HERC5_89378566_0	HERC5	77	100	66	2.16376	1.84588
HCC827	NR1H2_50881054_1	NR1H2	908	1176	783	2.16368	1.86038
HCC827	ZBTB18_244217185_1	ZNF238	768	994	475	2.16187	0.68107
HCC827	HOXD9_176987851_1	HOXD9	1014	1312	463	2.16131	-0.396391
HCC827	BTAF1_93702284_0	BTAF1	879	1137	516	2.16052	0.495479
HCC827	ITSN2_24538081_1	ITSN2	1208	1562	561	2.15979	-0.33698
HCC827	THBS2_169649004_1	THBS2	1384	1789	1132	2.15905	1.67234
HCC827	HES5_2461443_1	HES5	1449	1873	734	2.15904	-0.0291243
HCC827	SCRT1_145557730_1	SCRT1	143	185	91	2.15761	0.793579
HCC827	MNT_2303972_1	MNT	1073	1386	701	2.15716	0.874677
HCC827	AMBRA1_46564277_0	AMBRA1	813	1050	608	2.15663	1.35485
HCC827	DNAJC2_102968158_1	DNAJC2	1758	2270	1205	2.15647	1.04452
HCC827	HK3_176315745_0	HK3	992	1281	697	2.1564	1.13312
HCC827	PI4KB_151288894_1	PIK4CB	785	1013	469	2.15455	0.558242
HCC827	PKHD1L1_110437348_1	PKHD1L1	1044	1347	536	2.15431	0.0194872
HCC827	INO80D_206927583_1	INO80D	672	867	416	2.15392	0.684674
HCC827	FLT3_28644655_1	FLT3	854	1101	490	2.15227	0.414503
HCC827	NFIC_3382052_1	NFIC	920	1186	509	2.15213	0.285131
HCC827	AMBRA1_46569805_1	AMBRA1	1073	1382	1026	2.15	2.22721
HCC827	ETS1_128360367_1	ETS1	2193	2824	1292	2.14979	0.506563
HCC827	CLDN14_37833875_0	CLDN14	841	1083	543	2.14942	0.833373
HCC827	KAT7_47874244_1	MYST2	765	985	501	2.14903	0.884026
HCC827	HIC1_1960011_0	HIC1	564	726	379	2.1481	0.976198
HCC827	FPR1_52249985_0	FPR1	1000	1287	634	2.14808	0.76832
HCC827	SIRT1_69666572_0	SIRT1	1200	1543	601	2.14592	-0.0689543
HCC827	SAP30L_153826234_0	SAP30L	739	950	460	2.14503	0.703896
HCC827	SETD3_99924780_1	SETD3	916	1177	559	2.14405	0.633086
HCC827	SUV39H2_14941563_1	SUV39H2	839	1078	662	2.14385	1.54509
HCC827	FREM2_39261726_1	FREM2	1251	1607	582	2.14351	-0.330806
HCC827	ESX1_103499477_1	ESX1	706	907	327	2.14342	-0.343983
HCC827	FOXN4_109725264_0	FOXN4	1221	1568	825	2.14277	0.993991
HCC827	4299_3_1	AFF1	552	709	300	2.14266	0.223991
HCC827	RAB3GAP1_135870755_0	RAB3GAP1	306	393	134	2.14166	-0.534372
HCC827	P4HTM_49027964_1	PH-4	550	706	304	2.14115	0.283803
HCC827	TBX4_59534910_1	TBX4	936	1201	770	2.14056	1.69309
HCC827	CASP14_15164575_0	CASP14	1018	1306	809	2.1402	1.57027
HCC827	VAV2_136699436_0	VAV2	389	499	198	2.13908	-0.00563873
HCC827	KRT85_52761192_0	KRTHB5	525	673	313	2.13775	0.552255
HCC827	FOXK2_80559220_1	FOXK2	820	1051	509	2.13775	0.693728
HCC827	HAPLN4_19371853_1	HAPLN4	936	1198	519	2.13436	0.292934
HCC827	KDM5D_21906340_1	SMCY	926	1185	690	2.13393	1.34179
HCC827	NR2C1_95456396_1	NR2C1	1368	1750	757	2.13323	0.284764
HCC827	PTGER4_40681657_1	PTGER4	655	838	376	2.13309	0.41714
HCC827	ASPHD2_26829608_0	ASPHD2	851	1087	472	2.12927	0.294225
HCC827	RSF1_77451911_0	RSF1	1174	1499	655	2.1285	0.314234
HCC827	KLF13_31619599_1	KLF13	686	876	389	2.12844	0.373514
HCC827	GCM1_53010418_0	GCM1	224	286	158	2.12648	1.15202
HCC827	WDR66_122359365_1	WDR66	749	955	375	2.12475	-0.0683559
HCC827	RPS6KA6_83442867_1	RPS6KA6	1279	1630	759	2.12388	0.533098
HCC827	TEAD3_35454380_1	TEAD3	853	1086	627	2.12118	1.29353
HCC827	CACNB2_18689941_1	CACNB2	480	611	307	2.12023	0.801603
HCC827	FOSB_45973941_0	FOSB	933	1187	911	2.11945	2.30155
HCC827	CITED1_71522072_1	CITED1	978	1244	722	2.11898	1.3087
HCC827	sgDPF3_8	DPF3	1312	1667	720	2.11638	0.255335
HCC827	TGIF2_35207279_1	TGIF2	1124	1428	779	2.11608	1.0843
HCC827	FLT3_28636127_1	FLT3	1350	1715	988	2.11598	1.27748
HCC827	NNMT_114182798_1	NNMT	784	996	451	2.11577	0.423945
HCC827	EPN2_19216555_0	EPN2	500	635	452	2.1146	2.02826
HCC827	RGL2_33264393_0	RGL2	1168	1483	702	2.1146	0.578424
HCC827	MREG_216861150_1	MREG	408	518	334	2.11359	1.67677
HCC827	PAX9_37132679_0	PAX9	1100	1396	523	2.1134	-0.253208
HCC827	ETS1_128359357_0	ETS1	1172	1487	747	2.1128	0.786852
HCC827	ZFHX2_24004524_0	ZFHX2	741	940	354	2.11212	-0.234541
HCC827	DAW1_228758544_1	WDR69	1619	2053	893	2.11155	0.272951
HCC827	AKNA_117143428_0	AKNA	766	971	432	2.11032	0.353743
HCC827	VDR_48272772_0	VDR	935	1185	615	2.10997	0.899005
HCC827	56956_2_21	LHX9	864	1094	510	2.10762	0.5151
HCC827	DRAM2_111674162_1	TMEM77	842	1066	481	2.10727	0.398984
HCC827	ETS1_128350278_1	ETS1	855	1082	718	2.10623	1.76627
HCC827	FOXI2_129535809_1	FLJ46831	1466	1854	756	2.10486	0.0342849
HCC827	TLE6_2987041_0	TLE6	909	1149	566	2.10339	0.704489
HCC827	PHGDH_120254727_1	PHGDH	1384	1749	677	2.103	-0.15305
HCC827	CLOCK_56345048_0	CLOCK	1150	1453	598	2.10243	0.0644549
HCC827	TECPR2_102891349_0	TECPR2	1090	1377	434	2.10206	-0.882514
HCC827	MMP10_102651261_1	MMP10	833	1052	481	2.10113	0.437141
HCC827	PSMA8_23714015_1	PSMA8	899	1135	642	2.10041	1.19093
HCC827	PPP1R16A_145725573_0	PPP1R16A	659	832	494	2.10021	1.36359
HCC827	SLC6A19_1201814_1	SLC6A19	835	1054	633	2.0999	1.40306
HCC827	ERG_39795422_1	ERG	1595	2012	939	2.09856	0.504378
HCC827	P4HA1_74831886_0	P4HA1	593	748	287	2.0979	-0.187215
HCC827	GTF2F1_6389485_0	GTF2F1	490	618	371	2.0974	1.39961
HCC827	MSC_72756382_1	MSC	801	1010	425	2.09722	0.137174
HCC827	RNF43_56492874_0	RNF43	237	299	125	2.09703	0.125373
HCC827	BAZ1A_35295287_1	BAZ1A	579	730	391	2.09672	0.993575
HCC827	CTBP1_1232055_0	CTBP1	1256	1583	782	2.09632	0.703546
HCC827	SIRT6_4182496_1	SIRT6	561	707	340	2.09562	0.610161
HCC827	TGS1_56698319_0	NCOA6IP	739	931	523	2.09498	1.15926
HCC827	GNB5_52471979_0	GNB5	1072	1350	688	2.09424	0.811539
HCC827	LDLRAD3_36057733_1	LDLRAD3	830	1045	456	2.09353	0.260612
HCC827	BARHL2_91182160_1	BARHL2	1198	1508	611	2.09318	-0.00446188
HCC827	EFNA2_1295677_1	EFNA2	970	1221	495	2.09308	-0.00175893
HCC827	57502_6_46	NLGN4X	1383	1740	1093	2.092	1.55039
HCC827	STRN_37085120_1	STRN	984	1238	805	2.09184	1.67331
HCC827	27019_17_7	DNAI1	255	321	177	2.09173	1.09444
HCC827	EML1_100363558_1	EML1	96	121	83	2.09157	1.87475
HCC827	FOXF1_86544681_1	FOXF1	1150	1446	627	2.09046	0.232529
HCC827	HERC2_28519548_0	HERC2	618	777	359	2.08986	0.459495
HCC827	PAK6_40557124_1	PAK6	1035	1301	618	2.08965	0.555423
HCC827	KEAP1_10610245_0	KEAP1	1421	1785	651	2.08811	-0.385782
HCC827	ROCK2_11426729_1	ROCK2	1219	1531	758	2.08764	0.699089
HCC827	HES6_239148181_1	HES6	832	1045	475	2.08757	0.396876
HCC827	STAT6_57500590_0	STAT6	269	338	120	2.08728	-0.467036
HCC827	ULK1_132393247_1	ULK1	1268	1592	714	2.08681	0.3468
HCC827	SETD1B_122243753_1	SETD1B	1179	1478	749	2.08299	0.775193
HCC827	WDR12_203772602_1	WDR12	370	464	332	2.08295	2.00214
HCC827	DLX4_48050557_0	DLX4	1302	1632	757	2.08274	0.46042
HCC827	ATP6V1G2_31513188_1	ATP6V1G2	1255	1573	898	2.08259	1.1975
HCC827	WDR41_76785385_0	WDR41	157	197	84	2.08255	0.182412
HCC827	ZKSCAN1_99621400_1	ZKSCAN1	872	1093	510	2.08252	0.482372
HCC827	FMN2_240255947_1	FMN2	595	745	332	2.0796	0.316952
HCC827	WSB1_25630614_1	WSB1	993	1243	541	2.07927	0.230307
HCC827	ASF1B_14247164_1	ASF1B	1288	1612	688	2.07897	0.159529
HCC827	PCGF5_92982719_1	PCGF5	954	1194	581	2.07887	0.625727
HCC827	TCF4_52946827_0	TCF4	1571	1966	1024	2.0788	0.865988
HCC827	SRY_2655415_1	SRY	1249	1563	1003	2.07866	1.60721
HCC827	PEX7_137147566_0	PEX7	955	1195	489	2.07835	0.0103209
HCC827	ETS1_128359261_0	ETS1	1418	1774	651	2.07802	-0.378274
HCC827	ETS1_128391873_0	ETS1	1128	1411	774	2.07759	1.04883
HCC827	RALGAPA2_20693022_1	RALGAPA2	1179	1474	598	2.07628	-0.0240044
HCC827	PGR_100999804_0	PGR	1728	2160	1133	2.07599	0.886835
HCC827	KEAP1_10610267_0	KEAP1	697	871	319	2.07485	-0.38622
HCC827	8829_1_16	NRP1	1034	1292	478	2.07484	-0.352654
HCC827	HMG20B_3573754_1	HMG20B	1174	1466	883	2.07332	1.37467
HCC827	FUBP1_78430843_1	FUBP1	1001	1250	638	2.0733	0.787094
HCC827	NCOA1_24905946_1	NCOA1	96	120	25	2.07116	-2.29423
HCC827	8490_1_3	CONTROL1	1136	1417	671	2.0706	0.51677
HCC827	PRDM12_133540171_1	PRDM12	854	1065	637	2.06989	1.34553
HCC827	CTSD_1778673_1	CTSD	928	1157	513	2.06932	0.282159
HCC827	CRISPR_CONTROL47	CONTROL1	693	864	477	2.06912	1.06078
HCC827	579_1_23	BAPX1	1552	1934	994	2.06828	0.803616
HCC827	SIM2_38072076_1	SIM2	1183	1474	885	2.06788	1.35558
HCC827	sgNKX3-2_8	BAPX1	767	955	517	2.06592	0.986294
HCC827	GRIA2_158256905_0	GRIA2	878	1093	499	2.06553	0.380662
HCC827	SMYD4_1731225_0	SMYD4	1198	1491	745	2.06508	0.699397
HCC827	MST1R_49940649_0	MST1R	662	824	471	2.06503	1.17833
HCC827	FBXW7_153271253_0	FBXW7	1317	1639	721	2.06496	0.246751
HCC827	91801_3_3	ALKBH8	1195	1487	813	2.06464	1.01842
HCC827	TNKS2_93579281_0	TNKS2	837	1041	527	2.06322	0.744175
HCC827	DMRT2_1051958_0	DMRT2	402	500	211	2.0627	0.102758
HCC827	ID1_30193257_0	ID1	777	966	382	2.06221	-0.133083
HCC827	10411_2_32	RAPGEF3	1475	1833	910	2.06144	0.670849
HCC827	PITX1_134367146_1	PITX1	564	701	307	2.0613	0.229401
HCC827	NR1I3_161205726_0	NR1I3	705	876	381	2.06077	0.20285
HCC827	CDKN2A_21974679_0	CDKN2A	1097	1362	921	2.05905	1.76524
HCC827	F2RL1_76128761_0	F2RL1	1408	1748	633	2.05896	-0.452657
HCC827	HIST1H1A_26017956_0	HIST1H1A	1058	1313	537	2.05794	-0.021209
HCC827	ING5_242644093_1	ING5	1086	1347	644	2.05657	0.53086
HCC827	SYNPO_149998016_1	SYNPO	1510	1872	1090	2.05551	1.22852
HCC827	NEGR1_72400785_1	NEGR1	1023	1268	511	2.05487	-0.0778232
HCC827	SIK1_44841641_1	SNF1LK	1541	1909	864	2.05365	0.331144
HCC827	CITED2_139694946_0	CITED2	1034	1281	567	2.05365	0.253186
HCC827	LOX_121411158_0	LOX	678	840	402	2.05352	0.53172
HCC827	NFIB_14307472_0	NFIB	1094	1355	625	2.05306	0.398499
HCC827	EML2_46144991_0	EML2	553	685	295	2.05288	0.15802
HCC827	WDR81_1633693_1	WDR81	1269	1571	1053	2.05194	1.72356
HCC827	RPH3A_113307842_0	RPH3A	828	1025	448	2.05162	0.206396
HCC827	WRAP73_3555374_1	WRAP73	799	989	502	2.05135	0.73671
HCC827	RARG_53608354_1	RARG	1423	1761	838	2.05107	0.505663
HCC827	GABRA1_161277846_1	GABRA1	1328	1643	758	2.05039	0.394869
HCC827	IRX1_3596391_1	IRX1	810	1002	531	2.04983	0.88743
HCC827	BCL2L14_12232377_0	BCL2L14	1103	1364	705	2.04917	0.796937
HCC827	sgISG20_6	ISG20	1134	1402	805	2.04859	1.16941
HCC827	PKD1L2_81249872_0	PKD1L2	808	999	536	2.04853	0.929463
HCC827	LRFN2_40400286_1	LRFN2	1119	1382	857	2.04597	1.43896
HCC827	BCAR3_94140384_0	BCAR3	1247	1540	631	2.04588	-0.0325364
HCC827	SIM1_100896514_1	SIM1	779	962	559	2.04556	1.20833
HCC827	RNF112_19315872_0	ZNF179	592	731	391	2.04513	0.914775
HCC827	F13A1_6225080_0	F13A1	567	700	392	2.04463	1.07696
HCC827	WDR64_241842796_0	WDR64	1036	1278	483	2.04305	-0.322601
HCC827	MBOAT7_54682610_0	LENG4	947	1168	456	2.04256	-0.207665
HCC827	GJB6_20797299_1	GJB6	1323	1631	865	2.04156	0.877109
HCC827	PKN1_14557292_0	PKN1	937	1155	440	2.04112	-0.296659
HCC827	2113_4_9	ETS1	920	1134	637	2.04102	1.08119
HCC827	LRP2_170177307_1	LRP2	1722	2122	1048	2.04061	0.622212
HCC827	FMN2_240255797_0	FMN2	1201	1480	670	2.04053	0.313842
HCC827	JMJD4_227921348_1	JMJD4	1146	1412	820	2.04012	1.19757
HCC827	FOXD2_47903880_0	FOXD2	1211	1492	389	2.03999	-1.64461
HCC827	PSMA8_23724634_1	PSMA8	1661	2046	1058	2.03959	0.78408
HCC827	TEAD2_49858624_0	TEAD2	1136	1399	504	2.03891	-0.498884
HCC827	sgCECR2_1	CECR2	825	1016	485	2.03876	0.500787
HCC827	ENPP7_77709271_1	ENPP7	1015	1249	619	2.0369	0.630461
HCC827	TFAP2C_55206703_1	TFAP2C	799	983	493	2.03627	0.672527
HCC827	DSG3_29049155_0	DSG3	1399	1721	957	2.03627	1.03761
HCC827	NRAS_115258713_0	NRAS	1225	1506	619	2.03466	-0.0374582
HCC827	PRICKLE1_42863329_1	PRICKLE1	1040	1278	797	2.0335	1.44128
HCC827	81628_2_37	TSC22D4	1268	1558	721	2.0333	0.381435
HCC827	SIK2_111573942_0	SNF1LK2	625	768	257	2.03311	-0.764797
HCC827	WDFY2_52313215_0	WDFY2	1057	1298	960	2.0318	2.04444
HCC827	SERPINE1_100775199_1	SERPINE1	971	1192	788	2.03095	1.64476
HCC827	HERC6_89312013_0	HERC6	902	1107	490	2.03025	0.220327
HCC827	RAI1_17696323_1	RAI1	1131	1387	801	2.02849	1.16113
HCC827	DMBX1_46976180_0	DMBX1	659	808	341	2.0277	0.0491533
HCC827	JMJD1C_65225436_0	JMJD1C	1231	1509	682	2.02748	0.289219
HCC827	CBX5_54651435_1	CBX5	489	599	206	2.02513	-0.676975
HCC827	STK19_31939864_1	STK19	409	501	195	2.02493	-0.237425
HCC827	RALGPS2_178855154_1	RALGPS2	864	1058	375	2.0247	-0.575494
HCC827	APMAP_24950174_0	APMAP	1257	1539	648	2.02447	0.0334524
HCC827	IRF2_185350184_1	IRF2	447	547	218	2.02255	-0.158074
HCC827	GATA6_19751301_1	GATA6	542	663	519	2.02178	2.23243
HCC827	ARHGEF6_135827487_1	ARHGEF6	1516	1854	821	2.02172	0.207987
HCC827	ZC3HAV1_138793907_1	ZC3HAV1	722	883	580	2.02147	1.60897
HCC827	AHR_17349577_0	AHR	1082	1323	673	2.02116	0.700313
HCC827	SLC2A2_170732385_0	SLC2A2	862	1054	618	2.02106	1.20494
HCC827	8795_1_8	TNFRSF10B	773	945	401	2.02053	0.0573628
HCC827	CRABP1_78633432_0	CRABP1	838	1024	426	2.01946	-0.0148275
HCC827	ETS1_128350261_0	ETS1	1064	1300	761	2.01926	1.19615
HCC827	HOXB6_46675499_0	HOXB6	947	1157	614	2.01911	0.847943
HCC827	NR1D2_24001242_1	NR1D2	899	1098	422	2.01828	-0.297788
HCC827	DNAJC5_62562874_0	DNAJC5	791	966	745	2.01797	2.17358
HCC827	KRT18_53343157_1	KRT18	674	823	277	2.01753	-0.767289
HCC827	SMARCB1_24143231_1	SMARCB1	1223	1493	698	2.01722	0.394697
HCC827	HOXB4_46655529_1	HOXB4	885	1080	586	2.0162	0.92274
HCC827	SIM2_38081527_1	SIM2	549	670	361	2.01602	0.899341
HCC827	ZFHX2_24004138_0	ZFHX2	887	1082	515	2.0152	0.456425
HCC827	14_5_6	AAMP	177	216	44	2.01419	-2.50222
HCC827	ZGPAT_62339936_1	ZGPAT	1497	1824	837	2.01254	0.321325
HCC827	VRK1_97299939_1	VRK1	931	1134	368	2.01157	-0.907513
HCC827	CEACAM6_42265923_1	CEACAM6	1106	1347	647	2.01135	0.482542
HCC827	LRWD1_102105526_1	LRWD1	316	385	146	2.01127	-0.34559
HCC827	sgSTK40_8	STK40	1194	1454	687	2.01108	0.42355
HCC827	POU4F1_79177376_1	POU4F1	721	878	391	2.01083	0.215049
HCC827	SSH3_67072245_0	SSH3	775	943	397	2.00888	0.0126388
HCC827	G3BP1_151176821_0	G3BP	1071	1303	713	2.00873	0.941559
HCC827	DLX2_172967157_0	DLX2	397	483	276	2.00804	1.09785
HCC827	NPPB_11918509_1	NPPB	713	867	680	2.00723	2.21807
HCC827	VAX2_71127888_1	VAX2	1010	1228	844	2.00712	1.74868
HCC827	MCF2L2_183027553_1	MCF2L2	909	1105	545	2.00662	0.570324
HCC827	CRISPR_CONTROL38	CONTROL1	728	885	395	2.00658	0.216839
HCC827	ACVR1_158637052_0	ACVR1	1016	1235	462	2.00653	-0.411059
HCC827	RPL22L1_170584280_0	RPL22L1	1114	1354	642	2.00634	0.429407
HCC827	CCT2_69981734_1	CCT2	766	931	400	2.00609	0.0808057
HCC827	G3BP2_76580395_0	G3BP2	897	1090	512	2.00567	0.395886
HCC827	KCNN1_18092593_1	KCNN1	1220	1482	536	2.00497	-0.533855
HCC827	sgCDKN1A_8	CDKN1A	1092	1326	885	2.00397	1.63987
HCC827	PAX3_223163301_1	PAX3	421	511	167	2.0023	-0.887979
HCC827	GPR158_25464557_0	GPR158	482	585	220	2.00226	-0.393173
HCC827	AMBRA1_46564406_1	AMBRA1	1253	1520	1002	2.00158	1.59231
HCC827	DYRK4_4702242_1	DYRK4	403	489	248	2.00148	0.665823
HCC827	WDR77_111991787_1	WDR77	982	1191	567	2.00096	0.436436
HCC827	WDR33_128522435_1	WDR33	1245	1509	724	1.99945	0.461199
HCC827	TMPRSS4_117969765_0	TMPRSS4	855	1035	427	1.99618	-0.0778232
HCC827	PAX2_102510481_0	PAX2	1056	1278	924	1.99566	1.91207
HCC827	GKN1_69204803_1	GKN1	839	1015	659	1.99463	1.52897
HCC827	ATG2B_96809473_0	ATG2B	1256	1519	617	1.99402	-0.137716
HCC827	BRPF1_9776082_0	BRPF1	1227	1483	502	1.99246	-0.7867
HCC827	ELAVL4_50610644_0	ELAVL4	757	915	359	1.99241	-0.260663
HCC827	PHC2_33841113_0	PHC2	1210	1462	678	1.99169	0.329457
HCC827	CORO2A_100895387_1	CORO2A	1508	1822	933	1.99168	0.680882
HCC827	RAPGEF2_160266305_1	RAPGEF2	746	901	533	1.99047	1.193
HCC827	TAF5_105127800_0	TAF5	934	1128	342	1.99045	-1.17869
HCC827	NUP37_102512169_1	NUP37	1021	1233	423	1.99034	-0.741308
HCC827	579_1_18	BAPX1	1108	1338	636	1.99026	0.415261
HCC827	MYBL1_67492478_0	MYBL1	843	1018	318	1.99016	-1.07255
HCC827	VRK3_50519378_0	VRK3	797	962	474	1.98897	0.541997
HCC827	HCLS1_121366252_1	HCLS1	952	1149	722	1.98886	1.40439
HCC827	6594_11_2	SMARCA1	716	864	359	1.98825	-0.0629799
HCC827	ZKSCAN8_28116274_1	ZNF192	902	1088	566	1.98735	0.731941
HCC827	P4HA1_74813236_0	P4HA1	106	128	89	1.98658	1.77121
HCC827	KDM4D_94730675_1	KDM4D	672	810	726	1.98544	2.66067
HCC827	NOG_54671624_1	NOG	937	1129	489	1.9847	0.0778936
HCC827	54848_4_9	ARHGEF38	913	1100	385	1.9845	-0.678065
HCC827	NR1D1_38253486_1	NR1D1	566	682	373	1.98448	0.907057
HCC827	SLC39A4_145641327_1	SLC39A4	616	742	416	1.98372	0.993517
HCC827	388795_6_4	CONTROL1	97	117	27	1.98344	-2.06724
HCC827	SMARCD2_61919928_0	SMARCD2	593	714	265	1.98266	-0.469708
HCC827	L3MBTL4_6244509_0	L3MBTL4	967	1164	625	1.98227	0.836746
HCC827	sgSUV39H1_5	SUV39H1	1209	1455	547	1.98184	-0.429598
HCC827	PLEKHG6_6421447_0	PLEKHG6	1274	1533	702	1.9815	0.269862
HCC827	MAPKBP1_42092109_0	MAPKBP1	827	995	559	1.981	0.996028
HCC827	LMO7_76378630_1	LMO7	927	1115	538	1.98036	0.454821
HCC827	EOMES_27763391_0	EOMES	899	1081	506	1.97961	0.346154
HCC827	TEAD2_49863285_1	TEAD2	934	1123	797	1.97944	1.82305
HCC827	HEY1_80679814_1	HEY1	1424	1712	805	1.97937	0.360518
HCC827	27113_2_8	BBC3	959	1153	722	1.97932	1.37837
HCC827	IGSF9_159906282_1	IGSF9	727	874	453	1.97899	0.707623
HCC827	STAP1_68449369_1	BRDG1	851	1023	583	1.9789	1.04363
HCC827	51094_2_3	ADIPOR1	1210	1454	808	1.97809	0.952208
HCC827	BHLHE40_5022058_0	BHLHB2	939	1128	330	1.97722	-1.32424
HCC827	RB1CC1_53596513_0	RB1CC1	248	298	93	1.97668	-1.07681
HCC827	MCM2_127323574_1	MCM2	648	778	412	1.97566	0.779499
HCC827	WRAP53_7592101_1	WDR79	1045	1254	622	1.97462	0.544171
HCC827	TUB_8111203_1	TUB	775	930	629	1.97449	1.64532
HCC827	ART3_77003220_0	ART3	646	775	402	1.97374	0.703336
HCC827	BRD8_137513318_0	BRD8	858	1029	291	1.97309	-1.44957
HCC827	PRMT3_20409306_1	PRMT3	572	686	330	1.97285	0.435442
HCC827	NHLH2_116380927_0	NHLH2	1156	1386	565	1.97252	-0.15548
HCC827	ADCY7_50347867_0	ADCY7	729	874	363	1.97219	-0.0875762
HCC827	TFDP1_114294594_0	TFDP1	1341	1607	717	1.97132	0.162849
HCC827	BTG2_203276269_0	BTG2	1084	1299	623	1.97121	0.419738
HCC827	ZBTB7A_4054841_0	ZBTB7A	206	247	112	1.97102	0.23436
HCC827	PLEKHG1_151054888_1	PLEKHG1	682	817	418	1.97017	0.64925
HCC827	CDKL5_18602441_1	CDKL5	1366	1636	752	1.96987	0.266434
HCC827	TCF3_1625597_0	TCF3	947	1134	529	1.96934	0.319159
HCC827	HDAC8_71788656_0	HDAC8	800	958	488	1.96934	0.631921
HCC827	PRKCQ_6540451_0	PRKCQ	715	856	629	1.96866	1.9314
HCC827	FXR2_7507336_1	FXR2	533	638	287	1.96804	0.19133
HCC827	SMARCC1_47823235_1	SMARCC1	835	999	522	1.9671	0.718845
HCC827	FBXW7_153268215_0	FBXW7	1904	2277	1428	1.96632	1.36421
HCC827	ING3_120604826_1	ING3	986	1179	516	1.96579	0.0875538
HCC827	AGPAT6_41467409_1	AGPAT6	1099	1314	831	1.96561	1.39363
HCC827	DROSHA_31526555_1	RNASEN	994	1188	629	1.96461	0.76159
HCC827	NF2_30032767_1	NF2	1006	1202	589	1.96391	0.485777
HCC827	USF1_161011591_1	USF1	1140	1362	670	1.96376	0.498991
HCC827	STAT6_57500551_1	STAT6	1297	1549	599	1.96289	-0.356899
HCC827	STAR_38005809_1	STAR	1041	1243	709	1.96229	1.02249
HCC827	KLF3_38690445_0	KLF3	1315	1569	861	1.96053	0.882196
HCC827	RCOR3_211432955_1	RCOR3	813	970	502	1.96025	0.675037
HCC827	LAMP1_113965095_1	LAMP1	1183	1411	708	1.95961	0.563311
HCC827	SP7_53722969_0	SP7	77	92	556	1.95907	9.37484
HCC827	PRRX2_132428140_0	PRRX2	540	644	323	1.95892	0.563746
HCC827	DMTF1_86802960_1	DMTF1	1249	1489	820	1.95843	0.89187
HCC827	UBE3B_109926448_1	UBE3B	1396	1664	889	1.95809	0.783496
HCC827	PARP12_139762582_0	PARP12	901	1074	356	1.958	-0.908731
HCC827	BARHL2_91182688_0	BARHL2	857	1021	355	1.95664	-0.740917
HCC827	INO80_41388382_1	INOC1	946	1127	595	1.95662	0.740134
HCC827	ZBTB33_119387913_1	ZBTB33	502	598	304	1.95604	0.607819
HCC827	CRISPR_CONTROL31	CONTROL1	193	230	119	1.95577	0.678605
HCC827	GABRP_170216165_1	GABRP	1316	1567	796	1.95548	0.600785
HCC827	WDR25_100847437_1	WDR25	1993	2373	1063	1.95545	0.153391
HCC827	LCK_32740398_1	LCK	1250	1488	587	1.95478	-0.297607
HCC827	NIPSNAP1_29965218_1	NIPSNAP1	1654	1968	931	1.9537	0.344946
HCC827	ATG4C_63286825_1	ATG4C	759	903	559	1.95317	1.30067
HCC827	EPN2_19235312_0	EPN2	1514	1801	932	1.95309	0.662966
HCC827	HOXB3_46629439_0	HOXB3	1246	1481	850	1.95104	1.028
HCC827	RNF43_56448347_1	RNF43	1020	1212	915	1.9502	2.0005
HCC827	TSPAN6_99887498_0	TSPAN6	996	1183	589	1.94918	0.521256
HCC827	NLGN3_70373341_1	NLGN3	1194	1418	575	1.94894	-0.208101
HCC827	283208_4_10	P4HA3	762	905	350	1.94888	-0.374039
HCC827	BMPR2_203242252_0	BMPR2	994	1180	669	1.94787	0.980426
HCC827	WDFY2_52249363_1	WDFY2	1053	1250	492	1.94781	-0.314909
HCC827	SMAD4_48573623_0	SMAD4	861	1022	419	1.94753	-0.169731
HCC827	RORC_151786055_0	RORC	917	1088	516	1.94649	0.345192
HCC827	DCAF4_73409772_1	DCAF4	1046	1241	741	1.94643	1.16219
HCC827	MAPKAPK3_50655147_1	MAPKAPK3	746	885	448	1.94607	0.576663
HCC827	NR2C1_95456476_0	NR2C1	720	854	607	1.9456	1.7803
HCC827	NR1H4_100904582_1	NR1H4	1213	1438	705	1.94453	0.459284
HCC827	ZNF496_247492762_0	ZNF496	965	1144	786	1.94445	1.65775
HCC827	SIX1_61115903_0	SIX1	1128	1337	590	1.94407	0.085263
HCC827	FOXP2_114271731_0	FOXP2	1291	1530	1005	1.94379	1.49681
HCC827	BRAF_140624373_0	BRAF	1260	1493	536	1.94335	-0.648449
HCC827	RBPJL_43936859_1	RBPSUHL	784	929	609	1.94322	1.48964
HCC827	CHD9_53190271_0	CHD9	633	750	448	1.94286	1.15974
HCC827	SP140_231101955_0	SP140	1073	1271	565	1.94247	0.109154
HCC827	CDKN1B_12870824_1	CDKN1B	809	958	748	1.94162	2.10795
HCC827	TAOK1_27778598_0	TAOK1	1761	2085	1090	1.94148	0.682201
HCC827	SLC13A2_26817407_1	SLC13A2	881	1043	523	1.94104	0.535219
HCC827	SATB1_18458486_1	SATB1	566	670	469	1.94051	1.71928
HCC827	TTC39C_21594838_0	TTC39C	1155	1367	612	1.94045	0.131177
HCC827	HECTD4_112720957_1	C12orf51	1062	1256	526	1.93859	-0.10805
HCC827	SPRY4_141694270_0	SPRY4	909	1075	567	1.93841	0.710753
HCC827	VSX2_74706349_0	CHX10	1032	1220	731	1.93752	1.16181
HCC827	VDAC3_42252637_0	VDAC3	1819	2150	1228	1.93725	0.990485
HCC827	CLDN18_137729143_0	CLDN18	710	839	333	1.93634	-0.299597
HCC827	7050_5_5	TGIF	148	175	86	1.93587	0.473584
HCC827	CSRNP3_166514354_0	CSRNP3	934	1103	543	1.9349	0.460931
HCC827	CD69_9906129_1	CD69	881	1040	732	1.9339	1.72846
HCC827	KLF3_38690216_0	KLF3	1340	1581	748	1.93274	0.315766
HCC827	ZFHX3_72993827_0	ATBF1	1285	1516	604	1.93255	-0.294378
HCC827	SLC10A2_103718541_0	SLC10A2	1292	1524	768	1.93213	0.539026
HCC827	PLEKHG3_65194650_1	PLEKHG3	1495	1763	635	1.93153	-0.654454
HCC827	PEX7_137143836_1	PEX7	574	677	436	1.9315	1.41068
HCC827	KEAP1_10610449_0	KEAP1	418	493	163	1.93122	-0.948282
HCC827	ERN1_62157069_0	ERN1	770	908	340	1.9312	-0.513871
HCC827	SOX11_5832918_1	SOX11	340	401	358	1.93099	2.56916
HCC827	6778_4_9	STAT6	27	32	6	1.93033	-2.54194
HCC827	FBXW11_171384658_0	FBXW11	716	844	378	1.93022	0.11986
HCC827	JMJD4_227923040_0	JMJD4	1230	1449	811	1.92892	0.907135
HCC827	ENSG00000134058_2_12166	CDK7	1367	1610	858	1.92835	0.732037
HCC827	AMBRA1_46568765_0	AMBRA1	716	843	676	1.92728	2.18222
HCC827	SRCAP_30718971_0	SRCAP	931	1096	514	1.9271	0.277607
HCC827	GMEB1_29023549_1	GMEB1	858	1010	491	1.92691	0.405144
HCC827	EML5_89171875_1	EML5	1508	1775	844	1.92689	0.324888
HCC827	STAT1_191851613_1	STAT1	1063	1251	780	1.92637	1.28704
HCC827	FBXW5_139837855_0	FBXW5	1084	1275	465	1.92499	-0.618187
HCC827	NEGR1_72748075_0	NEGR1	1376	1618	747	1.92437	0.216839
HCC827	ELF1_41556123_1	ELF1	301	354	265	1.92385	1.93506
HCC827	ERN2_23724620_1	ERN2	1042	1225	681	1.92376	0.876046
HCC827	TBX20_35289809_1	TBX20	1196	1406	787	1.92372	0.900047
HCC827	ARHGEF17_73019967_1	ARHGEF17	307	361	130	1.92348	-0.652858
HCC827	P3H1_43232522_1	LEPRE1	1043	1226	847	1.92341	1.64709
HCC827	EMX2_119302881_0	EMX2	587	690	343	1.92316	0.480526
HCC827	SLC36A1_150858933_0	SLC36A1	508	597	279	1.92249	0.261636
HCC827	NRROS_196387001_1	LRRC33	211	248	145	1.9218	1.06036
HCC827	NR2C1_95456304_0	NR2C1	1082	1271	538	1.92177	-0.0942738
HCC827	TULP4_158870044_1	TULP4	1111	1305	818	1.92166	1.29907
HCC827	DIMT1_61699585_1	HSA9761	498	585	170	1.92142	-1.42087
HCC827	ING4_6762469_1	ING4	753	884	504	1.92014	0.96134
HCC827	IGSF1_130419966_0	IGSF1	1245	1461	755	1.91932	0.610044
HCC827	MDM2_69202259_0	MDM2	951	1116	734	1.91925	1.46664
HCC827	KLF13_31619578_1	KLF13	1009	1184	581	1.91914	0.426669
HCC827	CLPTM1L_1344883_0	CLPTM1L	837	982	563	1.91864	0.978653
HCC827	CHST9_24497304_0	CHST9	1425	1671	1030	1.91754	1.23326
HCC827	ROCK2_11484126_1	ROCK2	1696	1988	938	1.9166	0.282456
HCC827	DLX1_172950510_0	DLX1	698	818	335	1.91577	-0.217862
HCC827	C17orf58_65988164_0	C17orf58	570	668	326	1.91567	0.40465
HCC827	PDZRN4_41582871_0	PDZRN4	752	881	481	1.91501	0.800346
HCC827	TRPS1_116631894_1	TRPS1	700	820	452	1.91473	0.834137
HCC827	ARID5A_97215980_0	ARID5A	830	972	430	1.91408	0.052379
HCC827	ZNF106_42749398_1	ZFP106	544	637	269	1.91358	-0.110588
HCC827	TRAT1_108572650_1	TRAT1	1305	1527	895	1.91219	1.04684
HCC827	ETS1_128350276_0	ETS1	1382	1616	1011	1.91052	1.27598
HCC827	WDR60_158663931_1	WDR60	1136	1328	872	1.90981	1.44702
HCC827	SMARCA5_144438538_1	SMARCA5	319	373	169	1.90957	0.137695
HCC827	KLF6_3827210_0	KLF6	511	597	252	1.90791	-0.119729
HCC827	MAP3K10_40698133_0	MAP3K10	273	319	205	1.90773	1.37223
HCC827	SETD1B_122243912_0	SETD1B	839	980	419	1.90767	-0.0778232
HCC827	DCAF12L2_125299909_1	DCAF12L2	1430	1670	980	1.90737	1.04409
HCC827	SOX8_1031974_0	SOX8	351	410	254	1.90716	1.24029
HCC827	CCDC79_66812885_1	CCDC79	1246	1455	591	1.90713	-0.26212
HCC827	SETD1B_122246125_0	SETD1B	1091	1274	510	1.90709	-0.313337
HCC827	SIRT1_69651291_0	SIRT1	766	894	411	1.90561	0.17701
HCC827	CHRND_233393580_0	CHRND	1031	1203	492	1.90514	-0.239921
HCC827	BTAF1_93749314_1	BTAF1	1320	1540	593	1.90488	-0.455068
HCC827	MAP4K5_50935487_0	MAP4K5	1164	1358	727	1.90484	0.714834
HCC827	LYN_56863283_1	LYN	702	819	504	1.90464	1.21031
HCC827	WDSUB1_160139414_0	WDSUB1	1328	1549	829	1.90434	0.712768
HCC827	FAIM3_207087359_0	FAIM3	1119	1305	620	1.90388	0.28974
HCC827	6594_1_6	SMARCA1	824	961	423	1.90386	0.0199285
HCC827	26100_4_17	WIPI2	1188	1385	912	1.90306	1.44731
HCC827	SGCG_23894838_1	SGCG	869	1013	405	1.9027	-0.32309
HCC827	SMURF2_62574673_1	SMURF2	1105	1288	655	1.90258	0.529375
HCC827	EIF4E_99806201_1	EIF4E	907	1057	538	1.90202	0.532274
HCC827	LRRN4CL_62455853_1	LRRN4CL	393	458	135	1.90154	-1.39511
HCC827	KIAA1377_101815122_0	KIAA1377	679	791	403	1.90097	0.535299
HCC827	PKIA_79510744_1	PKIA	819	954	595	1.90082	1.25203
HCC827	STK31_23768863_1	STK31	893	1040	371	1.90038	-0.730745
HCC827	ENSG00000165055_16_29004	METTL2B	1033	1203	589	1.90034	0.391715
HCC827	BNIP1_172571565_0	BNIP1	1076	1253	715	1.9002	0.93496
HCC827	ZFHX3_72984723_1	ATBF1	133	155	146	1.89985	2.71545
HCC827	ANXA13_124748074_1	ANXA13	1103	1284	706	1.89936	0.801969
HCC827	ALDH3A1_19646623_0	ALDH3A1	1397	1626	1077	1.89905	1.46223
HCC827	PRKAG3_219695071_0	PRKAG3	1037	1207	547	1.89899	0.115465
HCC827	SEC31A_83793150_0	SEC31A	1560	1815	792	1.8981	-0.0213402
HCC827	TCF4_52946836_0	TCF4	931	1083	569	1.89753	0.638327
HCC827	SMARCD1_50479158_1	SMARCD1	904	1051	638	1.89612	1.14905
HCC827	CAPN10_241531442_0	CAPN10	923	1073	610	1.89592	0.915903
HCC827	FER1L6_124985690_1	FER1L6	810	941	520	1.8942	0.813155
HCC827	ROCK2_11375889_1	ROCK2	996	1157	659	1.8941	0.919829
HCC827	GLTSCR2_48248979_1	GLTSCR2	544	632	313	1.89407	0.426109
HCC827	10472_2_4	ZNF238	402	467	288	1.89369	1.20423
HCC827	IDH2_90631875_0	IDH2	787	914	404	1.89342	0.0200668
HCC827	INO80E_30007903_1	INO80E	1327	1541	818	1.89338	0.668015
HCC827	ILDR1_121712750_1	ILDR1	1073	1246	651	1.89324	0.612005
HCC827	ID1_30193368_1	ID1	1577	1831	896	1.89299	0.378242
HCC827	23338_7_1	PHF15	956	1110	461	1.89289	-0.202572
HCC827	MSH6_48010411_0	MSH6	950	1103	457	1.89282	-0.211126
HCC827	SLC7A14_170244570_0	SLC7A14	832	966	650	1.89278	1.50991
HCC827	STAR_38006242_1	STAR	752	873	579	1.89241	1.45831
HCC827	THRB_24231781_0	THRB	1058	1228	548	1.89206	0.0507431
HCC827	ARHGEF15_8218753_1	ARHGEF15	1310	1520	911	1.89132	1.09617
HCC827	ADRBK1_67034189_1	ADRBK1	406	471	255	1.8903	0.738082
HCC827	PI4KB_151288251_0	PIK4CB	857	994	516	1.89023	0.585483
HCC827	TSC2_2104370_0	TSC2	885	1026	560	1.88909	0.761686
HCC827	DLX6_96635305_1	DLX6	629	729	432	1.88821	1.05324
HCC827	SYNPO_149998232_1	SYNPO	327	379	130	1.8878	-0.876514
HCC827	ARPC1A_98935859_1	ARPC1A	933	1081	628	1.88763	0.980852
HCC827	EPN2_19235266_1	EPN2	1578	1828	882	1.88735	0.320068
HCC827	TMLHE_154754179_1	TMLHE	1225	1419	750	1.88716	0.643979
HCC827	ARHGEF15_8218873_1	ARHGEF15	1359	1574	796	1.88684	0.48657
HCC827	5522_11_12	PPP2R2C	1007	1166	827	1.88609	1.68699
HCC827	NKIRAS1_23942432_1	NKIRAS1	915	1059	461	1.88495	-0.0469103
HCC827	ROR1_64240146_0	ROR1	509	589	411	1.88421	1.62771
HCC827	4772_1_12	NFATC1	612	708	354	1.88366	0.444401
HCC827	PHOX2B_41750590_0	PHOX2B	1527	1766	884	1.88325	0.444827
HCC827	NET1_5493881_1	NET1	883	1021	566	1.88259	0.807539
HCC827	EPN2_19186929_0	EPN2	1005	1162	684	1.8825	1.02005
HCC827	SATB1_18462343_1	SATB1	1134	1311	747	1.88225	0.903924
HCC827	STK4_43595239_1	STK4	1032	1193	479	1.88205	-0.338364
HCC827	PLCG1_39788273_1	PLCG1	737	852	370	1.88199	-0.0586072
HCC827	SERPINA5_95056470_1	SERPINA5	700	809	448	1.88127	0.802607
HCC827	CYP11B2_143999217_1	CYP11B2	643	743	420	1.88082	0.875196
HCC827	WSB1_25628962_0	WSB1	947	1094	539	1.88035	0.385608
HCC827	KLF13_31619434_0	KLF13	464	536	265	1.87987	0.400697
HCC827	654364_5_3	NME1	1478	1707	1098	1.87986	1.33059
HCC827	ENSG00000183955_29_3655	SETD8	1026	1185	538	1.87983	0.0944701
HCC827	PRDM16_3301798_0	PRDM16	1363	1574	896	1.87955	0.89633
HCC827	ENPP3_131971255_1	ENPP3	135	156	155	1.87895	2.87404
HCC827	DPF2_65107985_1	DPF2	1214	1401	923	1.87787	1.41299
HCC827	1032_1_14	CDKN2D	12	14	11	1.87774	2.10174
HCC827	EMX1_73145095_0	EMX1	968	1117	423	1.87757	-0.551999
HCC827	ACVR2B_38518852_0	ACVR2B	871	1005	384	1.87736	-0.520057
HCC827	LY6D_143866748_0	LY6D	663	765	588	1.87724	1.96021
HCC827	MTOR_11317185_1	FRAP1	930	1073	507	1.8772	0.232772
HCC827	PAQR9_142681824_0	PAQR9	1161	1339	816	1.87631	1.13402
HCC827	253012_1_2	HEPACAM2	1025	1182	578	1.87596	0.352422
HCC827	PRDM5_121843742_1	PRDM5	921	1062	414	1.87576	-0.451519
HCC827	CAV3_8787372_0	CAV3	941	1085	517	1.87563	0.260315
HCC827	RNF183_116060122_0	RNF183	660	761	353	1.87548	0.166368
HCC827	SP3_174828586_1	SP3	379	437	264	1.87512	1.10493
HCC827	EPAS1_46574151_0	EPAS1	923	1064	454	1.87505	-0.132099
HCC827	FOXJ3_42744291_0	FOXJ3	851	981	430	1.87502	-0.0363413
HCC827	MYNN_169497152_1	MYNN	1055	1216	524	1.87476	-0.0980795
HCC827	MCRS1_49960208_1	MCRS1	959	1105	509	1.87394	0.137695
HCC827	PER1_8053303_0	PER1	1117	1287	734	1.87389	0.895245
HCC827	VSX2_74706344_0	CHX10	1499	1727	905	1.87376	0.593945
HCC827	sgMBD3_9	MBD3	1335	1538	1002	1.87365	1.36714
HCC827	DYRK1B_40322476_0	DYRK1B	631	727	295	1.87355	-0.310257
HCC827	MXD1_70143287_0	MXD1	849	978	450	1.87326	0.133264
HCC827	NTRK3_88799296_0	NTRK3	915	1054	586	1.87322	0.804361
HCC827	HOXD11_176972100_1	HOXD11	1647	1897	972	1.87312	0.51306
HCC827	HIST1H1A_26017896_1	HIST1H1A	1127	1298	678	1.87289	0.581861
HCC827	ULK3_75135361_1	ULK3	883	1017	640	1.87287	1.24363
HCC827	KIAA1804_233464138_0	KIAA1804	1183	1362	534	1.872	-0.437727
HCC827	NPAS2_101582226_0	NPAS2	363	418	128	1.87182	-1.30142
HCC827	54556_5_1	ING3	774	891	509	1.87154	0.898707
HCC827	SLC22A23_3456162_0	C6orf85	1080	1243	829	1.87115	1.44701
HCC827	ADARB1_46595717_1	ADARB1	835	961	588	1.871	1.14133
HCC827	TMPRSS4_117973908_1	TMPRSS4	1997	2298	1311	1.87086	0.891094
HCC827	HLF_53342902_0	HLF	1208	1390	863	1.87061	1.19191
HCC827	PRPF6_62614536_1	PRPF6	752	865	695	1.8696	2.10646
HCC827	PAX3_223163290_1	PAX3	932	1072	657	1.86957	1.1449
HCC827	CNR1_88854928_0	CNR1	873	1004	609	1.86921	1.10785
HCC827	RAPGEF2_160251638_1	RAPGEF2	740	851	370	1.86902	-0.0730289
HCC827	CSRNP3_166514475_0	CSRNP3	1108	1274	563	1.86877	-0.0174335
HCC827	NFATC4_24838853_0	NFATC4	634	729	277	1.8686	-0.550124
HCC827	WDFY3_85781569_1	WDFY3	788	906	676	1.8685	1.84204
HCC827	CASP5_104869710_0	CASP5	1509	1734	887	1.86731	0.498984
HCC827	ARHGEF2_155948196_1	ARHGEF2	1489	1711	606	1.86728	-0.806077
HCC827	FOXF2_1390456_1	FOXF2	637	732	563	1.86709	1.94802
HCC827	ARHGEF10_1806218_1	ARHGEF10	1493	1715	1182	1.86642	1.55655
HCC827	PRMT3_20417453_0	PRMT3	740	850	497	1.8661	0.973546
HCC827	NWD1_16855384_0	NWD1	870	999	565	1.86536	0.853931
HCC827	BAZ1A_35343759_1	BAZ1A	1060	1217	770	1.86508	1.25127
HCC827	RNF31_24618038_0	RNF31	967	1110	422	1.86455	-0.556722
HCC827	CTAGE1_19996097_0	CTAGE1	385	442	167	1.86442	-0.57099
HCC827	4212_2_9	MEIS2	908	1042	474	1.86387	0.0790108
HCC827	UBE3C_156974353_1	UBE3C	922	1058	530	1.86372	0.420867
HCC827	LCN2_130913938_1	LCN2	767	880	424	1.86327	0.282816
HCC827	EML6_55043971_1	EML6	1264	1450	678	1.86305	0.174369
HCC827	SNAP25_10256184_1	SNAP25	992	1138	632	1.86304	0.785631
HCC827	56963_3_18	RGMA	939	1077	614	1.86256	0.87807
HCC827	ASXL3_31226231_0	ASXL3	1198	1374	753	1.86252	0.737317
HCC827	AGPAT6_41456726_0	AGPAT6	1442	1653	685	1.86129	-0.257188
HCC827	HAND2_174450331_1	HAND2	574	658	439	1.861	1.435
HCC827	DRAP1_65687499_0	DRAP1	1129	1294	627	1.86085	0.297988
HCC827	NFKB1_103500085_0	NFKB1	1191	1365	891	1.86075	1.35563
HCC827	23348_2_3	DOCK9	1459	1672	1186	1.86057	1.65039
HCC827	EIF5A2_170625591_0	EIF5A2	1838	2106	1454	1.86023	1.55366
HCC827	NPY1R_164247209_0	NPY1R	1347	1543	1232	1.85951	2.06929
HCC827	SLC7A8_23624431_1	SLC7A8	1045	1197	661	1.85933	0.760025
HCC827	ERCC6L_71458734_0	FLJ20105	585	670	326	1.85876	0.312468
HCC827	MFAP4_19289725_1	MFAP4	1234	1413	581	1.85851	-0.288308
HCC827	PRKCD_53215528_1	PRKCD	740	847	508	1.85734	1.05121
HCC827	GSX2_54966527_0	GSH2	1129	1292	691	1.85702	0.642982
HCC827	ATG4A_107381089_0	ATG4A	1035	1184	642	1.85609	0.690652
HCC827	RGL4_24036059_1	Rgr	917	1049	386	1.85602	-0.684391
HCC827	CRISPR_CONTROL34	CONTROL1	620	709	386	1.855	0.705125
HCC827	CRISPR_CONTROL33	CONTROL1	13	15	31	1.854	5.3251
HCC827	SLC7A1_30110060_1	SLC7A1	1023	1169	604	1.85339	0.515514
HCC827	AHRR_422892_1	AHRR	1290	1474	974	1.85328	1.38829
HCC827	RNF43_56440944_1	RNF43	1094	1250	483	1.85315	-0.516071
HCC827	SRF_43141696_0	SRF	976	1115	534	1.85273	0.24542
HCC827	sgNKX3-2_5	BAPX1	1336	1526	1209	1.85238	2.03148
HCC827	ALG5_37559772_1	ALG5	387	442	317	1.8516	1.67902
HCC827	ZNF689_30616491_1	ZNF689	1389	1586	777	1.85154	0.323229
HCC827	TBL1Y_6932001_1	TBL1Y	1386	1582	877	1.85064	0.760776
HCC827	MAFF_38610617_0	MAFF	91	104	50	1.85063	0.288993
HCC827	79679_2_3	VTCN1	948	1082	405	1.8504	-0.632072
HCC827	PGBD5_230561538_0	PGBD5	361	412	164	1.84971	-0.406841
HCC827	SETDB1_150900284_1	SETDB1	1563	1783	630	1.84924	-0.840537
HCC827	9276_1_8	COPB2	1244	1419	754	1.84901	0.608193
HCC827	MYT1_62836402_0	MYT1	362	413	313	1.84887	1.87079
HCC827	FPR1_52249817_0	FPR1	939	1071	505	1.84872	0.184547
HCC827	MAFB_39317435_0	MAFB	520	593	337	1.84804	0.848043
HCC827	ETV1_14028675_1	ETV1	699	797	616	1.84779	1.93761
HCC827	8490_2_6	CONTROL1	1450	1653	835	1.84758	0.426155
HCC827	TDRD9_104394979_1	TDRD9	550	627	333	1.84724	0.606697
HCC827	ARNTL2_27486027_1	ARNTL2	645	735	351	1.84631	0.227829
HCC827	WBP2_73845801_1	WBP2	918	1046	633	1.84623	1.06656
HCC827	HSPBAP1_122478106_1	HSPBAP1	1960	2233	1088	1.84608	0.295279
HCC827	HDAC3_141016347_0	HDAC3	654	745	405	1.84546	0.686015
HCC827	HAPLN4_19371694_1	HAPLN4	978	1114	739	1.84543	1.39132
HCC827	TRADD_67189389_0	TRADD	685	780	358	1.84449	0.0842545
HCC827	AIRE_45709551_0	AIRE	1010	1150	655	1.84447	0.848646
HCC827	SETDB1_150915147_0	SETDB1	1750	1992	843	1.84389	-0.208087
HCC827	PPP1R16A_145722815_0	PPP1R16A	1468	1671	606	1.84385	-0.755617
HCC827	MAP4K5_50998734_1	MAP4K5	782	890	440	1.84328	0.345429
HCC827	GPR158_25464491_1	GPR158	804	915	484	1.84319	0.585013
HCC827	CEACAM1_43031197_0	CEACAM1	971	1105	377	1.84313	-0.971237
HCC827	FBXW7_153268115_1	FBXW7	1314	1495	1079	1.84266	1.6864
HCC827	1130_3_9	LYST	712	810	663	1.84223	2.13318
HCC827	HOXC11_54367116_0	HOXC11	1084	1233	501	1.84197	-0.353646
HCC827	sgMYT1L_6	MYT1L	1725	1962	1066	1.84193	0.67651
HCC827	ARID2_46123894_0	ARID2	1145	1302	473	1.84125	-0.752123
HCC827	SAP30_174292385_0	SAP30	986	1121	727	1.84077	1.30427
HCC827	SMARCC2_56578830_0	SMARCC2	1426	1621	835	1.84049	0.485447
HCC827	LHX1_35295610_0	LHX1	1552	1764	758	1.84019	-0.158858
HCC827	SRF_43139833_1	SRF	439	499	233	1.83987	0.141495
HCC827	DAPK2_64332405_1	DAPK2	1275	1449	810	1.83987	0.775119
HCC827	CREB1_208420391_1	CREB1	873	992	506	1.83941	0.450366
HCC827	ZNF219_21561219_1	ZNF219	1808	2053	587	1.83784	-1.60879
HCC827	CPB2_46638792_1	CPB2	494	561	241	1.83766	-0.157713
HCC827	EN2_155251201_1	EN2	887	1007	586	1.83718	0.914724
HCC827	ELK1_47498503_1	ELK1	674	765	453	1.83648	0.976337
HCC827	IKZF1_50467660_0	IKZF1	1372	1557	694	1.83632	-0.0340772
HCC827	SRY_2655555_0	SRY	1017	1154	716	1.83596	1.14021
HCC827	HERC2_28525375_0	HERC2	1344	1525	951	1.83595	1.15775
HCC827	ELK1_47500828_0	ELK1	1348	1529	630	1.83508	-0.314818
HCC827	FAIM3_207087370_0	FAIM3	1117	1267	691	1.83507	0.680936
HCC827	57556_10_2	SEMA6A	582	660	319	1.83424	0.253787
HCC827	KLF13_31619470_0	KLF13	1113	1262	629	1.83416	0.359987
HCC827	ANKS6_101558546_1	ANKS6	1263	1432	898	1.83405	1.17492
HCC827	1876_4_2	E2F6	1100	1247	657	1.83364	0.556304
HCC827	ARHGEF39_35664471_1	C9orf100	668	757	400	1.83259	0.566779
HCC827	CFAP57_43652477_0	WDR65	888	1006	326	1.83193	-1.16916
HCC827	sgIRX4_4	IRX4	821	930	522	1.83164	0.778882
HCC827	CSMD3_113988236_1	CSMD3	1063	1204	639	1.83146	0.579222
HCC827	DHRS13_27228145_1	MGC23280	748	847	350	1.83071	-0.308205
HCC827	GPR20_142367433_0	GPR20	627	710	371	1.83069	0.524746
HCC827	FASN_80051112_0	FASN	1152	1304	612	1.82995	0.140415
HCC827	RGL3_11517188_1	RGL3	849	961	570	1.82981	0.971958
HCC827	TSC2_2098685_1	TSC2	806	912	286	1.8289	-1.28898
HCC827	SH2D3A_6760909_1	SH2D3A	1092	1235	698	1.82776	0.797112
HCC827	FN1_216292973_0	FN1	1090	1232	492	1.82628	-0.437563
HCC827	sgNRF1_1	NRF1	1014	1146	599	1.82604	0.517395
HCC827	TCF19_31127404_0	TCF19	963	1088	557	1.82521	0.442676
HCC827	ASPHD2_26829687_0	ASPHD2	1102	1245	890	1.82516	1.6275
HCC827	IKBKB_42147775_0	IKBKB	809	914	591	1.82512	1.27171
HCC827	BRD1_50217833_1	BRD1	1439	1625	895	1.82411	0.699609
HCC827	HMX2_124908103_1	HMX2	599	676	349	1.82228	0.470177
HCC827	NCKAP1L_54910688_0	NCKAP1L	561	633	227	1.82179	-0.820843
HCC827	PDPN_13910436_1	PDPN	733	827	349	1.82169	-0.246431
HCC827	6446_5_12	SGK	875	987	530	1.82122	0.606661
HCC827	CDH1_68835598_1	CDH1	1033	1165	648	1.82079	0.73054
HCC827	NFATC4_24838777_1	NFATC4	328	370	259	1.82079	1.54954
HCC827	NR0B1_30327457_0	NR0B1	720	812	499	1.82066	1.08506
HCC827	CDKN1B_12870947_1	CDKN1B	1034	1166	916	1.82052	1.95596
HCC827	E2F8_19259581_1	E2F8	737	831	437	1.82016	0.531577
HCC827	DHX38_72130114_1	DHX38	825	930	442	1.8196	0.171459
HCC827	AMBRA1_46564309_1	AMBRA1	1652	1862	1119	1.81943	1.00247
HCC827	EP400_132445230_0	EP400	1261	1421	851	1.81886	0.989664
HCC827	SOX4_21594886_1	SOX4	1025	1155	609	1.81869	0.537837
HCC827	CCDC38_96273523_0	CCDC38	1074	1210	631	1.81827	0.497941
HCC827	5774_6_71	PTPN3	301	339	90	1.81676	-1.87813
HCC827	MELK_36630334_0	MELK	1630	1835	1130	1.81646	1.08485
HCC827	ETS1_128350205_1	ETS1	1297	1460	977	1.81621	1.37999
HCC827	PPP1R16A_145724168_1	PPP1R16A	742	835	393	1.81531	0.131216
HCC827	HES6_239148328_1	HES6	886	997	618	1.81525	1.10743
HCC827	CDKN1B_12870861_0	CDKN1B	1046	1177	776	1.8152	1.32604
HCC827	ZNF33A_38306277_0	ZNF33A	927	1043	509	1.81494	0.258214
HCC827	HHAT_210577889_1	HHAT	655	737	444	1.81494	1.00666
HCC827	5774_6_62	PTPN3	1311	1475	612	1.81494	-0.318835
HCC827	GRHL1_10095056_0	GRHL1	1249	1405	589	1.8145	-0.282693
HCC827	LHX2_126774697_1	LHX2	528	594	425	1.81442	1.61647
HCC827	TRIM17_228601506_1	TRIM17	496	558	350	1.81438	1.14986
HCC827	ERBB4_213403184_0	ERBB4	1557	1751	909	1.81387	0.474738
HCC827	XKR4_56015389_0	XKR4	1296	1457	681	1.81302	0.101232
HCC827	DNMT1_10305532_1	DNMT1	969	1089	414	1.81209	-0.631937
HCC827	C1QBP_5342263_0	C1QBP	681	765	279	1.81089	-0.778481
HCC827	3164_5_43	NR4A1	811	911	485	1.81086	0.561557
HCC827	SLC39A6_33691137_0	SLC39A6	868	975	607	1.81081	1.11657
HCC827	PROP1_177422915_1	PROP1	845	949	444	1.81037	0.102421
HCC827	LBX1_102988369_1	LBX1	797	895	507	1.8101	0.780772
HCC827	REXO4_136279997_1	REXO4	888	997	602	1.80966	1.00632
HCC827	HOXD4_177016452_1	HOXD4	767	861	282	1.80919	-1.16278
HCC827	SLC2A2_170723815_0	SLC2A2	563	632	348	1.80907	0.67997
HCC827	WDR6_49049094_1	WDR6	1014	1138	612	1.80868	0.593597
HCC827	NCOA7_126243845_1	NCOA7	794	891	475	1.80834	0.562863
HCC827	7020_2_2	TFAP2A	615	690	467	1.80777	1.40946
HCC827	THBS2_169648990_0	THBS2	1060	1189	577	1.80739	0.227029
HCC827	137994_4_11	LETM2	1340	1503	925	1.80732	1.0699
HCC827	BTRC_103239146_0	BTRC	1226	1375	471	1.80706	-1.00994
HCC827	RARG_53609120_0	RARG	898	1007	428	1.80665	-0.243765
HCC827	DECR1_91029524_1	DECR1	981	1100	481	1.8065	-0.14359
HCC827	MYT1_62830254_1	MYT1	949	1064	573	1.80622	0.595184
HCC827	159296_2_2	NKX2-3	877	983	729	1.8055	1.73004
HCC827	SIX3_45169655_0	SIX3	762	854	445	1.80516	0.477491
HCC827	HELZ_65199450_1	HELZ	490	549	237	1.80425	-0.188121
HCC827	FGFR3_1795710_0	FGFR3	1058	1185	746	1.80372	1.14555
HCC827	HSPBAP1_122478174_0	HSPBAP1	825	924	605	1.80357	1.28527
HCC827	RUNX2_45390596_1	RUNX2	701	785	528	1.80313	1.38043
HCC827	ADAMTSL3_84488736_0	ADAMTSL3	1245	1394	729	1.80296	0.485632
HCC827	TFAP2E_36039952_0	TFAP2E	66	74	40	1.80257	0.640374
HCC827	HNF4A_43030028_0	HNF4A	972	1088	485	1.80216	-0.0814787
HCC827	ALKBH1_78174245_1	ALKBH1	956	1070	668	1.80194	1.11354
HCC827	ETV6_11905421_0	ETV6	1124	1258	451	1.80192	-0.855326
HCC827	PPARGC1A_23815973_0	PPARGC1A	1126	1260	924	1.80145	1.68411
HCC827	FOXG1_29237034_0	FOXG1B	344	385	149	1.80132	-0.574672
HCC827	NEUROD1_182543304_1	NEUROD1	1094	1224	869	1.80105	1.56859
HCC827	CRISPR_CONTROL15	CONTROL1	1005	1124	464	1.8001	-0.357076
HCC827	CTCFL_56094300_0	CTCFL	1470	1644	774	1.80009	0.108146
HCC827	PRRX2_132428279_1	PRRX2	989	1106	809	1.79986	1.67291
HCC827	MTMR8_63579302_1	MTMR8	1135	1269	867	1.79936	1.42973
HCC827	PIK3C2B_204438845_0	PIK3C2B	1350	1509	780	1.79877	0.43808
HCC827	FGF19_69518569_0	FGF19	679	759	462	1.79867	1.01988
HCC827	3104_2_8	HKR3	570	637	340	1.79799	0.553682
HCC827	FGFR3_1803372_0	FGFR3	879	982	486	1.79734	0.282968
HCC827	MAP4K5_50998766_1	MAP4K5	1298	1450	701	1.79726	0.198506
HCC827	ERBB4_212615395_1	ERBB4	888	992	574	1.7972	0.837296
HCC827	TIAM1_32639174_1	TIAM1	794	887	561	1.79719	1.15329
HCC827	TNKS2_93558567_1	TNKS2	923	1031	630	1.79698	1.0304
HCC827	TMEM19_72080534_0	TMEM19	829	926	412	1.79694	-0.094997
HCC827	SDK1_3990647_0	SDK1	813	908	376	1.79659	-0.35002
HCC827	AHI1_135769602_1	AHI1	982	1096	802	1.79495	1.66728
HCC827	LHX9_197887089_1	LHX9	1104	1232	666	1.79465	0.591707
HCC827	PROL1_71275452_0	PROL1	638	712	317	1.79458	-0.0945525
HCC827	TRIM32_119460390_0	TRIM32	1168	1303	671	1.79386	0.4181
HCC827	AKAP10_19861481_0	AKAP10	832	928	327	1.79334	-0.927008
HCC827	SOX6_16362637_1	SOX6	800	892	565	1.79247	1.15177
HCC827	RUFY3_71659513_0	RUFY3	854	952	507	1.79194	0.535505
HCC827	USP10_84778634_0	USP10	891	993	443	1.79134	-0.0938006
HCC827	PKHD1L1_110439326_0	PKHD1L1	883	984	430	1.79113	-0.167415
HCC827	ANPEP_90349351_1	ANPEP	1244	1386	833	1.79069	0.961968
HCC827	sgTAF4B_10	TAF4B	534	595	272	1.79061	-0.00547178
HCC827	SUV420H2_55853599_0	SUV420H2	508	566	403	1.79045	1.56498
HCC827	NPPB_11918861_0	NPPB	659	734	363	1.78975	0.270781
HCC827	IL36RN_113820060_1	IL1F5	924	1029	442	1.78948	-0.23096
HCC827	MYB_135511476_1	MYB	1085	1208	727	1.78892	0.964463
HCC827	ENPP7_77707386_1	ENPP7	973	1083	676	1.78819	1.09321
HCC827	CRISPR_CONTROL86	CONTROL1	814	906	534	1.78808	0.88993
HCC827	TDRKH_151748691_1	TDRKH	673	749	456	1.7878	1.00502
HCC827	HOXB1_46608219_1	HOXB1	691	769	245	1.78771	-1.29045
HCC827	CLDN11_170150338_0	CLDN11	425	473	271	1.78761	0.791401
HCC827	PLRG1_155467321_0	PLRG1	736	819	286	1.78749	-0.966417
HCC827	CCRN4L_139964314_1	CCRN4L	1260	1402	770	1.78746	0.637348
HCC827	POLR2A_7399837_1	POLR2A	1198	1333	718	1.78743	0.568346
HCC827	ELF2_139993082_1	ELF2	1252	1393	781	1.78729	0.710334
HCC827	TEAD2_49858644_0	TEAD2	1075	1196	637	1.78712	0.528226
HCC827	MARK3_103871426_1	MARK3	1058	1177	728	1.78693	1.05884
HCC827	SLC6A14_115573866_1	SLC6A14	1379	1534	678	1.78682	-0.134953
HCC827	SMAD5_135489491_0	SMAD5	1132	1259	832	1.78631	1.29282
HCC827	RNF112_19316038_0	ZNF179	133	148	82	1.78597	0.683465
HCC827	GJA4_35260089_1	GJA4	1395	1551	901	1.78554	0.833653
HCC827	CDKN2B_22008843_1	CDKN2B	1110	1234	812	1.78524	1.27613
HCC827	AR_66765094_1	AR	843	937	491	1.78471	0.467769
HCC827	SP140L_231256825_1	LOC93349	710	789	415	1.78412	0.480875
HCC827	RUFY1_178977729_1	RUFY1	755	839	616	1.78412	1.66402
HCC827	F12_176832786_0	F12	980	1089	466	1.78412	-0.252358
HCC827	CREB3L4_153941023_1	CREB3L4	1763	1959	799	1.78412	-0.424718
HCC827	MAZ_29819912_1	MAZ	1073	1192	565	1.78343	0.109154
HCC827	6387_3_53	CXCL12	1291	1434	828	1.78316	0.808858
HCC827	SMARCAD1_95191880_0	SMARCAD1	1304	1448	756	1.78241	0.450274
HCC827	ALPI_233321939_1	ALPI	745	827	408	1.78146	0.24972
HCC827	MEIS2_37388491_0	MEIS2	1200	1332	819	1.78144	1.0297
HCC827	RBPJL_43941004_0	RBPSUHL	63	70	36	1.78024	0.438294
HCC827	MAPK1_22221736_0	MAPK1	694	770	483	1.78019	1.10001
HCC827	FES_91430276_0	FES	1353	1501	976	1.78009	1.22619
HCC827	DCAF8L2_27765100_1	DCAF8L2	669	742	418	1.77931	0.717566
HCC827	MAP2K1_66727456_1	MAP2K1	1240	1375	555	1.77892	-0.468007
HCC827	DCAF12L2_125299833_1	DCAF12L2	533	591	353	1.77854	0.924848
HCC827	KAT8_31129081_0	MYST1	469	520	261	1.77831	0.308811
HCC827	RASGRP4_38912635_1	RASGRP4	1998	2214	1222	1.77729	0.639594
HCC827	ACVR2B_38519402_1	ACVR2B	786	871	564	1.77718	1.20817
HCC827	CCDC38_96273578_1	CCDC38	806	893	451	1.77674	0.325686
HCC827	DAZAP2_51634149_0	DAZAP2	686	760	414	1.77653	0.59439
HCC827	SMARCC1_47823185_1	SMARCC1	1457	1614	813	1.77646	0.314242
HCC827	HOXD10_176981783_0	HOXD10	1021	1131	579	1.77634	0.372443
HCC827	84939_5_3	MUM1	661	732	327	1.77549	-0.11019
HCC827	SENP2_185304269_0	SENP2	167	185	77	1.77525	-0.341274
HCC827	CACNG1_65052293_0	CACNG1	915	1013	526	1.7749	0.42105
HCC827	FOXI2_129535547_0	FLJ46831	616	682	433	1.77486	1.13557
HCC827	RORA_60824007_1	RORA	703	778	298	1.77388	-0.657949
HCC827	RPP40_5004240_0	RPP40	872	965	448	1.77387	0.0225495
HCC827	GPNMB_23299658_0	GPNMB	1193	1320	647	1.77351	0.21359
HCC827	MAX_65568288_0	MAX	536	593	383	1.77301	1.19411
HCC827	PNN_39645321_0	PNN	1272	1407	583	1.7728	-0.383847
HCC827	NR3C2_149357939_1	NR3C2	876	969	427	1.77278	-0.163984
HCC827	IFT122_129195311_0	IFT122	1027	1136	419	1.77276	-0.795814
HCC827	CTAGE1_19997619_1	CTAGE1	606	670	306	1.77142	-0.0370615
HCC827	HERC5_89378452_1	HERC5	815	901	638	1.77132	1.51707
HCC827	HELZ_65156411_0	HELZ	569	629	278	1.77103	-0.153464
HCC827	EPHA6_96533824_0	EPHA6	997	1102	692	1.77092	1.08971
HCC827	GFI1_92948931_0	GFI1	408	451	115	1.77075	-2.09341
HCC827	RNF112_19314736_0	ZNF179	1183	1307	693	1.76984	0.487293
HCC827	ZNF24_32920519_1	ZNF24	1088	1202	541	1.76973	-0.094183
HCC827	AHR_17373658_0	AHR	697	770	540	1.76951	1.48049
HCC827	B9D1_19246970_0	B9D1	1128	1246	592	1.76936	0.0972731
HCC827	SCML1_17768243_0	SCML1	832	919	603	1.76919	1.24351
HCC827	ATG9B_150716414_0	ATG9B	545	602	321	1.76909	0.509029
HCC827	PGM5_70972101_1	PGM5	1054	1164	780	1.76879	1.31724
HCC827	DIMT1_61699598_0	HSA9761	1400	1546	1076	1.76867	1.45131
HCC827	sgNKX1-2_1	NKX1-2	740	817	437	1.768	0.517155
HCC827	PHF20L1_133811096_1	PHF20L1	1284	1417	744	1.76708	0.448373
HCC827	LRRIQ4_169540037_0	LRRIQ4	1102	1216	746	1.76675	1.00084
HCC827	POLB_42207555_0	POLB	931	1027	505	1.76596	0.214932
HCC827	MFSD4_205549940_0	MFSD4	640	706	243	1.76587	-1.04731
HCC827	sgPHF15_9	PHF15	1019	1124	740	1.76582	1.25028
HCC827	GHRH_35884853_1	GHRH	1108	1222	646	1.76549	0.470635
HCC827	ANKRD29_21226217_0	ANKRD29	1653	1823	923	1.76546	0.316449
HCC827	AFP_74310766_0	AFP	1079	1190	837	1.76545	1.4844
HCC827	WDR62_36545861_0	WDR62	555	612	306	1.76487	0.274924
HCC827	ADAM23_207406846_1	ADAM23	920	1014	648	1.76384	1.14196
HCC827	PPP2R2D_133754155_1	PPP2R2D	1175	1295	620	1.76379	0.116293
HCC827	TSC22D2_150127312_1	TSC22D2	849	935	444	1.76185	0.0856522
HCC827	NR1D2_23996126_0	NR1D2	1770	1949	1362	1.76161	1.4554
HCC827	SOX9_70117569_0	SOX9	564	621	303	1.76119	0.18293
HCC827	BTF3_72794560_1	BTF3	976	1074	457	1.75989	-0.307013
HCC827	2057_1_6	EPOR	1148	1263	563	1.75939	-0.143398
HCC827	WDR89_64066596_0	WDR89	961	1057	547	1.75873	0.385773
HCC827	EMX2_119302850_0	EMX2	892	981	530	1.75844	0.538333
HCC827	HMGN5_80370379_1	NSBP1	1003	1103	618	1.7583	0.66696
HCC827	CDH1_68772291_0	CDH1	1328	1460	772	1.75767	0.459844
HCC827	ATRNL1_117075052_1	ATRNL1	1610	1770	710	1.75765	-0.52145
HCC827	GPX4_1104068_0	GPX4	291	320	184	1.75765	0.763812
HCC827	MYD88_38181892_0	MYD88	1017	1118	619	1.75742	0.62347
HCC827	GMFG_39826628_0	GMFG	1138	1251	608	1.75741	0.160571
HCC827	LRRC34_169530239_1	LRRC34	1903	2090	989	1.75516	0.0613178
HCC827	LMX1A_165322416_1	LMX1A	1323	1453	1110	1.7551	1.76276
HCC827	CFAP52_9490142_0	WDR16	295	324	523	1.75462	4.41665
HCC827	AKT1_105258958_1	AKT1	1145	1257	582	1.75407	-0.0163171
HCC827	WDR37_1118199_1	WDR37	829	910	623	1.75375	1.37215
HCC827	sgPHF16_6	PHF16	993	1090	465	1.75374	-0.306779
HCC827	CDC20B_54420721_1	CDC20B	892	979	481	1.75338	0.194148
HCC827	MBD2_51750831_1	MBD2	472	518	332	1.75299	1.13867
HCC827	NFKB2_104156548_1	NFKB2	205	225	188	1.75262	2.0801
HCC827	PHF13_6679917_0	PHF13	823	903	649	1.75262	1.54306
HCC827	PREX2_68965344_0	PREX2	1034	1134	705	1.75156	1.02637
HCC827	WDR33_128528499_0	WDR33	289	317	190	1.75141	0.901711
HCC827	JMJD6_74719972_0	PTDSR	840	921	399	1.75087	-0.2555
HCC827	ID2_8822589_1	ID2	643	705	217	1.75078	-1.46446
HCC827	AKAP13_86182640_0	AKAP13	1028	1127	704	1.75063	1.042
HCC827	EN2_155251194_1	EN2	916	1004	578	1.75008	0.7517
HCC827	ALKBH2_109530423_0	ALKBH2	668	732	393	1.7494	0.504174
HCC827	HOXC13_54332757_1	HOXC13	167	183	79	1.74843	-0.251271
HCC827	5308_6_49	PITX2	703	770	382	1.74828	0.222229
HCC827	ID2_8822527_1	ID2	1239	1357	610	1.74826	-0.129806
HCC827	TRPT1_63993310_1	TRPT1	1292	1415	683	1.74818	0.122622
HCC827	LMO4_87797759_0	LMO4	683	748	343	1.74796	-0.0570945
HCC827	25886_2_4	WDR51A	862	944	574	1.74793	0.942816
HCC827	FAIM3_207095175_0	FAIM3	1220	1336	761	1.7479	0.7102
HCC827	MTMR8_63579289_1	MTMR8	810	887	581	1.74777	1.20676
HCC827	NRBP1_27656223_0	NRBP1	1096	1200	485	1.74745	-0.507898
HCC827	MYC_128750639_0	CMYC	1170	1281	584	1.74742	-0.0808604
HCC827	NRIP1_16338420_1	NRIP1	706	773	369	1.74736	0.0843526
HCC827	MYT1_62838986_0	MYT1	665	728	327	1.74698	-0.131606
HCC827	NNMT_114168846_0	NNMT	711	778	435	1.74586	0.642809
HCC827	MMP8_102595542_0	MMP8	956	1046	719	1.74573	1.37472
HCC827	PARP9_122274825_0	PARP9	1010	1105	823	1.74555	1.65921
HCC827	ASGR1_7080319_1	ASGR1	1171	1281	779	1.7453	0.938805
HCC827	SMYD5_73447254_0	SMYD5	628	687	259	1.74517	-0.754342
HCC827	HNF4A_43034738_0	HNF4A	481	526	302	1.74418	0.736036
HCC827	51299_3_14	NRN1	1178	1288	871	1.74404	1.314
HCC827	BRPF1_9775985_0	BRPF1	1007	1101	565	1.74394	0.334616
HCC827	DMAP1_44679525_1	DMAP1	1180	1290	416	1.74368	-1.31454
HCC827	MEIS2_37388555_0	MEIS2	731	799	437	1.74312	0.560597
HCC827	BATF3_212873020_0	SNFT	1270	1388	506	1.743	-0.880894
HCC827	ARHGEF5_144077045_1	ARHGEF5	765	836	289	1.74265	-1.06665
HCC827	NFATC1_77160414_0	NFATC1	820	896	452	1.74238	0.272398
HCC827	ZFPM2_106431379_0	ZFPM2	226	247	201	1.74225	1.97149
HCC827	INSL4_5231579_0	INSL4	987	1078	614	1.74133	0.701022
HCC827	C10orf2_102750264_0	PEO1	1215	1327	715	1.74133	0.503432
HCC827	ENSG00000152348_20_261288	ATG10	893	975	471	1.74046	0.115639
HCC827	CHD7_61655257_0	CHD7	709	774	448	1.74006	0.757256
HCC827	GBX2_237076463_1	GBX2	1617	1765	801	1.73989	-0.108717
HCC827	WDR90_700264_0	KIAA1924	1260	1375	770	1.73927	0.637348
HCC827	UBA2_34919381_1	UBA2	998	1089	643	1.73902	0.825462
HCC827	sgSEC13_4	SEC13L1	681	743	182	1.73861	-2.29042
HCC827	DCAF4L1_41984011_1	DCAF4L1	792	864	421	1.73835	0.143755
HCC827	WISP1_134225369_1	WISP1	606	661	355	1.73793	0.489368
HCC827	TRPS1_116616664_0	TRPS1	1182	1289	590	1.73756	-0.0808295
HCC827	HMGN5_80375314_1	NSBP1	1272	1387	799	1.73731	0.734939
HCC827	ATOH7_69991434_0	ATOH7	910	992	529	1.73657	0.460687
HCC827	HSD17B2_82069151_1	HSD17B2	877	956	688	1.73649	1.52455
HCC827	sgZNF202_6	ZNF202	779	849	462	1.73596	0.532139
HCC827	GRHL1_10095162_0	GRHL1	893	973	592	1.73537	0.926937
HCC827	CHD4_6715506_0	CHD4	1061	1156	575	1.7353	0.211358
HCC827	ENSG00000171931_40_5048	CDRT1	514	560	280	1.73499	0.232649
HCC827	DCAF5_69542117_0	DCAF5	1433	1561	980	1.73486	1.03665
HCC827	6875_1_39	TAF4B	403	439	258	1.73451	0.8058
HCC827	27124_4_8	PIB5PA	954	1039	604	1.73428	0.76351
HCC827	11069_5_1	RAPGEF4	955	1040	632	1.73406	0.920623
HCC827	sgEHMT2_2	EHMT2	1585	1726	991	1.73404	0.718133
HCC827	FGFR4_176517408_1	FGFR4	743	809	368	1.7336	-0.106609
HCC827	SIRT5_13592052_0	SIRT5	891	970	582	1.73327	0.874439
HCC827	FARP2_242380735_0	FARP2	838	912	478	1.73244	0.393697
HCC827	USP35_77907758_1	USP35	1272	1384	588	1.73194	-0.35354
HCC827	NFATC2_50158961_0	NFATC2	886	964	511	1.73184	0.432765
HCC827	C11orf70_101918206_1	C11orf70	625	680	418	1.73167	0.959045
HCC827	SLC13A2_26817587_1	SLC13A2	1311	1426	671	1.73119	0.00784272
HCC827	SLC4A8_51844726_1	SLC4A8	889	967	608	1.73117	1.03753
HCC827	TWIST1_19156949_0	TWIST1	638	694	377	1.73116	0.519898
HCC827	SETDB1_150915429_1	SETDB1	1384	1505	694	1.73054	-0.0650125
HCC827	PLD1_171406587_1	PLD1	881	958	443	1.73039	-0.0537217
HCC827	SLC25A11_4843174_0	SLC25A11	664	722	318	1.7302	-0.225172
HCC827	SSH3_67071094_1	SSH3	734	798	302	1.72988	-0.763898
HCC827	EMX1_73144990_1	EMX1	643	699	337	1.72961	0.0945725
HCC827	MSX2_174151940_0	MSX2	758	824	519	1.72961	1.0419
HCC827	SOX14_137484077_1	SOX14	1058	1150	868	1.72942	1.68334
HCC827	RUNX3_25256205_0	RUNX3	1233	1340	621	1.72904	-0.0491309
HCC827	PPME1_73882522_1	PPME1	1074	1167	561	1.72859	0.0806325
HCC827	GNB2L1_180669333_0	GNB2L1	891	968	296	1.72816	-1.52323
HCC827	WHSC1_1902445_1	WHSC1	857	931	459	1.72799	0.170205
HCC827	LMO4_87797838_0	LMO4	835	907	386	1.72771	-0.351757
HCC827	LMO1_8252021_0	LMO1	592	643	338	1.72743	0.398375
HCC827	FXYD3_35610131_0	FXYD3	886	962	555	1.7267	0.725849
HCC827	57502_3_14	NLGN4X	536	582	453	1.72665	1.78941
HCC827	CDKN1B_12870896_1	CDKN1B	1435	1558	1060	1.72663	1.31038
HCC827	NTRK3_88799356_0	NTRK3	1425	1547	878	1.7264	0.666243
HCC827	AHI1_135778791_1	AHI1	795	863	578	1.72611	1.25476
HCC827	HDGFL1_22569796_0	HDGFL1	901	978	544	1.72597	0.595197
HCC827	PTPRZ1_121651094_1	PTPRZ1	1218	1322	791	1.72586	0.853302
HCC827	TGFBR1_101867520_0	TGFBR1	925	1004	589	1.72585	0.783884
HCC827	BNIP3L_26240731_0	BNIP3L	1113	1208	678	1.72577	0.626259
HCC827	EHF_34664230_0	EHF	504	547	350	1.72548	1.09309
HCC827	DIDO1_61542497_1	DIDO1	1387	1505	812	1.72517	0.484782
HCC827	INO80D_206927571_0	INO80D	732	794	359	1.72419	-0.141438
HCC827	PDX1_28494433_1	IPF1	1219	1322	917	1.72383	1.37523
HCC827	MMP20_102487571_1	MMP20	390	423	198	1.72376	-0.0147424
HCC827	SOX2_181430230_1	SOX2	829	899	525	1.72362	0.764784
HCC827	TOPORS_32544022_1	TOPORS	818	887	513	1.72342	0.730172
HCC827	RFWD3_74694950_1	RFWD3	736	798	509	1.72314	1.07743
HCC827	BRDT_92441824_0	BRDT	1164	1262	611	1.72312	0.097803
HCC827	GLTSCR2_48254800_1	GLTSCR2	1010	1095	680	1.72302	0.981607
HCC827	MNT_2291300_1	MNT	1406	1524	977	1.72254	1.09333
HCC827	FOXP1_71096099_0	FOXP1	789	855	514	1.72181	0.865242
HCC827	ADRM1_60881343_0	ADRM1	885	959	550	1.72175	0.697746
HCC827	FOXP1_71247179_0	FOXP1	921	998	495	1.72174	0.182322
HCC827	SFMBT1_52977515_0	SFMBT1	1628	1764	1003	1.72168	0.665779
HCC827	TNFRSF6B_62329804_1	TNFRSF6B	805	872	437	1.72085	0.218243
HCC827	POU3F2_99282864_1	POU3F2	902	977	622	1.72069	1.06677
HCC827	IKZF1_50358692_1	IKZF1	1313	1422	732	1.72045	0.311309
HCC827	ACVRL1_52306304_1	ACVRL1	1669	1807	1102	1.71972	0.911727
HCC827	sgTRIP12_4	TRIP12	678	734	209	1.71936	-1.78551
HCC827	FGFR1_38285542_0	FGFR1	840	909	438	1.71837	0.0752355
HCC827	ETS1_128350341_1	ETS1	1537	1663	1247	1.7181	1.64351
HCC827	ZSCAN22_58849891_1	HKR2	805	871	377	1.71801	-0.305492
HCC827	NARS2_78282413_1	NARS2	891	964	411	1.7179	-0.359716
HCC827	CDH1_68835702_0	CDH1	758	820	434	1.71755	0.407399
HCC827	UBC_125397741_1	UBC	1164	1259	711	1.71723	0.635831
HCC827	NRAS_115256537_1	NRAS	1387	1500	910	1.71692	0.889379
HCC827	29_9_4	ABR	1205	1303	660	1.71657	0.248653
HCC827	HRH4_22056991_1	HRH4	874	945	417	1.7163	-0.239913
HCC827	ZNF92_64864722_0	ZNF92	1732	1872	945	1.71548	0.234233
HCC827	HHAT_210522309_1	HHAT	2051	2216	1164	1.71462	0.373847
HCC827	NSD1_176631137_1	NSD1	1243	1343	589	1.71457	-0.265588
HCC827	MUM1_1360432_0	MUM1	1729	1868	921	1.71448	0.149039
HCC827	MAPKBP1_42067568_0	MAPKBP1	1170	1264	468	1.71431	-0.86654
HCC827	BACH2_90661367_1	BACH2	485	524	258	1.71425	0.148865
HCC827	GPR64_19013088_0	GPR64	911	984	439	1.71378	-0.2048
HCC827	NEGR1_72748157_1	NEGR1	549	593	267	1.71368	-0.169485
HCC827	ORAOV1_69489970_1	ORAOV1	1287	1390	637	1.71361	-0.111099
HCC827	RIN2_19955545_1	RIN2	889	960	456	1.71316	0.0167712
HCC827	MXD1_70142496_1	MXD1	990	1069	598	1.71303	0.596533
HCC827	SOX30_157078780_1	SOX30	716	773	263	1.71253	-1.16557
HCC827	STAT1_191873774_1	STAT1	1132	1222	708	1.71238	0.719834
HCC827	CIT_120313908_1	CIT	830	896	530	1.71235	0.794136
HCC827	SMYD4_1707984_1	SMYD4	1426	1539	864	1.71181	0.606675
HCC827	HAND2_174450404_0	HAND2	1327	1432	626	1.71153	-0.281649
HCC827	NAB2_57484927_0	NAB2	619	668	342	1.71146	0.28179
HCC827	sgTLE2_7	TLE2	822	887	468	1.71133	0.387144
HCC827	RGS12_3415816_1	RGS12	582	628	401	1.71116	1.06479
HCC827	TAOK1_27807483_0	TAOK1	1153	1244	775	1.71105	0.975549
HCC827	PARP16_65563378_0	PARP16	1001	1080	614	1.71102	0.651002
HCC827	9767_10_13	PHF16	799	862	487	1.71081	0.629085
HCC827	NBEAL1_203972866_1	NBEAL1	647	698	331	1.7107	0.00888752
HCC827	EXOC8_231473084_1	EXOC8	914	986	362	1.71067	-0.90035
HCC827	SLC4A4_72222749_1	SLC4A4	991	1069	567	1.71053	0.404036
HCC827	CACNG1_65040792_0	CACNG1	1068	1152	582	1.71041	0.230945
HCC827	THRSP_77774957_0	THRSP	1298	1400	608	1.71028	-0.306708
HCC827	KDM2A_66947578_1	FBXL11	1172	1264	989	1.71007	1.78332
HCC827	ZNF239_44053151_1	ZNF239	766	826	293	1.7096	-1.02259
HCC827	ACVRL1_52306262_1	ACVRL1	1473	1588	782	1.70913	0.137411
HCC827	TSPAN6_99890576_0	TSPAN6	1135	1223	557	1.70785	-0.140968
HCC827	ENSG00000165055_23_21753	METTL2B	791	852	421	1.70683	0.148241
HCC827	CXCR6_45988056_0	CXCR6	845	910	556	1.70639	0.900478
HCC827	IRF4_393211_1	IRF4	430	463	305	1.70578	1.16863
HCC827	PLAT_42042647_1	PLAT	470	506	231	1.70547	-0.131054
HCC827	ANXA13_124696900_1	ANXA13	1442	1552	681	1.70501	-0.277977
HCC827	PHF14_11076084_0	PHF14	774	833	536	1.70477	1.0821
HCC827	SIRT3_236340_0	SIRT3	709	763	450	1.70461	0.773056
HCC827	TCF12_57212151_1	TCF12	723	778	399	1.7044	0.277035
HCC827	MUM1_1360751_0	MUM1	450	484	231	1.70307	0.023199
HCC827	PPP2R2B_145979866_0	PPP2R2B	1063	1143	626	1.7026	0.506268
HCC827	SFT2D2_168204409_1	SFT2D2	1316	1415	538	1.70256	-0.789701
HCC827	ZKSCAN8_28116235_0	ZNF192	892	959	408	1.70223	-0.38968
HCC827	AP3M2_42015596_0	AP3M2	1161	1248	675	1.70187	0.460549
HCC827	ARID5B_63759907_0	ARID5B	508	546	269	1.70138	0.13235
HCC827	FTO_53859981_0	FTO	937	1007	498	1.70131	0.142596
HCC827	ICMT_6292130_1	ICMT	844	907	573	1.70115	1.01156
HCC827	FOXN3_89878629_0	CHES1	1588	1706	943	1.70046	0.5351
HCC827	MMP8_102593371_0	MMP8	969	1041	505	1.70039	0.0728638
HCC827	EHF_34654151_0	EHF	1077	1157	703	1.70035	0.871576
HCC827	MTAP_21818149_0	MTAP	552	593	368	1.70019	0.948089
HCC827	RB1_48916802_0	RB1	1321	1419	1143	1.70016	1.87219
HCC827	PHF1_33380522_1	PHF1	719	772	413	1.69896	0.419026
HCC827	EPHA6_97198163_0	EPHA6	1005	1079	653	1.69884	0.855416
HCC827	SDC2_97620696_0	SDC2	1169	1255	860	1.69872	1.29611
HCC827	SPEN_16199584_0	SPEN	790	848	377	1.6983	-0.238709
HCC827	TUB_8115698_0	TUB	831	892	433	1.69828	0.0727625
HCC827	OLIG2_34399189_0	OLIG2	886	951	677	1.6982	1.43108
HCC827	NEUROG3_71332543_1	NEUROG3	518	556	341	1.69805	0.903539
HCC827	POU3F3_105472179_1	POU3F3	697	748	313	1.6977	-0.453508
HCC827	27124_3_6	PIB5PA	972	1043	645	1.69748	0.930232
HCC827	51111_10_4	SUV420H1	561	602	422	1.69744	1.37622
HCC827	TAF5_105128035_1	TAF5	1207	1295	575	1.6972	-0.246565
HCC827	IGSF9_159907541_1	IGSF9	676	725	395	1.69611	0.479916
HCC827	10943_2_8	MSL3L1	842	903	380	1.69607	-0.436947
HCC827	10517_1_17	FBXW10	1110	1190	575	1.69525	0.0510053
HCC827	HIVEP2_143095832_0	HIVEP2	1433	1536	790	1.69484	0.271353
HCC827	DOCK11_117676913_1	DOCK11	724	776	515	1.6946	1.17737
HCC827	YY1_100705585_0	YY1	548	587	328	1.69301	0.566004
HCC827	POU2F1_167334744_0	POU2F1	931	997	457	1.6925	-0.139383
HCC827	RSF1_77412829_1	RSF1	1088	1165	522	1.69224	-0.22104
HCC827	NPEPL1_57266828_1	NPEPL1	877	939	592	1.69203	0.991137
HCC827	IFT140_1657149_0	IFT140	1262	1351	776	1.69169	0.659272
HCC827	CHD6_40161707_0	CHD6	767	821	432	1.69133	0.349111
HCC827	PLEKHG4_67315691_1	PLEKHG4	725	776	355	1.69118	-0.147046
HCC827	NPEPL1_57268885_0	NPEPL1	925	990	566	1.69106	0.642527
HCC827	TLE6_2987074_0	TLE6	843	902	477	1.69039	0.365145
HCC827	65975_7_3	STK33	1001	1071	516	1.69028	0.0339334
HCC827	5814_1_81	PURB	848	907	434	1.68943	0.00903887
HCC827	MAFF_38610578_0	MAFF	604	646	257	1.68926	-0.643495
HCC827	CLEC5A_141643725_0	CLEC5A	1854	1982	986	1.68829	0.143215
HCC827	GPNMB_23300330_1	GPNMB	1044	1116	725	1.68805	1.09149
HCC827	RGS12_3318003_1	RGS12	1523	1628	789	1.68805	0.0504626
HCC827	COA1_43680189_1	C7orf44	1351	1444	726	1.68779	0.180741
HCC827	SRM_11119947_0	SRM	931	995	464	1.68752	-0.0854601
HCC827	OGFOD1_56487189_1	OGFOD1	892	953	485	1.68668	0.223528
HCC827	HOXD12_176964614_0	HOXD12	909	971	612	1.68627	0.981796
HCC827	JARID2_15468783_0	JARID2	410	438	302	1.68626	1.30252
HCC827	PDX1_28494337_1	IPF1	940	1004	477	1.686	-0.0216023
HCC827	HOXA3_27150200_0	HOXA3	1177	1257	884	1.68576	1.36962
HCC827	GRIA2_158262540_1	GRIA2	824	880	503	1.68568	0.634379
HCC827	WDR27_170089016_0	WDR27	1237	1321	707	1.68562	0.399747
HCC827	SMAD7_46448223_1	SMAD7	767	819	285	1.68529	-1.1253
HCC827	PHTF1_114280861_0	PHTF1	1166	1245	853	1.68526	1.27622
HCC827	ATG4D_10655530_1	ATG4D	962	1027	453	1.6848	-0.286887
HCC827	LEF1_109088826_1	LEF1	592	632	348	1.6847	0.501724
HCC827	RPL35_127623827_1	RPL35	415	443	142	1.68436	-1.40985
HCC827	LHX2_126774684_1	LHX2	1325	1414	1009	1.68392	1.41857
HCC827	SIN3A_75722706_1	SIN3A	790	843	696	1.68365	1.93654
HCC827	GPR158_25464797_1	GPR158	642	685	367	1.68335	0.402401
HCC827	KLF9_73028254_1	KLF9	869	927	498	1.68287	0.410131
HCC827	SLC7A8_23635554_1	SLC7A8	1486	1585	928	1.68266	0.71401
HCC827	MBD2_51750892_1	MBD2	720	768	347	1.68265	-0.203276
HCC827	PRDM13_100060981_0	PRDM13	1402	1495	835	1.68198	0.545745
HCC827	MMP8_102593356_1	MMP8	1041	1110	573	1.68183	0.266579
HCC827	TDRD9_104395042_0	TDRD9	1589	1694	964	1.6814	0.611079
HCC827	sgIRX4_6	IRX4	1110	1183	642	1.68063	0.442183
HCC827	CREB3L1_46299723_1	CREB3L1	1263	1346	807	1.68054	0.795534
HCC827	sgNKX2-8_5	NKX2-8	609	649	192	1.68032	-1.70465
HCC827	JMJD1C_65225330_1	JMJD1C	670	714	383	1.68032	0.40217
HCC827	PAQR9_142681992_1	PAQR9	946	1008	741	1.68008	1.51906
HCC827	CARF_203831728_1	ALS2CR8	795	847	497	1.67975	0.719015
HCC827	1482_2_36	CONTROL1	566	603	363	1.67958	0.810711
HCC827	25903_5_11	OLFML2B	753	802	393	1.67896	0.0789711
HCC827	SIK1_44841604_0	SNF1LK	1307	1392	605	1.67895	-0.348809
HCC827	CXorf21_30578339_1	CXorf21	1292	1376	747	1.67891	0.440597
HCC827	KAT6B_76602930_1	MYST4	1682	1791	983	1.67844	0.478315
HCC827	MLLT1_6270708_1	MLLT1	1252	1333	928	1.67816	1.32269
HCC827	AMBRA1_46567190_1	AMBRA1	1922	2046	1199	1.67778	0.709894
HCC827	FEV_219849766_0	FEV	651	693	444	1.67763	1.0284
HCC827	HMX2_124907933_0	HMX2	933	993	811	1.67722	1.88868
HCC827	PYGO2_154932270_0	PYGO2	1481	1576	899	1.6769	0.613241
HCC827	OGFOD3_80367278_1	C17orf101	639	680	461	1.6768	1.22772
HCC827	CLCA2_86889947_1	CLCA2	1350	1436	627	1.67586	-0.337026
HCC827	CNBP_128890360_0	ZNF9	1363	1449	980	1.67444	1.21456
HCC827	STRAP_16053895_1	STRAP	1207	1283	613	1.67412	-0.0194481
HCC827	SNAI1_48599673_1	SNAI1	923	981	559	1.67379	0.606052
HCC827	UTY_15591499_0	UTY	1370	1456	631	1.67369	-0.366697
HCC827	GFRA1_118030524_0	GFRA1	1387	1474	749	1.67358	0.198046
HCC827	CHAF1A_4409289_0	CHAF1A	1023	1087	563	1.67316	0.266047
HCC827	ZNF33A_38343431_1	ZNF33A	961	1021	465	1.67286	-0.19045
HCC827	2957_2_5	GTF2A1	901	957	542	1.67219	0.582127
HCC827	FOXB1_60297522_0	FOXB1	257	273	108	1.67203	-0.676709
HCC827	AHI1_135784430_0	AHI1	1294	1374	766	1.67147	0.524274
HCC827	CSTF1_54972743_0	CSTF1	875	929	391	1.67116	-0.472272
HCC827	TRPC5_111097031_0	TRPC5	876	930	618	1.671	1.14773
HCC827	SLC29A1_44197672_1	SLC29A1	795	844	484	1.67096	0.624982
HCC827	ZNF207_30677302_1	ZNF207	870	923	381	1.6693	-0.543787
HCC827	SLC5A11_24920260_0	SLC5A11	921	977	854	1.66904	2.11809
HCC827	PPP1R16A_145725693_0	PPP1R16A	1220	1294	651	1.66873	0.155974
HCC827	CRABP1_78633544_1	CRABP1	1385	1469	879	1.66873	0.771429
HCC827	SMYD1_88367488_1	SMYD1	1720	1824	1042	1.66832	0.605949
HCC827	BRMS1L_36331830_0	BRMS1L	148	157	59	1.66826	-0.847312
HCC827	CSPG4_75969242_1	CSPG4	846	897	532	1.66781	0.739705
HCC827	HERC4_69832858_1	HERC4	1063	1127	433	1.66767	-0.80161
HCC827	BTN3A1_26409769_0	BTN3A1	1367	1449	867	1.66718	0.76909
HCC827	PRDM10_129827692_1	PRDM10	835	885	549	1.66687	0.89779
HCC827	TRIM17_228601589_1	TRIM17	652	691	380	1.66667	0.470955
HCC827	OSBPL2_60856129_1	OSBPL2	1088	1153	668	1.66658	0.654201
HCC827	3070_8_2	HELLS	770	816	455	1.66653	0.519239
HCC827	CCDC79_66806541_1	CCDC79	1241	1315	892	1.66634	1.21354
HCC827	EN2_155251109_1	EN2	738	782	631	1.66624	1.83026
HCC827	BRD9_891356_1	BRD9	890	943	369	1.66611	-0.73796
HCC827	HIST1H1A_26017743_0	HIST1H1A	1044	1106	577	1.66575	0.281047
HCC827	RIPK2_90770290_1	RIPK2	1350	1430	633	1.66548	-0.303223
HCC827	VIM_17271932_1	VIM	1554	1646	1017	1.66536	0.880281
HCC827	PHTF1_114254691_0	PHTF1	1590	1684	964	1.66517	0.608844
HCC827	SMAD5_135489618_0	SMAD5	1306	1383	855	1.66477	0.881761
HCC827	TRIM32_119460087_0	TRIM32	1019	1079	680	1.66456	0.9501
HCC827	CDK6_92462629_1	CDK6	1071	1134	666	1.66443	0.699491
HCC827	IRF8_85936654_1	IRF8	816	864	586	1.66439	1.21097
HCC827	sgSTK40_5	STK40	1193	1263	522	1.6641	-0.548272
HCC827	L1CAM_153136382_1	L1CAM	1177	1246	682	1.66398	0.448556
HCC827	ERCC6_50740792_0	ERCC6	1144	1211	685	1.66384	0.565145
HCC827	SND1_127342502_1	SND1	1062	1124	646	1.66339	0.621236
HCC827	MAVS_3846736_1	MAVS	1131	1197	760	1.66334	0.974586
HCC827	GABPB1_50596278_1	GABPB2	689	729	332	1.66256	-0.203676
HCC827	IKZF3_37988355_1	ZNFN1A3	1089	1152	450	1.66216	-0.750844
HCC827	STK10_171583713_1	STK10	536	567	229	1.66199	-0.628031
HCC827	BTAF1_93749022_0	BTAF1	1526	1614	987	1.66176	0.838539
HCC827	HES5_2461142_1	HES5	1474	1559	912	1.66176	0.681054
HCC827	SEC31B_102262108_1	SEC31B	941	995	584	1.66105	0.692729
HCC827	sgNKX1-2_4	NKX1-2	575	608	302	1.66097	0.102671
HCC827	EIF5A2_170612134_0	EIF5A2	1171	1238	604	1.66068	0.035611
HCC827	TCF4_52946797_0	TCF4	1458	1541	1205	1.66002	1.70928
HCC827	ANXA13_124707793_1	ANXA13	1476	1560	866	1.65999	0.492457
HCC827	MMP10_102651280_0	MMP10	1196	1264	768	1.65984	0.81328
HCC827	ASXL3_31187619_1	ASXL3	880	930	593	1.65971	0.985001
HCC827	PTGER2_52781838_0	PTGER2	548	579	276	1.65903	-0.0455931
HCC827	TAOK1_27778641_0	TAOK1	796	841	583	1.65902	1.28086
HCC827	sgPBK_1	PBK	888	938	604	1.65851	1.0181
HCC827	HMX3_124895825_1	HMX3	660	697	311	1.65788	-0.282602
HCC827	ZRANB3_136111172_1	ZRANB3	803	848	450	1.65787	0.331052
HCC827	HECW2_197298052_0	HECW2	929	981	540	1.65774	0.460334
HCC827	MAP3K3_61710043_1	MAP3K3	1931	2039	1037	1.6577	0.177733
HCC827	LBX1_102988553_1	LBX1	806	851	658	1.65738	1.66605
HCC827	PITX1_134369480_0	PITX1	340	359	134	1.65728	-0.907767
HCC827	SUPT16H_21833275_0	SUPT16H	1761	1859	826	1.65704	-0.302685
HCC827	EML4_42511818_1	EML4	1510	1594	1099	1.65698	1.25773
HCC827	BCL2L14_12232623_1	BCL2L14	1260	1330	814	1.65679	0.834647
HCC827	PIK3CA_178927471_1	PIK3CA	1339	1413	963	1.65611	1.21552
HCC827	ZNF24_32920510_1	ZNF24	873	921	634	1.6554	1.25064
HCC827	TBC1D22A_47189488_1	TBC1D22A	983	1037	660	1.6553	0.971869
HCC827	RAPGEF3_48145532_0	RAPGEF3	1257	1326	809	1.65523	0.821238
HCC827	SIM2_38072180_0	SIM2	859	906	592	1.65477	1.06478
HCC827	84678_2_2	FBXL10	385	406	304	1.65419	1.54901
HCC827	25833_2_2	POU2F3	700	738	382	1.65373	0.237411
HCC827	BTN3A1_26409857_0	BTN3A1	873	920	619	1.65271	1.16565
HCC827	55733_3_2	HHAT	837	882	556	1.65253	0.934255
HCC827	IKZF3_37947769_0	ZNFN1A3	1359	1432	652	1.65247	-0.221855
HCC827	SUPT5H_39936519_0	SUPT5H	671	707	593	1.65223	1.94768
HCC827	PHF7_52446931_1	PHF7	1325	1396	902	1.65216	1.02047
HCC827	MEIS1_66664988_0	MEIS1	1127	1187	498	1.65133	-0.513122
HCC827	SRM_11116773_1	SRM	1373	1446	645	1.65119	-0.296577
HCC827	MYD88_38182291_1	MYD88	1581	1665	1036	1.65111	0.884823
HCC827	SPEN_16174574_1	SPEN	1417	1492	736	1.65063	0.059869
HCC827	EDN1_12292644_0	EDN1	737	776	780	1.65052	2.58761
HCC827	DLX3_48072291_0	DLX3	946	996	502	1.65041	0.137033
HCC827	FOXQ1_1313281_1	FOXQ1	1180	1242	634	1.6497	0.180464
HCC827	CLDN18_137717708_1	CLDN18	577	607	238	1.6483	-0.753136
HCC827	ZNF142_219513633_1	ZNF142	1155	1215	590	1.6483	0.00124682
HCC827	SOX9_70117585_1	SOX9	775	815	451	1.64745	0.464938
HCC827	ACTR5_37377289_0	ACTR5	1028	1081	535	1.64736	0.0677121
HCC827	ADORA1_203098307_0	ADORA1	1418	1491	774	1.64721	0.236089
HCC827	BAG3_121411302_1	BAG3	835	878	562	1.64719	0.980839
HCC827	PARP4_25067754_1	PARP4	1190	1251	697	1.64668	0.486768
HCC827	RAPGEF3_48145228_1	RAPGEF3	1270	1335	940	1.6465	1.31761
HCC827	PAK6_40557138_0	PAK6	1016	1068	522	1.64647	0.022129
HCC827	ZBTB7A_4055111_0	ZBTB7A	822	864	440	1.64624	0.168308
HCC827	WDR27_170088961_1	WDR27	943	991	675	1.64581	1.19917
HCC827	FOXG1_29237056_1	FOXG1B	1318	1385	821	1.64568	0.705188
HCC827	G2E3_31062749_0	KIAA1333	1299	1365	834	1.64562	0.812551
HCC827	GATA6_19751123_1	GATA6	1142	1200	840	1.64556	1.29556
HCC827	WDSUB1_160139282_1	WDSUB1	946	994	396	1.64543	-0.704264
HCC827	FYCO1_46009926_0	FYCO1	591	621	351	1.6454	0.538152
HCC827	TERF2IP_75681920_1	TERF2IP	1541	1619	1082	1.64518	1.13016
HCC827	SAMD7_169637345_0	SAMD7	1048	1101	642	1.64504	0.646321
HCC827	SOX10_38379615_1	SOX10	771	810	319	1.64503	-0.744437
HCC827	157848_1_2	FLJ25169	554	582	230	1.64487	-0.729815
HCC827	sgTAF1_10	TAF1	1253	1316	464	1.64437	-1.14043
HCC827	ATRX_76939238_0	ATRX	1095	1150	675	1.64424	0.668427
HCC827	5774_6_26	PTPN3	1058	1111	616	1.64392	0.465858
HCC827	FOXP2_114271695_0	FOXP2	1139	1196	659	1.6438	0.443347
HCC827	ATG2A_64684601_1	ATG2A	940	987	393	1.64368	-0.708634
HCC827	ADAMTSL3_84442379_1	ADAMTSL3	900	945	635	1.64367	1.14807
HCC827	WDR41_76785333_1	WDR41	1509	1584	876	1.64302	0.454672
HCC827	CLOCK_56316390_1	CLOCK	1167	1225	759	1.643	0.858617
HCC827	USP19_49154657_1	USP19	1202	1261	703	1.64154	0.481557
HCC827	DMXL2_51839569_1	DMXL2	919	964	565	1.64124	0.659361
HCC827	PPP2R2B_146257737_1	PPP2R2B	593	622	382	1.64102	0.826214
HCC827	SIRT4_120741436_0	SIRT4	1352	1418	749	1.64092	0.288839
HCC827	SREBF2_42229320_1	SREBF2	780	818	496	1.64063	0.779499
HCC827	POU2AF1_111229517_1	POU2AF1	637	668	361	1.64047	0.371713
HCC827	157848_2_3	FLJ25169	658	690	382	1.6404	0.457052
HCC827	GREB1_11706633_0	GREB1	1319	1383	978	1.64022	1.32387
HCC827	CDKL5_18616677_1	CDKL5	1278	1340	607	1.6402	-0.257391
HCC827	KDM1A_23346154_1	AOF2	887	930	516	1.64008	0.463308
HCC827	sgMARK1_4	MARK1	746	782	485	1.63953	0.858166
HCC827	TEP1_20872912_0	TEP1	809	848	725	1.63943	1.99708
HCC827	PRKAG1_49399527_1	PRKAG1	1017	1066	591	1.63939	0.459185
HCC827	ENSG00000140941_28_17814	MAP1LC3B	875	917	515	1.63895	0.504792
HCC827	56916_5_2	SMARCAD1	1232	1291	832	1.63872	0.992133
HCC827	LAMP5_9496716_1	LAMP5	1492	1563	1009	1.63802	0.996878
HCC827	EN1_119604318_0	EN1	865	906	528	1.63752	0.634061
HCC827	LGR6_202197108_1	LGR6	1544	1617	985	1.6373	0.789675
HCC827	HES6_239148491_1	HES6	1629	1706	1051	1.63727	0.829618
HCC827	ADAMTSL3_84553945_0	ADAMTSL3	1525	1597	1146	1.63714	1.37135
HCC827	TFPT_54617948_1	TFPT	1314	1376	570	1.63706	-0.579271
HCC827	sgNFIL3_7	NFIL3	533	558	264	1.63627	-0.104552
HCC827	CHST9_24496891_0	CHST9	1260	1319	787	1.63621	0.71488
HCC827	DYRK1B_40322484_0	DYRK1B	729	763	428	1.6357	0.496515
HCC827	CLPTM1L_1339089_1	CLPTM1L	1182	1237	876	1.6355	1.32228
HCC827	4781_2_11	NFIB	731	765	502	1.6354	1.0525
HCC827	ROR1_64240091_1	ROR1	1445	1512	726	1.63513	-0.0582096
HCC827	HEY1_80679834_1	HEY1	1316	1377	1024	1.63509	1.49519
HCC827	ENSG00000151239_20_10842	PTK9	1274	1333	846	1.63499	0.932307
HCC827	MCRS1_49959896_1	MCRS1	562	588	381	1.63477	1.00747
HCC827	DEAF1_694932_1	DEAF1	801	838	530	1.63466	0.920413
HCC827	AMBRA1_46564248_0	AMBRA1	1215	1271	939	1.63446	1.47109
HCC827	TAOK1_27778607_0	TAOK1	803	840	443	1.63438	0.275442
HCC827	REXO4_136279947_1	REXO4	1047	1095	501	1.63387	-0.230301
HCC827	LMX1B_129376798_1	LMX1B	939	982	636	1.63373	1.00302
HCC827	ANKS6_101552612_1	ANKS6	43	45	36	1.63304	1.77032
HCC827	TNIK_171087426_1	TNIK	1587	1659	1009	1.63277	0.77758
HCC827	XBP1_29193078_1	XBP1	1103	1153	602	1.63265	0.236326
HCC827	PAK3_110366450_0	PAK3	1043	1090	825	1.63201	1.55365
HCC827	TSSC1_3197872_0	TSSC1	688	719	571	1.63195	1.7247
HCC827	sgCHD3_6	CHD3	1156	1208	999	1.63183	1.86787
HCC827	RBX1_41360075_0	RBX1	912	953	641	1.63174	1.13442
HCC827	BRD1_50217929_1	BRD1	935	977	657	1.63166	1.13348
HCC827	IKZF1_50467636_0	IKZF1	893	933	429	1.63135	-0.215661
HCC827	HIPK2_139416559_0	HIPK2	1408	1471	622	1.63128	-0.514877
HCC827	51127_6_16	TRIM17	717	749	313	1.63094	-0.553938
HCC827	SERPINA5_95056491_1	SERPINA5	560	585	406	1.63093	1.24547
HCC827	COMMD3-BMI1_22618256_1	COMMD3-BMI1	1032	1078	421	1.63085	-0.796175
HCC827	TGIF2_35207318_0	TGIF2	855	893	409	1.63052	-0.230566
HCC827	BRWD1_40642345_1	BRWD1	1083	1131	620	1.63026	0.405883
HCC827	ALPI_233321638_0	ALPI	497	519	296	1.63001	0.548843
HCC827	SCMH1_41608683_1	SCMH1	707	738	403	1.62908	0.391851
HCC827	HES1_193854806_1	HES1	1050	1096	579	1.62904	0.272973
HCC827	CDKN2B_22008848_1	CDKN2B	799	834	484	1.629	0.607163
HCC827	PRDM5_121774631_0	PRDM5	1243	1297	777	1.62818	0.71773
HCC827	LMX1B_129377815_0	LMX1B	1106	1154	932	1.62807	1.77838
HCC827	1657_13_1	DMXL1	877	915	424	1.62788	-0.193041
HCC827	CDH2_25589692_1	CDH2	1502	1567	939	1.6278	0.717809
HCC827	PHF23_7139937_1	PHF23	1416	1477	880	1.62733	0.696831
HCC827	YAF2_42631440_0	YAF2	1433	1494	810	1.62611	0.360121
HCC827	RIOK2_96512842_1	RIOK2	1105	1152	487	1.62601	-0.522345
HCC827	TFAP2D_50683079_0	TFAP2D	919	958	510	1.62576	0.295957
HCC827	ALKBH1_78142097_0	ALKBH1	684	713	394	1.62563	0.429165
HCC827	NFE2_54689009_0	NFE2	1620	1688	1251	1.62471	1.46804
HCC827	PAX3_223161898_1	PAX3	358	373	152	1.62432	-0.645684
HCC827	sgNRF1_5	NRF1	1687	1757	927	1.62357	0.259469
HCC827	AFF4_132272816_1	AFF4	967	1007	578	1.62322	0.559289
HCC827	PLD1_171406573_1	PLD1	944	983	524	1.62309	0.29673
HCC827	CEBPZ_37458700_1	CEBPZ	508	529	216	1.62306	-0.644497
HCC827	646627_1_19	LYPD8	1556	1620	940	1.6227	0.596106
HCC827	WSB1_25621439_0	WSB1	1120	1166	582	1.62253	0.0620929
HCC827	SATB1_18462355_1	SATB1	828	862	771	1.62248	2.13305
HCC827	MBOAT7_54682635_0	LENG4	708	737	267	1.62222	-1.07222
HCC827	PML_74290626_1	PML	1027	1069	572	1.62211	0.308468
HCC827	TDRD6_46656188_1	TDRD6	1323	1377	862	1.62194	0.864773
HCC827	TRIB1_126443441_0	TRIB1	1061	1104	514	1.62124	-0.186588
HCC827	CSMD3_114449006_1	CSMD3	1143	1189	692	1.62057	0.604343
HCC827	MED26_16689213_1	CRSP7	897	933	376	1.62028	-0.699152
HCC827	57148_4_5	RALGAPB	749	779	347	1.62007	-0.343463
HCC827	NEUROG1_134871330_1	NEUROG1	500	520	246	1.61988	-0.127844
HCC827	5814_1_175	PURB	1355	1409	673	1.61965	-0.0988586
HCC827	BTF3_72798908_1	BTF3	1056	1098	609	1.61944	0.432016
HCC827	JUNB_12902641_1	JUNB	1335	1388	536	1.61928	-0.853837
HCC827	SLC4A4_72215750_0	SLC4A4	1210	1258	670	1.6192	0.287323
HCC827	CD69_9906082_0	CD69	1160	1206	659	1.61916	0.378457
HCC827	C11orf70_101918593_0	C11orf70	1291	1342	642	1.61881	-0.0943708
HCC827	GTF3A_27998886_0	GTF3A	786	817	500	1.61861	0.78079
HCC827	ENSG00000111752_6_3938	PHC1	939	976	726	1.61854	1.47283
HCC827	92_6_1	ACVR2A	1270	1320	816	1.61849	0.81528
HCC827	FOXP1_71090657_1	FOXP1	1680	1746	957	1.61831	0.387347
HCC827	CBX2_77755786_0	CBX2	687	714	527	1.61826	1.44532
HCC827	APAF1_99043391_1	APAF1	917	953	731	1.6182	1.58139
HCC827	WDR78_67390489_1	WDR78	1147	1192	677	1.61816	0.514142
HCC827	ONECUT3_1753933_1	ONECUT3	433	450	136	1.61809	-1.71281
HCC827	VSX2_74706373_1	CHX10	1174	1220	583	1.61804	-0.0990651
HCC827	2900_5_8	GRIK4	1098	1141	527	1.61798	-0.219711
HCC827	57556_9_2	SEMA6A	1051	1092	576	1.61762	0.251157
HCC827	APAF1_99042210_1	APAF1	1282	1332	783	1.61761	0.635302
HCC827	POU3F1_38512239_1	POU3F1	564	586	258	1.61753	-0.386574
HCC827	PRPF19_60671292_0	PRPF19	1130	1174	631	1.61745	0.317415
HCC827	HDGFL1_22570120_1	HDGFL1	1235	1283	1011	1.61729	1.67547
HCC827	BAIAP2_79031723_1	BAIAP2	803	834	500	1.61662	0.704817
HCC827	PITPNM2_123519097_1	PITPNM2	103	107	63	1.6164	0.660327
HCC827	KATNB1_57775661_1	KATNB1	1379	1432	650	1.61626	-0.284658
HCC827	WSB1_25633872_0	WSB1	755	784	508	1.61615	0.97997
HCC827	SCAP_47484437_0	SCAP	835	867	154	1.61596	-3.60455
HCC827	SLAMF8_159799749_0	SLAMF8	1019	1058	562	1.61586	0.273652
HCC827	NEK9_75593409_0	NEK9	1129	1172	680	1.61542	0.586019
HCC827	RASGEF1B_82377893_1	RASGEF1B	976	1013	554	1.61498	0.375892
HCC827	BARHL2_91182674_0	BARHL2	1296	1345	706	1.61477	0.229214
HCC827	HDAC10_50688337_1	HDAC10	1118	1160	652	1.61418	0.471538
HCC827	WDR18_984480_0	WDR18	1340	1390	753	1.61359	0.339418
HCC827	SNAP29_21224637_0	SNAP29	1074	1114	879	1.6134	1.67475
HCC827	SLC2A4RG_62371736_1	SLC2A4RG	1670	1732	1193	1.61315	1.19142
HCC827	RBM24_17281828_0	RBM24	704	730	343	1.61261	-0.164596
HCC827	PROM1_16025941_0	PROM1	1626	1686	1278	1.61261	1.53076
HCC827	SDC1_20403963_0	SDC1	216	224	143	1.61258	0.928456
HCC827	NBEAL1_203972638_0	NBEAL1	1383	1434	769	1.61254	0.301863
HCC827	CBFA2T2_32194880_0	CBFA2T2	624	647	375	1.61242	0.579791
HCC827	ASF1A_119215602_1	ASF1A	1467	1521	879	1.61239	0.567093
HCC827	79960_6_9	PHF17	135	140	18	1.61234	-4.61065
HCC827	PPARG_12393143_0	PPARG	1223	1268	723	1.61234	0.519621
HCC827	SCRT1_145557713_1	SCRT1	1007	1044	708	1.6122	1.13541
HCC827	TTF1_135277892_1	TTF1	791	820	449	1.61198	0.37662
HCC827	HMGB2_174253332_0	HMGB2	1119	1160	584	1.61196	0.0774401
HCC827	IRF5_128585959_1	IRF5	985	1021	664	1.61173	0.986099
HCC827	KIAA1377_101786019_1	KIAA1377	690	715	477	1.61094	1.07618
HCC827	F2RL2_75914034_0	F2RL2	1440	1492	787	1.61072	0.240533
HCC827	MFSD3_145734832_1	MFSD3	777	805	356	1.61048	-0.382994
HCC827	KLK1_51323684_1	KLK1	1151	1192	670	1.60953	0.464883
HCC827	MTAP_21837972_0	MTAP	1012	1048	647	1.6094	0.798001
HCC827	CBX7_39534688_1	CBX7	1181	1223	727	1.60939	0.663334
HCC827	PELP1_4607302_0	PELP1	1295	1341	854	1.6093	0.907651
HCC827	84678_2_11	FBXL10	930	963	518	1.60918	0.308928
HCC827	RAE1_55929114_1	RAE1	1386	1435	926	1.6089	0.953836
HCC827	3098_7_2	HK1	885	916	520	1.60809	0.498722
HCC827	RGL1_183853887_1	RGL1	1007	1042	590	1.60745	0.488268
HCC827	INA_105037104_0	INA	1355	1402	833	1.6073	0.658361
HCC827	IRF6_209974637_0	IRF6	1529	1582	926	1.60725	0.605006
HCC827	GCM1_52999041_1	GCM1	1011	1046	731	1.60712	1.23483
HCC827	SLC2A2_170732318_0	SLC2A2	1304	1349	644	1.60687	-0.118922
HCC827	FOXF1_86544262_0	FOXF1	1454	1504	978	1.60659	0.977709
HCC827	11069_5_7	RAPGEF4	989	1023	708	1.60654	1.19947
HCC827	CDH1_68772266_1	CDH1	1079	1116	605	1.60634	0.332103
HCC827	RFFL_33353526_1	RFFL	1489	1540	785	1.60626	0.112625
HCC827	LOX_121413273_1	LOX	702	726	360	1.60605	0.0169814
HCC827	BRPF1_9775862_0	BRPF1	1055	1091	503	1.60593	-0.2432
HCC827	50717_1_27	DCAF8	969	1002	441	1.60577	-0.407863
HCC827	TDRD9_104394895_0	TDRD9	1153	1192	631	1.60523	0.245846
HCC827	90826_1_13	LOC90826	1304	1348	588	1.60504	-0.441798
HCC827	MYEF2_48470418_0	MYEF2	893	923	455	1.60465	-0.0069578
HCC827	L3MBTL3_130370448_1	L3MBTL3	1073	1109	547	1.60456	-0.00573853
HCC827	444_8_7	ASPH	686	709	425	1.60447	0.687391
HCC827	DCAF8L1_27998960_0	DCAF8L1	1403	1450	676	1.60446	-0.206734
HCC827	OSMR_38921852_0	OSMR	1651	1706	1248	1.60402	1.39217
HCC827	NTRK3_88799173_0	NTRK3	941	972	560	1.6031	0.543808
HCC827	MMP10_102650334_1	MMP10	1397	1443	659	1.60309	-0.281917
HCC827	PHTF1_114301298_1	PHTF1	1094	1130	340	1.60302	-1.76103
HCC827	sgPURB_4	PURB	699	722	379	1.60297	0.21453
HCC827	BOP1_145512938_1	BOP1	1068	1103	804	1.60269	1.37797
HCC827	HR_21986603_1	HR	612	632	607	1.60242	2.35718
HCC827	APAF1_99042544_0	APAF1	1352	1396	895	1.60216	0.92115
HCC827	TWIST1_19156959_0	TWIST1	1109	1145	625	1.60195	0.350131
HCC827	PKNOX2_125221267_0	PKNOX2	775	800	299	1.60143	-0.992242
HCC827	KEAP1_10610600_0	KEAP1	1645	1698	709	1.60139	-0.60286
HCC827	SLC13A3_45217832_1	SLC13A3	1149	1186	646	1.60133	0.341578
HCC827	ZNF189_104162184_1	ZNF189	497	513	170	1.60122	-1.41374
HCC827	ARHGEF4_131704175_1	ARHGEF4	1153	1190	656	1.60106	0.38376
HCC827	FOXE1_100616609_1	FOXE1	999	1031	782	1.60091	1.51667
HCC827	SMARCB1_24145565_1	SMARCB1	968	999	391	1.60089	-0.830962
HCC827	SERPINB3_61328290_1	SERPINB3	875	903	553	1.60083	0.757401
HCC827	MTOR_11316232_0	FRAP1	657	678	297	1.60071	-0.429638
HCC827	POU2AF1_111229555_1	POU2AF1	1037	1070	829	1.60041	1.59131
HCC827	sgZBTB48_5	HKR3	1291	1332	1034	1.60027	1.59784
HCC827	ARNT_150849039_0	ARNT	955	985	469	1.59942	-0.137824
HCC827	GTF2IRD1_73927260_0	GTF2IRD1	743	766	417	1.5983	0.336642
HCC827	89778_7_2	SERPINB11	841	867	404	1.59822	-0.215563
HCC827	CYR61_86047791_1	CYR61	1296	1336	730	1.59813	0.347889
HCC827	AKNA_117143443_0	AKNA	688	709	404	1.59726	0.497345
HCC827	RAI1_17696473_1	RAI1	920	948	588	1.59707	0.797101
HCC827	RSPO3_127476568_1	RSPO3	892	919	656	1.59667	1.29526
HCC827	2900_1_6	GRIK4	1130	1164	700	1.59625	0.685775
HCC827	STRAP_16055891_0	STRAP	864	890	445	1.59624	0.0314444
HCC827	SETD1B_122242709_1	SETD1B	931	959	650	1.59621	1.11069
HCC827	PDPN_13910352_1	PDPN	1072	1104	560	1.59568	0.0809214
HCC827	SAMD7_169639110_1	SAMD7	1072	1104	592	1.59568	0.278128
HCC827	ATM_108137940_1	ATM	1208	1244	505	1.59556	-0.710127
HCC827	TADA2A_35800622_0	TADA2L	606	624	185	1.59527	-1.81846
HCC827	CTCFL_56094343_0	CTCFL	1190	1225	583	1.59463	-0.147146
HCC827	VNN1_133015227_0	VNN1	1503	1547	775	1.59431	0.0338602
HCC827	NCOA5_44699085_1	NCOA5	1059	1090	452	1.59428	-0.635899
HCC827	CORO1C_109072092_0	CORO1C	889	915	439	1.59421	-0.117993
HCC827	KCNN1_18085078_1	KCNN1	1645	1693	1186	1.59408	1.22411
HCC827	PRDM11_45226318_1	PRDM11	1304	1342	946	1.59398	1.24636
HCC827	ALKBH3_43904665_1	ALKBH3	1272	1309	780	1.59385	0.64949
HCC827	NR2C1_95456374_1	NR2C1	658	677	295	1.59329	-0.458976
HCC827	SETMAR_4345078_1	SETMAR	589	606	400	1.59324	1.0135
HCC827	WDR37_1132239_1	WDR37	1423	1464	765	1.59319	0.18206
HCC827	ISL2_76630139_0	ISL2	1290	1327	727	1.59287	0.349753
HCC827	EGR1_137802726_0	EGR1	1364	1403	1061	1.59266	1.49399
HCC827	TMEM241_21010605_0	C18orf45	874	899	483	1.59266	0.281257
HCC827	LRRN2_204589051_1	LRRN5	1295	1332	507	1.59261	-0.943135
HCC827	HSD17B2_82069211_0	HSD17B2	633	651	404	1.59222	0.793091
HCC827	DPP9_4704255_1	DPP9	704	724	462	1.59217	0.891532
HCC827	PRDM10_129817263_0	PRDM10	1448	1489	884	1.59199	0.633546
HCC827	HDAC5_42188138_0	HDAC5	1096	1127	657	1.59191	0.569243
HCC827	PAX4_127255474_0	PAX4	927	953	501	1.59132	0.202008
HCC827	SPEN_16199614_1	SPEN	1146	1178	837	1.59104	1.27043
HCC827	RTN4RL2_57243833_1	RTN4RL2	1798	1848	1083	1.59078	0.585441
HCC827	KLF5_73633564_0	KLF5	757	778	267	1.59057	-1.30979
HCC827	PTPRZ1_121650431_1	PTPRZ1	938	964	510	1.59053	0.223287
HCC827	SLC27A6_128302279_1	SLC27A6	1343	1380	875	1.59015	0.864626
HCC827	ZMYND11_255861_0	ZMYND11	767	788	461	1.5897	0.579569
HCC827	PLAC9_81904082_0	PLAC9	989	1016	370	1.58953	-1.10292
HCC827	ARHGEF17_73019710_0	ARHGEF17	770	791	444	1.58944	0.432432
HCC827	SCN7A_167273351_1	SCN7A	1139	1170	814	1.58933	1.19326
HCC827	DCAF4L2_88885924_0	DCAF4L2	1514	1555	957	1.58902	0.756969
HCC827	RNF4_2514295_1	RNF4	1147	1178	650	1.58888	0.369677
HCC827	ADAMTSL3_84561454_0	ADAMTSL3	1113	1143	692	1.5887	0.698811
HCC827	MEOX2_15725961_0	MEOX2	1203	1235	774	1.58785	0.820181
HCC827	GCM1_52998994_0	GCM1	1362	1398	597	1.58745	-0.542477
HCC827	OSBPL2_60856878_1	OSBPL2	772	792	435	1.58614	0.350587
HCC827	CDC20B_54420705_1	CDC20B	897	920	447	1.58551	-0.0857496
HCC827	GLTSCR2_48254308_1	GLTSCR2	1566	1606	1025	1.58531	0.88078
HCC827	CARF_203807622_1	ALS2CR8	1098	1126	684	1.58519	0.705727
HCC827	FBXW10_18675976_0	FBXW10	825	846	674	1.58506	1.66861
HCC827	MFSD4_205549969_0	MFSD4	1383	1418	915	1.58473	0.919097
HCC827	sgGPR132_3	GPR132	1236	1267	651	1.58418	0.109692
HCC827	GRWD1_48949260_1	GRWD1	917	940	479	1.58416	0.0812113
HCC827	FLI1_128675289_1	FLI1	1079	1106	762	1.58403	1.15109
HCC827	ARHGEF3_56809149_1	ARHGEF3	1040	1066	590	1.58397	0.37375
HCC827	sgRFX3_1	RFX3	1040	1066	885	1.58397	1.81316
HCC827	SP140_231090613_1	SP140	721	739	490	1.58386	1.01556
HCC827	CTSL_90342612_0	CTSL	684	701	470	1.58359	1.05474
HCC827	ACVRL1_52307125_0	ACVRL1	568	582	315	1.58307	0.29548
HCC827	1482_2_30	NKX2-5	813	833	454	1.58299	0.318499
HCC827	SETBP1_42281369_1	SETBP1	529	542	275	1.58289	0.0667609
HCC827	185_4_5	AGTR1	775	794	360	1.58278	-0.334234
HCC827	SLC22A3_160769455_0	SLC22A3	694	711	522	1.58273	1.37551
HCC827	CLRN3_129676582_0	CLRN3	776	795	492	1.58271	0.769026
HCC827	BAZ2A_57009265_0	BAZ2A	787	806	489	1.58188	0.697353
HCC827	SUDS3_118814593_1	SUDS3	1370	1403	639	1.58178	-0.321979
HCC827	CCND2_4383268_0	CCND2	582	596	312	1.58164	0.175159
HCC827	HES5_2461338_0	HES5	707	724	506	1.58164	1.19917
HCC827	TBL1Y_6932158_1	TBL1Y	1420	1454	1134	1.58143	1.58739
HCC827	SERGEF_18029542_1	SERGEF	1047	1072	539	1.58126	0.0291011
HCC827	KEAP1_10610574_0	KEAP1	1010	1034	398	1.58098	-0.91888
HCC827	TADA2B_7045382_1	TADA2B	1308	1339	821	1.58084	0.732242
HCC827	FOXP1_71096163_0	FOXP1	381	390	203	1.58055	0.156259
HCC827	MYT1_62839321_1	MYT1	851	871	520	1.58034	0.637829
HCC827	AR_66765036_0	AR	1112	1138	603	1.58006	0.213353
HCC827	A1CF_52603850_1	ACF	944	966	601	1.57987	0.783259
HCC827	NBEAL1_203948096_0	NBEAL1	1288	1318	693	1.57985	0.185234
HCC827	TBK1_64858138_1	TBK1	42	43	9	1.57981	-2.79903
HCC827	ZCRB1_42707683_0	ZCRB1	1293	1323	611	1.57963	-0.275529
HCC827	RAPGEF3_48144936_0	RAPGEF3	1125	1151	571	1.57941	-0.0214438
HCC827	SOX15_7492712_1	SOX15	956	978	673	1.57916	1.14001
HCC827	TCF7_133451688_0	TCF7	435	445	148	1.57903	-1.43066
HCC827	ATG2B_96790243_1	ATG2B	1054	1078	608	1.57858	0.432916
HCC827	SLC36A1_150856312_0	SLC36A1	1188	1215	725	1.57848	0.632563
HCC827	HOXB8_46691936_0	HOXB8	1015	1038	630	1.57831	0.69298
HCC827	TMPRSS4_117973871_1	TMPRSS4	1063	1087	435	1.57811	-0.785266
HCC827	TIPARP_156395883_1	TIPARP	1198	1225	820	1.57802	1.03995
HCC827	DCAF4L1_41983991_0	DCAF4L1	843	862	659	1.578	1.51208
HCC827	WDR54_74649437_1	WDR54	1298	1327	691	1.57755	0.147502
HCC827	SIX6_60976291_1	SIX6	940	961	500	1.57753	0.145465
HCC827	PARP6_72559128_1	PARP6	1757	1796	1070	1.57721	0.624507
HCC827	PYGB_25229017_0	PYGB	499	510	266	1.57676	0.15605
HCC827	KLF9_73028239_1	KLF9	999	1021	526	1.57676	0.109141
HCC827	PLEKHG5_6579532_1	PLEKHG5	772	789	411	1.57674	0.149309
HCC827	TGIF2_35207278_0	TGIF2	869	888	428	1.57637	-0.127199
HCC827	SMAD6_67008806_0	SMAD6	1017	1039	629	1.57582	0.680351
HCC827	ANPEP_90349707_0	ANPEP	881	900	584	1.57565	0.926692
HCC827	PML_74287211_0	PML	696	711	294	1.5756	-0.670304
HCC827	ZNF142_219513943_1	ZNF142	888	907	746	1.57524	1.76761
HCC827	ULK3_75135391_0	ULK3	749	765	394	1.57514	0.106892
HCC827	TFE3_48898073_0	TFE3	937	957	718	1.57512	1.44107
HCC827	SERPINA5_95056416_0	SERPINA5	1186	1211	665	1.57448	0.331895
HCC827	BATF_75989044_0	BATF	380	388	311	1.57433	1.67602
HCC827	HIPK2_139416710_1	HIPK2	1050	1072	666	1.57417	0.769822
HCC827	sgTLE2_9	TLE2	1353	1381	823	1.57355	0.620725
HCC827	DMRT2_1051768_1	DMRT2	1112	1135	807	1.57352	1.24781
HCC827	MARK3_103871469_1	MARK3	677	691	353	1.57348	0.0760954
HCC827	CAPN1_64951004_1	CAPN1	924	943	572	1.57322	0.683789
HCC827	54587_4_7	MXRA8	1564	1596	1138	1.57299	1.25675
HCC827	SORCS2_7640200_0	SORCS2	1222	1247	713	1.57298	0.473083
HCC827	PYGO1_55839324_0	PYGO1	685	699	257	1.57289	-1.09017
HCC827	FLNA_153595774_1	FLNA	979	999	730	1.57289	1.34419
HCC827	TFAP2D_50683016_0	TFAP2D	538	549	326	1.57289	0.609678
HCC827	RAB3GAP1_135810044_1	RAB3GAP1	991	1011	546	1.57229	0.270111
HCC827	sgNR4A1_3	NR4A1	893	911	506	1.57223	0.369933
HCC827	TLX2_74741968_0	TLX2	901	919	351	1.57179	-0.958872
HCC827	SLAMF8_159799896_1	SLAMF8	804	820	497	1.5716	0.679047
HCC827	NHLH1_160340708_1	NHLH1	1679	1712	1115	1.57103	0.932157
HCC827	DLG5_79686200_1	DLG5	1121	1143	572	1.57095	-0.00258307
HCC827	VSX1_25062622_0	VSX1	1132	1154	728	1.57049	0.818727
HCC827	HOXC6_54422700_1	HOXC6	1547	1577	805	1.57039	0.066195
HCC827	TLE3_70387975_1	TLE3	1655	1687	769	1.57026	-0.335994
HCC827	BRDT_92428479_0	BRDT	1515	1544	1060	1.56978	1.11765
HCC827	UBE3B_109921419_1	UBE3B	840	856	483	1.56953	0.422149
HCC827	BCL3_45252098_1	BCL3	686	699	361	1.56928	0.10866
HCC827	HECW1_43351432_0	HECW1	794	809	373	1.56915	-0.29446
HCC827	KAT7_47866202_1	MYST2	953	971	610	1.56915	0.802317
HCC827	NLGN3_70375109_0	NLGN3	1060	1080	435	1.5691	-0.775228
HCC827	NBEAL1_203906577_0	NBEAL1	708	721	385	1.56785	0.224807
HCC827	PARP11_3923213_1	PARP11	1166	1187	555	1.56702	-0.249443
HCC827	TNFAIP3_138196074_1	TNFAIP3	444	452	201	1.56698	-0.421444
HCC827	PAXBP1_34143903_1	C21orf66	891	907	370	1.56688	-0.732352
HCC827	SNX31_101661558_1	SNX31	1342	1366	784	1.56672	0.477355
HCC827	PBX1_164761955_1	PBX1	956	973	432	1.56646	-0.43303
HCC827	RAD54B_95419847_0	RAD54B	1125	1145	853	1.56645	1.40336
HCC827	LEP_127894472_0	LEP	958	975	493	1.56637	0.0280849
HCC827	NCKAP1L_54902259_1	NCKAP1L	1478	1504	838	1.56601	0.370943
HCC827	DDR1_30857017_0	DDR1	1765	1796	1116	1.56595	0.757866
HCC827	EXOC2_592550_0	EXOC2	859	874	427	1.56567	-0.0943965
HCC827	RIPK2_90777586_0	RIPK2	1386	1410	1096	1.56534	1.55242
HCC827	STX12_28128204_1	STX12	751	764	520	1.5653	1.08167
HCC827	SLC25A11_4842219_0	SLC25A11	1506	1532	922	1.56521	0.64348
HCC827	SAP30_174292354_0	SAP30	638	649	440	1.56512	1.0679
HCC827	BCAS3_58756894_0	BCAS3	1802	1833	1314	1.56507	1.26429
HCC827	PLAU_75673800_1	PLAU	763	776	549	1.56463	1.21795
HCC827	SEC62_169684598_0	SEC62	235	239	115	1.56447	-0.138593
HCC827	MYEF2_48451926_0	MYEF2	1006	1023	623	1.56431	0.684954
HCC827	PPFIA4_203022900_1	PPFIA4	1611	1638	1244	1.56399	1.4679
HCC827	ELK3_96640856_1	ELK3	835	849	470	1.56398	0.346557
HCC827	HOXA1_27135391_1	HOXA1	779	792	528	1.56378	1.00588
HCC827	ATG4C_63307138_1	ATG4C	1560	1586	809	1.56376	0.0540642
HCC827	ING4_6762459_1	ING4	1022	1039	715	1.56366	1.11783
HCC827	PKLR_155265351_0	PKLR	1085	1103	773	1.56356	1.18228
HCC827	PHF8_54069151_1	PHF8	181	184	89	1.56334	-0.117105
HCC827	DOCK9_99554569_0	DOCK9	1213	1233	606	1.56331	-0.0778232
HCC827	POU2F3_120107402_1	POU2F3	851	865	678	1.56321	1.57944
HCC827	ZNF189_104170285_1	ZNF189	1113	1131	688	1.56254	0.678233
HCC827	ASXL3_31318860_1	ASXL3	1735	1763	1389	1.56247	1.59609
HCC827	FGD4_32735338_1	FGD4	1181	1200	688	1.56234	0.467598
HCC827	VRK1_97312442_1	VRK1	1307	1328	699	1.56229	0.163818
HCC827	SOX1_112721973_0	SOX1	1130	1148	560	1.56195	-0.106225
HCC827	DBP_49140213_0	DBP	1018	1034	648	1.56143	0.782488
HCC827	ATG2A_64681308_0	ATG2A	1215	1234	612	1.56124	-0.0487079
HCC827	MAPK3_30133316_0	MAPK3	772	784	351	1.56099	-0.410215
HCC827	FTSJ2_2279221_0	FTSJ2	909	923	687	1.56065	1.39212
HCC827	sgZNF202_2	ZNF202	526	534	314	1.56015	0.556807
HCC827	KDM5C_53246350_1	SMCX	793	805	335	1.55999	-0.670881
HCC827	MYOG_203054980_1	MYOG	1391	1412	1041	1.55992	1.35677
HCC827	RGL2_33263446_0	RGL2	598	607	333	1.55977	0.309762
HCC827	KEAP1_10610521_1	KEAP1	802	814	509	1.55958	0.772536
HCC827	GABARAP_7145581_0	GABARAP	1409	1430	792	1.55945	0.340331
HCC827	ING2_184426446_0	ING2	675	685	615	1.55921	2.05587
HCC827	DLX4_48046861_0	DLX4	819	831	458	1.55882	0.323508
HCC827	F13A1_6305668_1	F13A1	1371	1391	722	1.55868	0.108925
HCC827	RIPK2_90770368_0	RIPK2	1099	1115	400	1.5586	-1.20104
HCC827	F12_176831869_1	F12	756	767	378	1.55857	-0.0731302
HCC827	CDX2_28543036_0	CDX2	757	768	206	1.55852	-2.22793
HCC827	2879_2_1	GPX4	1103	1119	790	1.55847	1.20108
HCC827	ENSG00000073584_0_16815	SMARCE1	1312	1331	642	1.55842	-0.151688
HCC827	KCTD21_77885394_0	KCTD21	968	982	420	1.55836	-0.577241
HCC827	KLF10_103667837_0	KLF10	1042	1057	474	1.5582	-0.409837
HCC827	BRD1_50217601_0	BRD1	563	571	254	1.55772	-0.435607
HCC827	TRPC5_111095604_0	TRPC5	2145	2175	982	1.55722	-0.389255
HCC827	FOXB1_60297628_1	FOXB1	429	435	197	1.55715	-0.370649
HCC827	WDFY1_224777035_0	WDFY1	933	946	563	1.55707	0.593087
HCC827	SH3RF1_170190304_0	SH3RF1	1226	1243	814	1.55691	0.931815
HCC827	DDX17_38902055_0	DDX17	940	953	393	1.55682	-0.708634
HCC827	CDCP1_45153773_0	CDCP1	941	954	388	1.55678	-0.757812
HCC827	HR_21986567_0	HR	1416	1435	895	1.55582	0.756848
HCC827	GRIN2C_72848458_1	GRIN2C	747	757	290	1.55572	-0.96988
HCC827	79723_1_14	SUV39H2	152	154	47	1.555	-1.73476
HCC827	HOXA4_27169972_1	HOXA4	1233	1249	939	1.55474	1.41886
HCC827	6472_2_2	SHMT2	463	469	270	1.55465	0.474552
HCC827	DECR1_91029526_0	DECR1	1082	1096	624	1.55464	0.431989
HCC827	PRKCQ_6557063_0	PRKCQ	850	861	570	1.55464	0.967778
HCC827	HDAC8_71792584_1	HDAC8	1482	1501	828	1.55436	0.318715
HCC827	FEV_219846961_1	FEV	866	877	543	1.55406	0.729358
HCC827	HOXC8_54403096_0	HOXC8	634	642	412	1.55384	0.857025
HCC827	CASD1_94162537_0	CASD1	635	643	472	1.55379	1.33365
HCC827	DCAF10_37860155_0	DCAF10	727	736	522	1.55326	1.21059
HCC827	PTGFR_78958977_1	PTGFR	1132	1146	584	1.55325	0.0364147
HCC827	HOXA11_27224634_0	HOXA11	570	577	309	1.55301	0.214858
HCC827	DACH1_72440810_0	DACH1	1242	1257	845	1.55254	1.01847
HCC827	FOXO3_108882935_0	FOXO3A	1008	1020	605	1.55211	0.573845
HCC827	GATA3_8097625_1	GATA3	1189	1203	794	1.55179	0.952337
HCC827	sgTSC22D4_2	TSC22D4	514	520	455	1.55151	1.95374
HCC827	STK32B_5170097_1	STK32B	705	713	431	1.55073	0.640129
HCC827	ITSN1_35144514_1	ITSN1	802	811	483	1.55043	0.586519
HCC827	CLTA_36211724_0	CLTA	986	997	470	1.55027	-0.243715
HCC827	SOX1_112722255_0	SOX1	449	454	251	1.55019	0.325056
HCC827	23081_2_18	JMJD2C	632	639	370	1.55006	0.486985
HCC827	sgBAX_1	BAX	904	914	622	1.55004	1.05891
HCC827	DYRK4_4700359_0	DYRK4	1448	1464	901	1.55002	0.701186
HCC827	DNMT3L_45681045_0	DNMT3L	544	550	322	1.54994	0.52657
HCC827	IRX5_54965254_0	IRX5	636	643	459	1.54989	1.229
HCC827	BIRC2_102221230_0	BIRC2	1002	1013	564	1.54984	0.346007
HCC827	WWTR1_149375083_1	WWTR1	1103	1115	942	1.5496	1.82593
HCC827	SMARCE1_38787067_0	SMARCE1	934	944	470	1.54917	-0.0513077
HCC827	ALX1_85674070_0	CART1	1043	1054	563	1.54878	0.197284
HCC827	SMARCD1_50480029_1	SMARCD1	955	965	440	1.54859	-0.364232
HCC827	23133_2_17	PHF8	675	682	341	1.54834	-0.0359996
HCC827	WDFY1_224809883_1	WDFY1	1275	1288	939	1.54793	1.29987
HCC827	EWSR1_29674203_0	EWSR1	1182	1194	399	1.54782	-1.46852
HCC827	OGFOD1_56485654_0	OGFOD1	898	907	398	1.54749	-0.501484
HCC827	LHX8_75602872_0	LHX8	702	709	420	1.54736	0.563575
HCC827	sgBAX_8	BAX	1411	1425	796	1.54726	0.353179
HCC827	PTGFR_78958630_1	PTGFR	1321	1334	796	1.54706	0.587314
HCC827	LEF1_109086279_1	LEF1	1534	1549	873	1.5469	0.384116
HCC827	NCOA1_24929506_0	NCOA1	1228	1240	683	1.54688	0.303088
HCC827	TCF21_134210572_1	TCF21	1032	1042	511	1.54668	-0.108932
HCC827	SMYD5_73446042_1	SMYD5	619	625	414	1.54667	0.959182
HCC827	CUX2_111471992_1	CUTL2	1251	1263	869	1.54644	1.09227
HCC827	WDR27_170070719_0	WDR27	1154	1165	898	1.54629	1.49551
HCC827	RASD2_35947706_1	RASD2	1054	1064	592	1.54618	0.33827
HCC827	RERG_15264287_1	RERG	1165	1176	656	1.54607	0.346984
HCC827	PAPPA_118950123_0	PAPPA	747	754	241	1.54589	-1.62536
HCC827	E2F2_23857141_0	E2F2	106	107	36	1.54586	-1.38877
HCC827	DDX47_12966311_1	DDX47	1391	1404	795	1.54584	0.399429
HCC827	CTNNB1_41266098_1	CTNNB1	1616	1631	1082	1.54569	0.961327
HCC827	TMEM171_72419457_1	PRP2	539	544	317	1.54564	0.503874
HCC827	NRL_24551858_0	NRL	1648	1663	1284	1.54524	1.49965
HCC827	EDN1_12292655_0	EDN1	1545	1559	1013	1.54514	0.88692
HCC827	HBP1_106820374_0	HBP1	782	789	556	1.54486	1.17559
HCC827	SLC22A3_160769595_1	SLC22A3	790	797	610	1.54464	1.4684
HCC827	FOXD3_63788772_0	FOXD3	564	569	264	1.54464	-0.305159
HCC827	HMX2_124907952_0	HMX2	912	920	520	1.54442	0.392006
HCC827	860_3_5	RUNX2	688	694	468	1.54429	1.01891
HCC827	PPARA_46611174_1	PPARA	1614	1628	888	1.54419	0.264002
HCC827	UBTF_42294014_0	UBTF	922	930	434	1.54419	-0.28805
HCC827	CRISPR_CONTROL44	CONTROL1	707	713	340	1.54372	-0.21083
HCC827	P3H2_189838137_1	LEPREL1	1209	1219	533	1.5432	-0.521599
HCC827	HOXD4_177016511_0	HOXD4	850	857	481	1.5431	0.365407
HCC827	NEUROG1_134871274_1	NEUROG1	1105	1114	735	1.54289	0.938442
HCC827	TSSC1_3341858_0	TSSC1	741	747	395	1.54276	0.154004
HCC827	RNF183_116060223_0	RNF183	1005	1013	771	1.54243	1.4451
HCC827	RNF139_125487486_0	RNF139	880	887	346	1.54241	-0.925987
HCC827	6875_1_40	TAF4B	1511	1523	823	1.54239	0.228363
HCC827	SFXN1_174937153_0	SFXN1	1393	1404	953	1.54228	1.038
HCC827	sgDPF1_5	DPF1	760	766	325	1.54226	-0.627381
HCC827	STAT4_191929658_0	STAT4	1014	1022	530	1.54226	0.0830934
HCC827	MAGOHB_10766046_1	FLJ10292	1146	1155	775	1.54217	0.997179
HCC827	CDH2_25572678_1	CDH2	893	900	706	1.54213	1.55203
HCC827	MAF_79633741_0	MAF	780	786	556	1.54177	1.18468
HCC827	54904_10_23	WHSC1L1	652	657	323	1.5417	-0.105148
HCC827	PDX1_28498424_1	IPF1	1051	1059	670	1.54157	0.787697
HCC827	BMPR1B_96025654_0	BMPR1B	1711	1724	1066	1.54155	0.705463
HCC827	COMMD3-BMI1_22615849_0	COMMD3-BMI1	928	935	596	1.5414	0.814315
HCC827	7753_7_2	ZNF202	1898	1912	1223	1.541	0.824939
HCC827	CCDC79_66788955_0	CCDC79	1088	1096	617	1.54094	0.372308
HCC827	AMBRA1_46564301_0	AMBRA1	1231	1240	852	1.54084	1.07936
HCC827	RARB_25470265_1	RARB	958	965	582	1.54082	0.616971
[truncated: 50,616 more rows]
